# Supplementary material for: The transcription factor NRF1 (NFE2L1) activates aggrephagy by inducing p62 and GABARAPL1 after proteasome inhibition to maintain proteostasis
Source: Sci Rep. 2023 Sep 1;13:14405. doi: 10.1038/s41598-023-41492-9 (PMC10474156; doi:10.1038/s41598-023-41492-9)
Supplement: Supplementary file 2 — Supplementary Table S1. [file 41598_2023_41492_MOESM2_ESM.xlsx]

## Sheet: All genes
Table S1-1. The gene expression of all genes in DNA microarray analysis
ID	Gene Symbol	Description	Entrez ID	siControl_DMSO	siNRF1_DMSO	siControl_MG132	siNRF1_MG132
8039748	A1BG	alpha-1-B glycoprotein	1	6.19	6.47	6.12	6.03
7933640	A1CF	APOBEC1 complementation factor	29974	4.61	4.72	4.57	4.72
7972570	A2LD1	AIG2-like domain 1	87769	6.06	6.33	6.02	6.19
7960947	A2M	alpha-2-macroglobulin	2	4.9	5.04	5.03	4.87
7953775	A2ML1	alpha-2-macroglobulin-like 1	144568	4.91	5.18	5.2	5.18
7914643	A3GALT2P	alpha 1,3-galactosyltransferase 2, pseudogene	127550	5.62	5.38	5.55	5.31
8076497	A4GALT	alpha 1,4-galactosyltransferase	53947	6.73	6.94	6.78	6.95
8090955	A4GNT	alpha-1,4-N-acetylglucosaminyltransferase	51146	5.21	4.94	5.17	4.96
7963646	AAAS	achalasia, adrenocortical insufficiency, alacrimia	8086	8.94	8.58	8.74	7.95
7959786	AACS	acetoacetyl-CoA synthetase	65985	6.96	7.1	7.01	7.15
8083415	AADAC	arylacetamide deacetylase (esterase)	13	5.11	5.01	5.33	6.47
8083409	AADACL2	arylacetamide deacetylase-like 2	344752	4.15	4.46	4.49	4.27
7897960	AADACL3	arylacetamide deacetylase-like 3	126767	5.1	4.85	4.5	5.03
7897955	AADACL4	arylacetamide deacetylase-like 4	343066	3.96	3.69	3.82	3.88
8103706	AADAT	aminoadipate aminotransferase	51166	8.74	8.7	8.66	8.46
8162624	AAED1	AhpC/TSA antioxidant enzyme domain containing 1	195827	7.4	7.13	6.78	7.29
7989953	AAGAB	alpha- and gamma-adaptin binding protein	79719	7.99	8.21	8.14	8.35
8052798	AAK1	AP2 associated kinase 1	22848	8.07	7.06	8.26	7.95
8052803	AAK1	AP2 associated kinase 1	22848	9.03	8.43	9.26	8.84
8058914	AAMP	angio-associated, migratory cell protein	14	7.88	7.93	7.94	7.86
8010071	AANAT	aralkylamine N-acetyltransferase	15	5.53	5.52	5.66	5.48
8148000	AARD	alanine and arginine rich domain containing protein	441376	5.45	5.43	5.6	5.45
8002347	AARS	alanyl-tRNA synthetase	16	9.39	9.8	9.77	10.18
8126681	AARS2	alanyl-tRNA synthetase 2, mitochondrial (putative)	57505	6.31	6.29	6.4	6.1
8100478	AASDH	aminoadipate-semialdehyde dehydrogenase	132949	7.51	7.3	7.42	7.52
7951435	AASDHPPT	aminoadipate-semialdehyde dehydrogenase-phosphopantetheinyl transferase		3.48	3.53	3.63	3.51
7943552	AASDHPPT	aminoadipate-semialdehyde dehydrogenase-phosphopantetheinyl transferase	60496	9.26	8.72	8.91	8.51
8142554	AASS	aminoadipate-semialdehyde synthase	10157	6.59	6.98	6.79	7.68
8006690	AATF	apoptosis antagonizing transcription factor	26574	10.31	10.07	10.48	10.27
8019090	AATK	apoptosis-associated tyrosine kinase	9625	5.98	5.83	5.77	5.8
8010583	AATK-AS1	AATK antisense RNA 1 (non-protein coding)	388428	6.32	6.33	6.31	6.27
7993126	ABAT	4-aminobutyrate aminotransferase	18	6.17	6.28	6.21	6.22
8162940	ABCA1	ATP-binding cassette, sub-family A (ABC1), member 1	19	4.83	5	5.08	5.1
8009474	ABCA10	ATP-binding cassette, sub-family A (ABC1), member 10		2.06	2.22	2.42	2.3
8018006	ABCA10	ATP-binding cassette, sub-family A (ABC1), member 10	10349	4.19	3.97	4.44	4.01
8098752	ABCA11P	ATP-binding cassette, sub-family A (ABC1), member 11, pseudogene; zinc finger protein 721	79963	6.42	6.6	6.82	6.98
8058708	ABCA12	ATP-binding cassette, sub-family A (ABC1), member 12	26154	4.83	4.86	5.29	6.19
8132743	ABCA13	ATP-binding cassette, sub-family A (ABC1), member 13	154664	4.57	4.75	4.63	4.57
8165345	ABCA2	ATP-binding cassette, sub-family A (ABC1), member 2	20	6.85	7.01	6.72	6.58
7998784	ABCA3	ATP-binding cassette, sub-family A (ABC1), member 3	21	5.84	6.26	5.84	5.96
7917798	ABCA4	ATP-binding cassette, sub-family A (ABC1), member 4	24	4.81	4.93	5.15	4.91
8018038	ABCA5	ATP-binding cassette, sub-family A (ABC1), member 5	23461	7.02	6.77	6.98	6.3
8017964	ABCA6	ATP-binding cassette, sub-family A (ABC1), member 6	23460	3.48	3.48	3.67	3.57
8024120	ABCA7	ATP-binding cassette, sub-family A (ABC1), member 7	10347	6.75	6.84	6.55	6.57
8017885	ABCA8	ATP-binding cassette, sub-family A (ABC1), member 8	10351	3.92	4.09	4.08	4.07
8017927	ABCA9	ATP-binding cassette, sub-family A (ABC1), member 9	10350	4.53	4.54	4.5	4.55
8140782	ABCB1	ATP-binding cassette, sub-family B (MDR/TAP), member 1	5243	5.97	5.55	7.12	7.29
7924956	ABCB10	ATP-binding cassette, sub-family B (MDR/TAP), member 10	23456	7.79	7.6	7.29	7.12
8056583	ABCB11	ATP-binding cassette, sub-family B (MDR/TAP), member 11	8647	3.95	4	4.2	4.27
8140752	ABCB4	ATP-binding cassette, sub-family B (MDR/TAP), member 4	5244	4.41	4.15	4.57	4.52
8131682	ABCB5	ATP-binding cassette, sub-family B (MDR/TAP), member 5	340273	3.18	3.21	3.44	3.16
8059111	ABCB6	ATP-binding cassette, sub-family B (MDR/TAP), member 6; autophagy related 9A	10058	6.95	6.96	7.05	6.61
8173629	ABCB7	ATP-binding cassette, sub-family B (MDR/TAP), member 7	22	7.96	7.9	7.8	7.9
8137310	ABCB8	ATP-binding cassette, sub-family B (MDR/TAP), member 8; acid-sensing (proton-gated) ion channel 3	11194	6.26	6.59	6.51	6.64
7967337	ABCB9	ATP-binding cassette, sub-family B (MDR/TAP), member 9	23457	6.3	6.17	6.02	5.65
7993478	ABCC1	ATP-binding cassette, sub-family C (CFTR/MRP), member 1	4363	8.78	8.81	8.62	8.47
8119801	ABCC10	ATP-binding cassette, sub-family C (CFTR/MRP), member 10	89845	7.09	7.12	6.83	7.03
8001271	ABCC11	ATP-binding cassette, sub-family C (CFTR/MRP), member 11	85320	5.31	5.63	5.54	5.61
8001235	ABCC12	ATP-binding cassette, sub-family C (CFTR/MRP), member 12	94160	4.47	4.37	4.56	4.69
8067877	ABCC13	ATP-binding cassette, sub-family C (CFTR/MRP), member 13, pseudogene	150000	4.04	4.05	4.23	4.08
7929779	ABCC2	ATP-binding cassette, sub-family C (CFTR/MRP), member 2	1244	9.98	9.97	10.29	9.92
8008454	ABCC3	ATP-binding cassette, sub-family C (CFTR/MRP), member 3	8714	6.56	7.63	6.67	6.94
7972297	ABCC4	ATP-binding cassette, sub-family C (CFTR/MRP), member 4	10257	9.05	8.77	9.03	9.2
8092418	ABCC5	ATP-binding cassette, sub-family C (CFTR/MRP), member 5	10057	7.37	7.54	7.59	7.62
7999591	ABCC6	ATP-binding cassette, sub-family C (CFTR/MRP), member 6; ATP-binding cassette, sub-family C, member 6 pseudogene 2; ATP-binding cassette, sub-family C, member 6 pseudogene 1	368	6.97	6.98	6.88	6.68
7999727	ABCC6	ATP-binding cassette, sub-family C (CFTR/MRP), member 6	368	5.57	5.74	5.88	5.52
7946860	ABCC8	ATP-binding cassette, sub-family C (CFTR/MRP), member 8	6833	5.97	5.99	6.01	5.8
7961710	ABCC9	ATP-binding cassette, sub-family C (CFTR/MRP), member 9	10060	4.02	3.85	3.8	4.24
8170704	ABCD1	ATP-binding cassette, sub-family D (ALD), member 1	215	6.01	5.84	6.23	6.07
7962312	ABCD2	ATP-binding cassette, sub-family D (ALD), member 2	225	4.79	4.57	5.13	4.43
7903119	ABCD3	ATP-binding cassette, sub-family D (ALD), member 3	5825	9.7	9.76	9.56	9.47
7980115	ABCD4	ATP-binding cassette, sub-family D (ALD), member 4	5826	6.78	6.73	7.15	6.88
8097647	ABCE1	ATP-binding cassette, sub-family E (OABP), member 1	6059	10.61	10.29	10.4	10.27
8117929	ABCF1	ATP-binding cassette, sub-family F (GCN20), member 1	23	9.25	8.95	9.21	8.81
8177797	ABCF1	ATP-binding cassette, sub-family F (GCN20), member 1	23	9.25	8.95	9.21	8.81
8179112	ABCF1	ATP-binding cassette, sub-family F (GCN20), member 1	23	9.25	8.95	9.21	8.81
8143905	ABCF2	ATP-binding cassette, sub-family F (GCN20), member 2	10061	8.88	8.91	8.71	8.67
8084360	ABCF3	ATP-binding cassette, sub-family F (GCN20), member 3	55324	8.56	9.04	8.63	8.78
8068761	ABCG1	ATP-binding cassette, sub-family G (WHITE), member 1	9619	4.88	4.69	5.22	4.84
8101675	ABCG2	ATP-binding cassette, sub-family G (WHITE), member 2	9429	5.92	5.72	6.06	5.68
7944447	ABCG4	ATP-binding cassette, sub-family G (WHITE), member 4	64137	6.58	6.55	6.43	6.1
8051866	ABCG5	ATP-binding cassette, sub-family G (WHITE), member 5	64240	4.48	4.47	4.86	4.87
8041696	ABCG8	ATP-binding cassette, sub-family G (WHITE), member 8	64241	5.28	4.8	5.18	5.21
8040815	ABHD1	abhydrolase domain containing 1	84696	4.59	4.87	4.91	4.83
8081612	ABHD10	abhydrolase domain containing 10	55347	9.69	9.84	8.87	9.55
8140129	ABHD11	abhydrolase domain containing 11	83451	7.51	7.87	7.31	7.3
8065469	ABHD12	abhydrolase domain containing 12	26090	7.53	7.32	7.32	7.06
7974288	ABHD12B	abhydrolase domain containing 12B; microRNA 4454	145447	4.75	4.58	4.81	4.75
7969979	ABHD13	abhydrolase domain containing 13	84945	8.11	8.05	7.89	8.03
8080162	ABHD14A	abhydrolase domain containing 14A	100526760	6.91	6.72	6.74	6.28
8080168	ABHD14A-ACY1	ABHD14A-ACY1 readthrough (non-protein coding); aminoacylase 1	100526760	6.55	6.69	6.49	6.34
8087825	ABHD14B	abhydrolase domain containing 14B	84836	6.94	7.51	6.98	6.9
8013919	ABHD15	abhydrolase domain containing 15	116236	6.39	6.65	6.49	6.27
8125017	ABHD16A	abhydrolase domain containing 16A	7920	6.68	6.7	6.45	6.49
8178561	ABHD16A	abhydrolase domain containing 16A	7920	6.67	6.72	6.43	6.5
8064203	ABHD16B	abhydrolase domain containing 16B	140701	5.5	5.81	5.48	5.82
7985809	ABHD2	abhydrolase domain containing 2	11057	8.42	7.25	8.32	7.62
8022488	ABHD3	abhydrolase domain containing 3	171586	8.23	8.54	9.07	9.45
7973306	ABHD4	abhydrolase domain containing 4	63874	7.9	7.72	9.26	8.46
8079153	ABHD5	abhydrolase domain containing 5	51099	8.39	8.81	8.37	8.37
8080762	ABHD6	abhydrolase domain containing 6	57406	7.73	7.39	8.08	7.18
8035271	ABHD8	abhydrolase domain containing 8	79575	6.46	6.5	6.41	6.46
7932616	ABI1	abl-interactor 1	10006	8.31	8.57	8.28	9.17
8047659	ABI2	abl-interactor 2	10152	8.75	8.84	8.47	8.5
8008185	ABI3	ABI family, member 3	51225	5.33	5.73	5.56	5.3
8089145	ABI3BP	ABI family, member 3 (NESH) binding protein	25890	5.18	5.1	5.28	5.17
8158725	ABL1	c-abl oncogene 1, non-receptor tyrosine kinase	25	8	8.39	7.76	8.04
7922610	ABL2	v-abl Abelson murine leukemia viral oncogene homolog 2	27	8.08	7.74	8.21	7.99
7936463	ABLIM1	actin binding LIM protein 1	3983	9.26	9	9.25	9.18
8099279	ABLIM2	actin binding LIM protein family, member 2	84448	6.09	6.15	6.21	5.96
8109093	ABLIM3	actin binding LIM protein family, member 3	22885	6.67	6.53	6.8	6.95
8164853	ABO	ABO blood group (transferase A, alpha 1-3-N-acetylgalactosaminyltransferase; transferase B, alpha 1-3-galactosyltransferase)	28	6.24	6.41	6.35	6.39
8137271	ABP1	amiloride binding protein 1 (amine oxidase (copper-containing))	26	5.59	5.81	5.53	5.78
8010983	ABR	active BCR-related	29	7.85	7.96	7.06	7.39
8152291	ABRA	actin-binding Rho activating protein	137735	5.13	5.01	5.28	5.33
8122336	ABRACL	ABRA C-terminal like	58527	7.71	7.71	7.2	7.35
8117522	ABT1	activator of basal transcription 1	29777	6.94	7	6.72	6.47
8082380	ABTB1	ankyrin repeat and BTB (POZ) domain containing 1	80325	5.97	6.04	5.85	6.09
7947462	ABTB2	ankyrin repeat and BTB (POZ) domain containing 2	25841	7.34	7.13	7.47	7.53
8086201	ACAA1	acetyl-CoA acyltransferase 1	30	6.92	7.17	6.64	6.67
8086216	ACAA1	acetyl-CoA acyltransferase 1	30	4.31	3.84	4.29	3.54
8023261	ACAA2	acetyl-CoA acyltransferase 2	10449	6.2	6.27	5.78	5.49
8014487	ACACA	acetyl-CoA carboxylase alpha	31	9.14	9.67	9.32	10.02
7958466	ACACB	acetyl-CoA carboxylase beta	32	5.93	5.86	5.85	5.46
7958761	ACAD10	acyl-CoA dehydrogenase family, member 10	80724	6.1	6.89	5.97	6.95
8090715	ACAD11	acyl-CoA dehydrogenase family, member 11; nephronophthisis 3 (adolescent); NPHP3-ACAD11 readthrough	84129	7.23	7.61	7.88	8.07
7945283	ACAD8	acyl-CoA dehydrogenase family, member 8	27034	7.32	7.42	7.14	7.3
8082444	ACAD9	acyl-CoA dehydrogenase family, member 9	28976	7.98	8.65	7.85	8.14
8058591	ACADL	acyl-CoA dehydrogenase, long chain	33	4.02	3.8	3.86	3.52
7902367	ACADM	acyl-CoA dehydrogenase, C-4 to C-12 straight chain	34	8.94	9.34	8.32	8.9
7959220	ACADS	acyl-CoA dehydrogenase, C-2 to C-3 short chain	35	6.49	6.55	6.3	6.23
8004271	ACADVL	acyl-CoA dehydrogenase, very long chain	37	8.32	8.79	8.52	8.78
7985786	ACAN	aggrecan	176	5.49	5.61	5.5	5.61
8092933	ACAP2	ArfGAP with coiled-coil, ankyrin repeat and PH domains 2	23527	9.05	8.71	9.41	9.28
7911458	ACAP3	ArfGAP with coiled-coil, ankyrin repeat and PH domains 3	116983	6.2	6.62	6.21	6.18
7943605	ACAT1	acetyl-CoA acetyltransferase 1	38	7.67	8.61	6.93	8.61
8123137	ACAT2	acetyl-CoA acetyltransferase 2	39	9	8.54	8.92	8.61
7924701	ACBD3	acyl-CoA binding domain containing 3	64746	9.53	9.31	9.55	9.94
8007730	ACBD4	acyl-CoA binding domain containing 4	79777	5.9	5.96	5.96	6.15
7932703	ACBD5	acyl-CoA binding domain containing 5	91452	8.01	8.05	7.22	7.54
7922656	ACBD6	acyl-CoA binding domain containing 6	84320	7.7	7.7	7.7	7.74
7932214	ACBD7	acyl-CoA binding domain containing 7	414149	6.22	5.38	5.71	5.29
7939507	ACCS	1-aminocyclopropane-1-carboxylate synthase homolog (Arabidopsis)(non-functional)	84680	5.9	6.2	6.07	6.13
7939494	ACCSL	1-aminocyclopropane-1-carboxylate synthase homolog (Arabidopsis)(non-functional)-like	390110	4.22	4.54	4.31	4.46
8002057	ACD	adrenocortical dysplasia homolog (mouse)	65057	7.8	7.75	7.68	7.27
8009096	ACE	angiotensin I converting enzyme (peptidyl-dipeptidase A) 1	1636	5.65	5.56	5.61	5.73
8171449	ACE2	angiotensin I converting enzyme (peptidyl-dipeptidase A) 2	59272	4.21	4.5	4.21	4.43
8033151	ACER1	alkaline ceramidase 1	125981	5.41	5.48	5.46	5.4
8154563	ACER2	alkaline ceramidase 2	340485	6.62	5.92	6.55	6.63
7942679	ACER3	alkaline ceramidase 3	55331	8.16	8.2	8.29	8.35
8141648	ACHE	acetylcholinesterase	43	5.83	6.23	6.12	5.83
7977906	ACIN1	apoptotic chromatin condensation inducer 1	22985	8.24	8.33	8.38	8.43
8015460	ACLY	ATP citrate lyase	47	10.04	10.08	9.97	9.87
8045368	ACMSD	aminocarboxymuconate semialdehyde decarboxylase	130013	4.45	4.95	4.69	4.8
8134415	ACN9	ACN9 homolog (S. cerevisiae)	57001	5.73	6.09	5.18	5.37
8154733	ACO1	aconitase 1, soluble	48	9.04	8.99	8.92	8.51
8073430	ACO2	aconitase 2, mitochondrial	50	8.04	9.05	8.59	8.86
7975598	ACOT1	acyl-CoA thioesterase 1	641371	5.48	5.37	5.31	5.44
7901613	ACOT11	acyl-CoA thioesterase 11	26027	6.75	6.82	6.71	6.62
8112920	ACOT12	acyl-CoA thioesterase 12	134526	4.86	4.64	4.84	4.59
8117219	ACOT13	acyl-CoA thioesterase 13	55856	9.42	9.68	9.37	9.32
7975602	ACOT2	acyl-CoA thioesterase 2	10965	5.46	5.42	5.41	5.28
7975607	ACOT4	acyl-CoA thioesterase 4	122970	4.67	4.68	4.84	4.5
7975613	ACOT6	acyl-CoA thioesterase 6	641372	4.69	4.9	4.81	4.77
8099965	ACOT7	acyl-CoA thioesterase 7; acyl-CoA thioesterase 7 pseudogene	344967	8.47	8.73	8.98	8.65
7912012	ACOT7	acyl-CoA thioesterase 7	11332	8.18	8.29	8.55	8.09
8066598	ACOT8	acyl-CoA thioesterase 8	10005	6.21	6.19	5.88	5.74
8171802	ACOT9	acyl-CoA thioesterase 9	23597	8.92	8.77	9.06	9.51
8018558	ACOX1	acyl-CoA oxidase 1, palmitoyl	51	8.22	8.68	8.04	8.28
8088397	ACOX2	acyl-CoA oxidase 2, branched chain	8309	6.14	5.9	6.02	5.82
8099304	ACOX3	acyl-CoA oxidase 3, pristanoyl	8310	7.22	7.4	7.17	7.25
8044353	ACOXL	acyl-CoA oxidase-like	55289	5.82	6.02	5.56	6.11
8039961	ACP1	acid phosphatase 1, soluble	52	10.14	10.16	10.35	10.34
7947815	ACP2	acid phosphatase 2, lysosomal	53	8.25	8.26	7.97	7.92
8034304	ACP5	acid phosphatase 5, tartrate resistant	54	5.55	5.84	5.32	5.3
7919326	ACP6	acid phosphatase 6, lysophosphatidic	51205	6.24	6.67	6.27	6.32
8083075	ACPL2	acid phosphatase-like 2	92370	6.37	6.03	6.03	5.59
8082673	ACPP	acid phosphatase, prostate	55	4.83	4.95	5.15	4.96
8030736	ACPT	acid phosphatase, testicular	93650	6.01	5.9	6.02	5.68
8054766	ACR	acrosin	49	5.59	5.84	5.84	5.52
8074153	ACR	acrosin	49	6.16	6.21	6.3	6.28
7960642	ACRBP	acrosin binding protein	84519	5.64	5.84	5.71	5.82
8168345	ACRC	acidic repeat containing	93953	5.41	5.47	6.27	5.6
7952503	ACRV1	acrosomal vesicle protein 1	56	4.12	4.11	4.09	4.12
7990683	ACSBG1	acyl-CoA synthetase bubblegum family member 1	23205	4.94	5.06	5.07	4.94
8025011	ACSBG2	acyl-CoA synthetase bubblegum family member 2	81616	4.58	4.78	4.55	4.67
8008321	ACSF2	acyl-CoA synthetase family member 2	80221	6.27	6.48	6.02	6.04
7997863	ACSF3	acyl-CoA synthetase family member 3	197322	7.34	7.7	7.01	7.03
8103951	ACSL1	acyl-CoA synthetase long-chain family member 1	2180	7.19	7.06	7.01	6.96
8048733	ACSL3	acyl-CoA synthetase long-chain family member 3	2181	9.84	9.55	10.09	10.05
8174474	ACSL4	acyl-CoA synthetase long-chain family member 4	2182	8.71	8.28	8.93	9.37
7930498	ACSL5	acyl-CoA synthetase long-chain family member 5	51703	9.8	9.64	9.68	9.73
7999981	ACSM1	acyl-CoA synthetase medium-chain family member 1	116285	4.93	5.01	5.1	4.98
7993737	ACSM2A	acyl-CoA synthetase medium-chain family member 2A; acyl-CoA synthetase medium-chain family member 2B	123876	4.79	4.76	5.04	4.74
7993754	ACSM2A	acyl-CoA synthetase medium-chain family member 2A	123876	4.58	4.68	5.09	4.93
7999965	ACSM2A	acyl-CoA synthetase medium-chain family member 2A; acyl-CoA synthetase medium-chain family member 2B	123876	4.86	4.87	5.08	4.8
7993756	ACSM3	acyl-CoA synthetase medium-chain family member 3	6296	5.33	4.71	4.96	4.95
7993726	ACSM5	acyl-CoA synthetase medium-chain family member 5	54988	4.8	4.7	5.06	4.87
8065444	ACSS1	acyl-CoA synthetase short-chain family member 1	84532	5.87	5.94	5.87	6.03
8062041	ACSS2	acyl-CoA synthetase short-chain family member 2	55902	7.17	7.17	7.16	7.33
7957386	ACSS3	acyl-CoA synthetase short-chain family member 3	79611	4.97	4.79	4.89	5.07
7924910	ACTA1	actin, alpha 1, skeletal muscle	58	6.61	6.66	6.63	6.69
7934906	ACTA2	actin, alpha 2, smooth muscle, aorta	59	6.22	6.16	6.32	6.32
8137979	ACTB	actin, beta; uncharacterized LOC100505829	60	11.16	11.42	10.64	11.3
8112198	ACTBL2	actin, beta-like 2	345651	3.94	4.06	3.8	4.22
7988281	ACTBP7	actin, beta pseudogene 7		9.49	9.74	9.2	9.55
7987315	ACTC1	actin, alpha, cardiac muscle 1	70	4.91	4.98	4.44	4.73
8019183	ACTG1	actin, gamma 1	71	13.54	13.56	13.12	13.56
8083032	ACTG1P1	actin, gamma 1 pseudogene 1		13.56	13.6	13.25	13.74
7903440	ACTG1P4	actin, gamma 1 pseudogene 4; amylase, alpha 2B (pancreatic)	276	3.97	4.16	4.15	3.86
8042788	ACTG2	actin, gamma 2, smooth muscle, enteric	72	5.4	5.26	4.95	5.75
8061944	ACTL10	actin-like 10	170487	5.95	5.82	6.04	5.85
8084067	ACTL6A	actin-like 6A	86	7.37	7	7.27	6.81
8141580	ACTL6B	actin-like 6B	51412	5.42	5.43	5.26	5.43
8157141	ACTL7A	actin-like 7A	10881	4.47	4.34	4.51	4.21
8163019	ACTL7B	actin-like 7B	10880	6.42	6.44	6.58	6.51
7898516	ACTL8	actin-like 8	81569	6.02	5.9	5.8	6.15
8033662	ACTL9	actin-like 9	284382	6.44	6.6	6.43	6.11
7979824	ACTN1	actinin, alpha 1	87	10.69	10.61	10.67	10.68
7910727	ACTN2	actinin, alpha 2	88	4.51	4.68	5.02	4.53
7941662	ACTN3	actinin, alpha 3	89	5.44	5.5	5.46	5.36
8028524	ACTN4	actinin, alpha 4	81	12.54	12.06	12.54	12.03
7974587	ACTR10	actin-related protein 10 homolog (S. cerevisiae)	55860	7.66	7.82	7.66	7.66
7936028	ACTR1A	ARP1 actin-related protein 1 homolog A, centractin alpha (yeast)	10121	9.73	10.13	9.42	9.59
8054077	ACTR1B	ARP1 actin-related protein 1 homolog B, centractin beta (yeast)	10120	5.82	6.43	5.54	5.77
8042337	ACTR2	ARP2 actin-related protein 2 homolog (yeast)	10097	10.83	10.84	10.68	10.65
8044686	ACTR3	ARP3 actin-related protein 3 homolog (yeast)	10096	10.93	10.49	10.96	10.85
8137474	ACTR3B	ARP3 actin-related protein 3 homolog B (yeast)	57180	7.09	7.56	6.92	7.62
7927097	ACTR3BP2	ARP3 actin-related protein 3 homolog B (yeast) pseudogene 2; ARP3 actin-related protein 3 homolog B (yeast) pseudogene 6; ARP3 actin-related protein 3 homolog B (yeast) pseudogene 5	399746	3.05	3.41	3.36	3.32
8001070	ACTR3BP2	ARP3 actin-related protein 3 homolog B (yeast) pseudogene 2; ARP3 actin-related protein 3 homolog B (yeast) pseudogene 6; ARP3 actin-related protein 3 homolog B (yeast) pseudogene 5; ARP3 actin-related protein 3 homolog B (yeast) pseudogene 4	399746	2.98	3.19	3.25	3.42
8043487	ACTR3BP2	ARP3 actin-related protein 3 homolog B (yeast) pseudogene 2; ARP3 actin-related protein 3 homolog B (yeast) pseudogene 6; ARP3 actin-related protein 3 homolog B (yeast) pseudogene 5	399746	3.02	3.25	3.3	3.27
8071058	ACTR3BP2	ARP3 actin-related protein 3 homolog B (yeast) pseudogene 2; ARP3 actin-related protein 3 homolog B (yeast) pseudogene 6; ARP3 actin-related protein 3 homolog B (yeast) pseudogene 5	399746	3.66	3.97	3.97	3.86
8143766	ACTR3C	ARP3 actin-related protein 3 homolog C (yeast)	653857	5.66	5.77	5.08	6.2
8062545	ACTR5	ARP5 actin-related protein 5 homolog (yeast)	79913	8.16	8.18	8.13	7.9
7957793	ACTR6	ARP6 actin-related protein 6 homolog (yeast)	64431	8.3	7.83	8.52	8.57
8088151	ACTR8	ARP8 actin-related protein 8 homolog (yeast)	93973	7.99	8.2	7.78	7.97
8174979	ACTRT1	actin-related protein T1	139741	4.77	4.62	4.65	4.73
7897128	ACTRT2	actin-related protein T2	140625	5.33	5.37	5.16	5.58
8092002	ACTRT3	actin-related protein T3	84517	5.63	5.48	5.85	5.42
8056005	ACVR1	activin A receptor, type I	90	8.08	7.19	7.97	7.73
7955535	ACVR1B	activin A receptor, type IB	91	7.35	7.17	7.07	7.13
8055992	ACVR1C	activin A receptor, type IC	130399	5.91	5.7	6.1	5.88
8045587	ACVR2A	activin A receptor, type IIA	92	7.63	7.47	7.67	7.5
8078805	ACVR2B	activin A receptor, type IIB	93	5.97	5.6	5.61	5.67
7955562	ACVRL1	activin A receptor type II-like 1	94	5.6	5.8	5.87	5.56
7949873	ACY3	aspartoacylase (aminocyclase) 3	91703	5.88	5.8	5.72	5.74
7980265	ACYP1	acylphosphatase 1, erythrocyte (common) type	97	7.39	6.77	7.08	6.67
8041982	ACYP2	acylphosphatase 2, muscle type	98	6.49	6.76	6.61	6.75
8066431	ADA	adenosine deaminase	100	7.17	6.86	7.11	6.87
8097236	ADAD1	adenosine deaminase domain containing 1 (testis-specific)	132612	3.21	3.23	3.56	3.24
8003145	ADAD2	adenosine deaminase domain containing 2; SFPQ	654780	5.42	6.03	5.66	5.48
7997569	ADAD2	adenosine deaminase domain containing 2	161931	6.4	6.25	6.37	6.13
7983191	ADAL	adenosine deaminase-like	161823	5.99	6.24	5.98	5.73
7989224	ADAM10	ADAM metallopeptidase domain 10	102	9.37	9.61	9.1	9.56
8007675	ADAM11	ADAM metallopeptidase domain 11	4185	6.29	6.34	6.44	5.99
7936968	ADAM12	ADAM metallopeptidase domain 12	8038	5.27	5.09	5.07	5.02
7905881	ADAM15	ADAM metallopeptidase domain 15	8751	6.98	7.4	6.71	6.86
8050190	ADAM17	ADAM metallopeptidase domain 17	6868	9.63	9.26	10.2	10.26
8146069	ADAM18	ADAM metallopeptidase domain 18	8749	3.45	3.19	3.62	3.3
8115490	ADAM19	ADAM metallopeptidase domain 19	8728	7.84	7.85	7.3	7.4
8150395	ADAM2	ADAM metallopeptidase domain 2	2515	3.01	3.26	3.42	3.66
7979927	ADAM20	ADAM metallopeptidase domain 20	8748	6.28	5.45	5.94	5.64
7979925	ADAM20P1	ADAM metallopeptidase domain 20 pseudogene 1	317760	4.71	4.73	4.86	4.89
7975406	ADAM21	ADAM metallopeptidase domain 21	8747	5	5.58	4.6	4.53
7979904	ADAM21	ADAM metallopeptidase domain 21; ADAM metallopeptidase domain 21 pseudogene 1	8747	5.08	6.56	5.12	6.1
8133983	ADAM22	ADAM metallopeptidase domain 22	53616	7.26	6.91	6.9	6.64
8047788	ADAM23	ADAM metallopeptidase domain 23	8745	4.82	5.11	5.38	4.68
8145293	ADAM28	ADAM metallopeptidase domain 28	10863	4.45	4.08	4.38	4.15
8098368	ADAM29	ADAM metallopeptidase domain 29	11086	3.97	4.26	4.77	3.93
7919088	ADAM30	ADAM metallopeptidase domain 30	11085	4.37	4.21	4.39	4.25
8146024	ADAM32	ADAM metallopeptidase domain 32	203102	8.3	6.32	8.72	6.98
8064686	ADAM33	ADAM metallopeptidase domain 33	80332	6.54	6.39	6.55	6.39
8150375	ADAM3A	ADAM metallopeptidase domain 3A (pseudogene)	1587	4.05	3.98	4.15	4.09
8146051	ADAM5P	ADAM metallopeptidase domain 5, pseudogene	255926	5.48	4.65	5.5	4.39
8145334	ADAM7	ADAM metallopeptidase domain 7	8756	3.31	2.92	3.53	3.59
7937150	ADAM8	ADAM metallopeptidase domain 8	101	6.06	5.92	5.99	5.63
8146000	ADAM9	ADAM metallopeptidase domain 9	8754	10.52	10.34	10.46	10.82
8145317	ADAMDEC1	ADAM-like, decysin 1	27299	4.9	4.75	5.07	5.03
8069676	ADAMTS1	ADAM metallopeptidase with thrombospondin type 1 motif, 1	9510	4.83	4.99	5.04	4.84
8033635	ADAMTS10	ADAM metallopeptidase with thrombospondin type 1 motif, 10	81794	6.35	6.48	6.33	6.25
8111387	ADAMTS12	ADAM metallopeptidase with thrombospondin type 1 motif, 12	81792	5.28	5.35	5.42	5.11
8159036	ADAMTS13	ADAM metallopeptidase with thrombospondin type 1 motif, 13	11093	6.12	6.25	6.16	6.14
7928147	ADAMTS14	ADAM metallopeptidase with thrombospondin type 1 motif, 14	140766	6.07	6.25	5.52	6.41
7945232	ADAMTS15	ADAM metallopeptidase with thrombospondin type 1 motif, 15	170689	6.03	5.95	6.17	6.14
8104321	ADAMTS16	ADAM metallopeptidase with thrombospondin type 1 motif, 16	170690	6.56	6.09	6.76	6.66
7991516	ADAMTS17	ADAM metallopeptidase with thrombospondin type 1 motif, 17	170691	6.14	6.17	6.15	6.38
8002941	ADAMTS18	ADAM metallopeptidase with thrombospondin type 1 motif, 18	170692	4.63	4.9	4.63	4.65
8107823	ADAMTS19	ADAM metallopeptidase with thrombospondin type 1 motif, 19	171019	5.08	5.46	5.04	5.01
8116272	ADAMTS2	ADAM metallopeptidase with thrombospondin type 1 motif, 2	9509	6.24	6.26	6.13	6.1
7962384	ADAMTS20	ADAM metallopeptidase with thrombospondin type 1 motif, 20	80070	4.39	4.64	4.72	4.33
8100870	ADAMTS3	ADAM metallopeptidase with thrombospondin type 1 motif, 3	9508	5.09	4.79	5.13	5.26
7921821	ADAMTS4	ADAM metallopeptidase with thrombospondin type 1 motif, 4	9507	4.95	5.06	5.23	5.07
8069689	ADAMTS5	ADAM metallopeptidase with thrombospondin type 1 motif, 5	11096	5.02	5.11	4.86	4.98
8112342	ADAMTS6	ADAM metallopeptidase with thrombospondin type 1 motif, 6	11174	5.09	5.11	5.26	4.73
7990736	ADAMTS7	ADAM metallopeptidase with thrombospondin type 1 motif, 7	11173	6.97	6.8	7.01	6.78
7952752	ADAMTS8	ADAM metallopeptidase with thrombospondin type 1 motif, 8	11095	5.85	5.7	5.98	5.8
8088560	ADAMTS9	ADAM metallopeptidase with thrombospondin type 1 motif, 9	56999	5.13	5.27	5.5	5.16
8154491	ADAMTSL1	ADAMTS-like 1	92949	4.78	4.8	4.87	4.68
8154512	ADAMTSL1	ADAMTS-like 1	92949	5.34	5.58	5.35	5.41
8159086	ADAMTSL2	ADAMTS-like 2	9719	6.48	6.51	6.5	6.26
7985522	ADAMTSL3	ADAMTS-like 3	57188	5	5.07	5.1	4.89
7905233	ADAMTSL4	ADAMTS-like 4	54507	5.36	5.62	5.51	5.88
8032249	ADAMTSL5	ADAMTS-like 5	339366	6.72	6.91	6.57	6.82
8137680	ADAP1	ArfGAP with dual PH domains 1; COX19 cytochrome c oxidase assembly homolog (S. cerevisiae)	11033	6.46	7	6.35	6.65
8006214	ADAP2	ArfGAP with dual PH domains 2	55803	6.86	7.34	6.64	7.2
7920531	ADAR	adenosine deaminase, RNA-specific	103	9.06	9.11	8.95	8.87
8069178	ADARB1	adenosine deaminase, RNA-specific, B1	104	6.65	6.46	6.36	6.65
7931764	ADARB2	adenosine deaminase, RNA-specific, B2	105	5.79	5.74	5.83	5.75
8002904	ADAT1	adenosine deaminase, tRNA-specific 1	23536	7.58	7.52	7.11	6.85
8129963	ADAT2	adenosine deaminase, tRNA-specific 2	134637	9.02	8.92	8.85	8.8
8024356	ADAT3	adenosine deaminase, tRNA-specific 3	113179	7.56	7.23	7.66	7.18
7899851	ADC	arginine decarboxylase	113451	6.19	6.39	6.34	6.15
7976000	ADCK1	aarF domain containing kinase 1	57143	6.12	7.12	5.94	6.18
8136591	ADCK2	aarF domain containing kinase 2	90956	5.03	5.54	5.03	5
7910164	ADCK3	aarF domain containing kinase 3	56997	6.67	6.39	6.88	6.37
8036938	ADCK4	aarF domain containing kinase 4	79934	6.16	6.44	6.44	6.36
8148850	ADCK5	aarF domain containing kinase 5	203054	6.47	6.75	6.51	6.58
8132667	ADCY1	adenylate cyclase 1 (brain)	107	5.69	5.53	5.97	5.64
7922058	ADCY10	adenylate cyclase 10 (soluble)	55811	3.78	3.77	3.95	3.62
8119423	ADCY10P1	adenylate cyclase 10 (soluble) pseudogene 1	221442	5.07	5.6	5.78	5.83
8104394	ADCY2	adenylate cyclase 2 (brain)	108	4.83	4.87	5.07	4.81
8050766	ADCY3	adenylate cyclase 3	109	7.06	7.62	6.92	7.06
7978285	ADCY4	adenylate cyclase 4	196883	5.64	5.71	5.6	5.58
8090070	ADCY5	adenylate cyclase 5	111	5.55	5.57	5.24	5.19
7962842	ADCY6	adenylate cyclase 6	112	6.64	6.99	6.34	6.63
7995492	ADCY7	adenylate cyclase 7	113	6.47	6.76	6.39	6.85
8152902	ADCY8	adenylate cyclase 8 (brain)	114	4.78	5.33	4.83	5.09
7999079	ADCY9	adenylate cyclase 9	115	6.39	6.58	6.06	5.96
8019851	ADCYAP1	adenylate cyclase activating polypeptide 1 (pituitary)	116	5.1	4.93	5.05	4.88
8132151	ADCYAP1R1	adenylate cyclase activating polypeptide 1 (pituitary) receptor type I	117	4.99	5.1	5.11	4.89
8093643	ADD1	adducin 1 (alpha)	118	8.73	9.08	8.73	8.98
8052882	ADD2	adducin 2 (beta)	119	5.07	5.02	5.29	5.25
7930380	ADD3	adducin 3 (gamma)	120	7.56	6.89	7.47	6.46
8122561	ADGB	androglobin	79747	4.43	4.11	4.25	4.02
8101874	ADH1A	alcohol dehydrogenase 1A (class I), alpha polypeptide	124	5.47	5.19	5.23	5.01
8101881	ADH1B	alcohol dehydrogenase 1B (class I), beta polypeptide	125	4.65	4.67	4.39	4.67
8101893	ADH1C	alcohol dehydrogenase 1C (class I), gamma polypeptide	126	4.71	4.76	4.98	4.61
8101852	ADH4	alcohol dehydrogenase 4 (class II), pi polypeptide	127	3.9	3.76	3.62	3.78
8101844	ADH5	alcohol dehydrogenase 5 (class III), chi polypeptide	128	7.99	7.79	7.84	7.26
8127419	ADH5P4	alcohol dehydrogenase 5 (class III), chi polypeptide, pseudogene 4		8.29	7.81	8.1	7.78
8101862	ADH6	alcohol dehydrogenase 6 (class V)	130	3.57	3.89	3.87	3.75
8101904	ADH7	alcohol dehydrogenase 7 (class IV), mu or sigma polypeptide	131	4.08	4.43	3.93	4.09
8146687	ADHFE1	alcohol dehydrogenase, iron containing, 1	137872	5.16	5.34	5.26	5.12
8050071	ADI1	acireductone dioxygenase 1	55256	7.85	8.12	7.67	7.52
8062527	ADIG	adipogenin	149685	5.94	5.73	5.98	5.95
8084710	ADIPOQ	adiponectin, C1Q and collagen domain containing	9370	5.25	5.08	5.17	4.95
7923503	ADIPOR1	adiponectin receptor 1	51094	10.75	10.4	10.57	10.57
7953021	ADIPOR2	adiponectin receptor 2	79602	8.92	8.66	9.07	9.14
7928471	ADK	adenosine kinase	132	8.28	8.12	8.33	8.64
7938390	ADM	adrenomedullin	133	8.74	8.54	8.79	8.32
8074063	ADM2	adrenomedullin 2	79924	6.62	6.7	6.89	6.65
8067011	ADNP	activity-dependent neuroprotector homeobox	23394	9.55	9.03	9.19	8.75
8021914	ADNP2	ADNP homeobox 2	22850	7.36	7.21	7.59	7.08
7927767	ADO	2-aminoethanethiol (cysteamine) dioxygenase	84890	7.7	7.4	7.08	7.25
7908907	ADORA1	adenosine A1 receptor	134	6.68	6.44	6.78	6.13
8071899	ADORA2A	adenosine A2a receptor	135	6.14	6.04	6.21	6.39
8005134	ADORA2B	adenosine A2b receptor	136	9.61	9.41	8.83	9.26
7918533	ADORA3	adenosine A3 receptor	57413	4.56	4.64	5.12	4.73
7990231	ADPGK	ADP-dependent glucokinase	83440	7.73	8.11	7.93	7.95
8081880	ADPRH	ADP-ribosylarginine hydrolase	141	4.66	4.54	5.03	4.99
7972902	ADPRHL1	ADP-ribosylhydrolase like 1	113622	6.47	7.44	6.41	7.14
7900087	ADPRHL2	ADP-ribosylhydrolase like 2	54936	6.42	6.66	6.52	6.18
8109612	ADRA1B	adrenoceptor alpha 1B	147	6.22	6.22	6.42	6.23
8064779	ADRA1D	adrenoceptor alpha 1D	146	5.93	6	6.07	5.82
7930482	ADRA2A	adrenoceptor alpha 2A	150	6.01	6.1	6.19	6.02
8053869	ADRA2B	adrenoceptor alpha 2B	151	6.61	6.8	6.61	6.66
8093826	ADRA2C	adrenoceptor alpha 2C	152	6.94	6.91	6.51	6.46
7930627	ADRB1	adrenoceptor beta 1	153	6.73	6.78	6.85	6.45
8109086	ADRB2	adrenoceptor beta 2, surface	154	5.76	5.42	6.19	5.89
8150249	ADRB3	adrenoceptor beta 3	155	5.61	5.62	5.62	5.56
7941797	ADRBK1	adrenergic, beta, receptor kinase 1	156	7.73	7.78	7.45	7.2
8072015	ADRBK2	adrenergic, beta, receptor kinase 2	157	7.9	7.53	7.8	7.36
8063893	ADRM1	adhesion regulating molecule 1	11047	9.66	9.72	9.96	9.25
8073242	ADSL	adenylosuccinate lyase	158	9.37	9.5	8.88	9.28
7925550	ADSS	adenylosuccinate synthase	159	8.29	8.12	7.96	8.19
7977273	ADSSL1	adenylosuccinate synthase like 1	122622	6.12	6.32	6.21	6.17
8123951	ADTRP	androgen-dependent TFPI-regulating protein	84830	4.54	4.67	4.41	4.4
8132557	AEBP1	AE binding protein 1	165	6.21	6.23	6.26	6.22
7954279	AEBP2	AE binding protein 2	121536	9.26	9.22	9.22	9.23
7985767	AEN	apoptosis enhancing nuclease	64782	8.46	8.32	9.09	8.63
8032576	AES	amino-terminal enhancer of split	166	7.7	8.8	7.03	8.04
8099259	AFAP1	actin filament associated protein 1	60312	6.53	6.73	6.74	6.72
8094028	AFAP1-AS1	AFAP1 antisense RNA 1 (non-protein coding)	84740	4.8	4.65	5.03	4.8
8109120	AFAP1L1	actin filament associated protein 1-like 1	134265	5.93	5.9	5.92	5.69
7936439	AFAP1L2	actin filament associated protein 1-like 2	84632	5.09	4.22	4.92	5.14
8096224	AFF1	AF4/FMR2 family, member 1	4299	8.37	8.64	8.59	8.96
8170364	AFF2	AF4/FMR2 family, member 2	2334	4.72	5.45	4.8	4.93
8054254	AFF3	AF4/FMR2 family, member 3	3899	4.69	4.73	4.9	5
8114083	AFF4	AF4/FMR2 family, member 4	27125	9.01	8.76	9.37	9.18
7998083	AFG3L1P	AFG3 ATPase family gene 3-like 1 (S. cerevisiae), pseudogene	172	7.16	7.25	7.12	7.19
8022342	AFG3L2	AFG3 ATPase family gene 3-like 2 (S. cerevisiae)	10939	7.91	8.39	7.66	8.32
8095663	AFM	afamin	173	3.87	3.65	3.74	4.43
8010248	AFMID	arylformamidase	125061	7.83	7.61	7.51	7.33
8095646	AFP	alpha-fetoprotein	174	3.86	3.74	3.93	3.91
8042291	AFTPH	aftiphilin	54812	8.32	7.87	8.34	8.4
8103834	AGA	aspartylglucosaminidase	175	5.97	6.2	6	6.14
8049448	AGAP1	ArfGAP with GTPase domain, ankyrin repeat and PH domain 1	116987	8.7	8.6	8.77	8.74
7928890	AGAP11	ankyrin repeat and GTPase domain Arf GTPase activating protein 11	643161	7.63	7.57	7.98	7.85
7964499	AGAP2	ArfGAP with GTPase domain, ankyrin repeat and PH domain 2	116986	6.47	6.55	6.27	6.28
8137381	AGAP3	ArfGAP with GTPase domain, ankyrin repeat and PH domain 3	116988	7.3	7.29	7.2	6.69
7927231	AGAP4	ArfGAP with GTPase domain, ankyrin repeat and PH domain 4; ArfGAP with GTPase domain, ankyrin repeat and PH domain 8; ArfGAP with GTPase domain, ankyrin repeat and PH domain 5; ArfGAP with GTPase domain, ankyrin repeat and PH domain 10; ankyrin repeat and GTPase domain Arf GTPase activating protein 11; BMS1 pseudogene 5	414224	8.58	8.49	8.96	8.68
7927305	AGAP4	ArfGAP with GTPase domain, ankyrin repeat and PH domain 4; ArfGAP with GTPase domain, ankyrin repeat and PH domain 5; ArfGAP with GTPase domain, ankyrin repeat and PH domain 10; ankyrin repeat and GTPase domain Arf GTPase activating protein 11; ArfGAP with GTPase domain, ankyrin repeat and PH domain 8; BMS1 pseudogene 5	414224	8.34	8.23	8.67	8.48
7927552	AGAP4	ArfGAP with GTPase domain, ankyrin repeat and PH domain 4; ArfGAP with GTPase domain, ankyrin repeat and PH domain 8; ArfGAP with GTPase domain, ankyrin repeat and PH domain 5; ArfGAP with GTPase domain, ankyrin repeat and PH domain 10; ankyrin repeat and GTPase domain Arf GTPase activating protein 11; ArfGAP with GTPase domain, ankyrin repeat and PH domain 6; ArfGAP with GTPase domain, ankyrin r…	414224	8.95	8.85	9.3	9.16
7933252	AGAP4	ArfGAP with GTPase domain, ankyrin repeat and PH domain 4; ArfGAP with GTPase domain, ankyrin repeat and PH domain 8; ArfGAP with GTPase domain, ankyrin repeat and PH domain 6; ArfGAP with GTPase domain, ankyrin repeat and PH domain 10; ArfGAP with GTPase domain, ankyrin repeat and PH domain 9; BMS1 pseudogene 5; ArfGAP with GTPase domain, ankyrin repeat and PH domain 5	414224	9.01	8.89	9.33	9.19
7933405	AGAP4	ArfGAP with GTPase domain, ankyrin repeat and PH domain 4; ArfGAP with GTPase domain, ankyrin repeat and PH domain 8; ArfGAP with GTPase domain, ankyrin repeat and PH domain 5; ArfGAP with GTPase domain, ankyrin repeat and PH domain 10; ankyrin repeat and GTPase domain Arf GTPase activating protein 11; ArfGAP with GTPase domain, ankyrin repeat and PH domain 6; ArfGAP with GTPase domain, ankyrin r…	414224	8.96	8.85	9.3	9.16
7933574	AGAP4	ArfGAP with GTPase domain, ankyrin repeat and PH domain 4; ArfGAP with GTPase domain, ankyrin repeat and PH domain 8; ArfGAP with GTPase domain, ankyrin repeat and PH domain 5; ArfGAP with GTPase domain, ankyrin repeat and PH domain 10; ankyrin repeat and GTPase domain Arf GTPase activating protein 11; ArfGAP with GTPase domain, ankyrin repeat and PH domain 6; ArfGAP with GTPase domain, ankyrin r…	414224	8.95	8.85	9.29	9.14
7934451	AGAP4	ArfGAP with GTPase domain, ankyrin repeat and PH domain 4; ArfGAP with GTPase domain, ankyrin repeat and PH domain 5; ArfGAP with GTPase domain, ankyrin repeat and PH domain 10; ankyrin repeat and GTPase domain Arf GTPase activating protein 11; ArfGAP with GTPase domain, ankyrin repeat and PH domain 6; ArfGAP with GTPase domain, ankyrin repeat and PH domain 8; ArfGAP with GTPase domain, ankyrin r…	414224	8.95	8.85	9.31	9.15
7933427	AGAP8	ArfGAP with GTPase domain, ankyrin repeat and PH domain 8	414224	8.96	8.87	9.29	9.15
7927353	AGAP9	ArfGAP with GTPase domain, ankyrin repeat and PH domain 9; ArfGAP with GTPase domain, ankyrin repeat and PH domain 8; ArfGAP with GTPase domain, ankyrin repeat and PH domain 6; ArfGAP with GTPase domain, ankyrin repeat and PH domain 4; ArfGAP with GTPase domain, ankyrin repeat and PH domain 10; BMS1 pseudogene 5; ArfGAP with GTPase domain, ankyrin repeat and PH domain 5; uncharacterized LOC399753	414224	9.05	8.94	9.38	9.25
7933331	AGAP9	ArfGAP with GTPase domain, ankyrin repeat and PH domain 9; ArfGAP with GTPase domain, ankyrin repeat and PH domain 8; ArfGAP with GTPase domain, ankyrin repeat and PH domain 6; ArfGAP with GTPase domain, ankyrin repeat and PH domain 4; ArfGAP with GTPase domain, ankyrin repeat and PH domain 10; BMS1 pseudogene 5; ArfGAP with GTPase domain, ankyrin repeat and PH domain 5; uncharacterized LOC399753	414224	9.05	8.94	9.38	9.25
7985741	AGBL1	ATP/GTP binding protein-like 1	123624	4.5	4.47	4.34	4.71
7947947	AGBL2	ATP/GTP binding protein-like 2	79841	4.45	4.68	4.45	3.9
8136370	AGBL3	ATP/GTP binding protein-like 3	340351	4.09	4.12	4.34	4.18
7915971	AGBL4	ATP/GTP binding protein-like 4	84871	3.99	4.53	4.56	4.04
8040774	AGBL5	ATP/GTP binding protein-like 5	60509	6.6	7	6.69	6.4
8125341	AGER	advanced glycosylation end product-specific receptor	177	5.94	5.9	6	5.85
8178771	AGER	advanced glycosylation end product-specific receptor	177	6.02	5.98	6.08	5.93
8179967	AGER	advanced glycosylation end product-specific receptor	177	5.94	5.91	6.01	5.82
8048847	AGFG1	ArfGAP with FG repeats 1	3267	10.56	10.33	10.7	10.41
8134834	AGFG2	ArfGAP with FG repeats 2	3268	6.22	6.06	6.19	5.8
8106429	AGGF1	angiogenic factor with G patch and FHA domains 1	55109	8.32	8.56	7.91	8.51
8136614	AGK	acylglycerol kinase	55750	8.57	8.67	8.46	8.71
7903239	AGL	amylo-alpha-1, 6-glucosidase, 4-alpha-glucanotransferase	178	7.83	8.22	7.6	8.25
7912659	AGMAT	agmatine ureohydrolase (agmatinase)	79814	5.48	5.56	5.48	5.34
8138337	AGMO	alkylglycerol monooxygenase	392636	3.47	3.37	3.89	3.8
8125328	AGPAT1	1-acylglycerol-3-phosphate O-acyltransferase 1 (lysophosphatidic acid acyltransferase, alpha)	100532746	7.46	8.47	6.86	7.4
8178762	AGPAT1	1-acylglycerol-3-phosphate O-acyltransferase 1 (lysophosphatidic acid acyltransferase, alpha)	100532746	7.46	8.47	6.86	7.4
8179958	AGPAT1	1-acylglycerol-3-phosphate O-acyltransferase 1 (lysophosphatidic acid acyltransferase, alpha)	100532746	7.46	8.47	6.86	7.4
8165258	AGPAT2	1-acylglycerol-3-phosphate O-acyltransferase 2 (lysophosphatidic acid acyltransferase, beta)	10555	7.16	7.19	6.83	6.79
8068952	AGPAT3	1-acylglycerol-3-phosphate O-acyltransferase 3	56894	7.3	7.8	6.81	7.72
8130628	AGPAT4	1-acylglycerol-3-phosphate O-acyltransferase 4 (lysophosphatidic acid acyltransferase, delta)	56895	6.74	6.83	6.58	7.58
8130641	AGPAT4-IT1	AGPAT4 intronic transcript 1 (non-protein coding)	79992	6.48	6.19	6.52	6.79
8144378	AGPAT5	1-acylglycerol-3-phosphate O-acyltransferase 5 (lysophosphatidic acid acyltransferase, epsilon)	55326	9.92	9.57	9.99	9.18
8146142	AGPAT6	1-acylglycerol-3-phosphate O-acyltransferase 6 (lysophosphatidic acid acyltransferase, zeta)	137964	8.46	8.31	8.47	8.37
8096116	AGPAT9	1-acylglycerol-3-phosphate O-acyltransferase 9	84803	9.56	10	9.34	9.96
7985192	AGPHD1	aminoglycoside phosphotransferase domain containing 1	123688	6.24	6.47	5.92	6.61
8046604	AGPS	alkylglycerone phosphate synthase	8540	9.58	9.27	9.5	9.35
8138381	AGR2	anterior gradient 2 homolog (Xenopus laevis)	10551	4.13	4.12	4.09	4.34
8138392	AGR3	anterior gradient 3 homolog (Xenopus laevis)	155465	2.44	2.92	2.85	2.62
7896822	AGRN	agrin	375790	6.93	6.85	6.63	6.77
8002051	AGRP	agouti related protein homolog (mouse)	181	6.46	6.47	6.5	6.27
7991714	AGSK1	golgin subfamily A member 2-like; uncharacterized LOC727751; golgin A2 pseudogene; uncharacterized LOC388152	401634	7.75	7.81	7.88	7.79
7924987	AGT	angiotensinogen (serpin peptidase inhibitor, clade A, member 8)	183	5.51	5.16	5.6	5.61
8162086	AGTPBP1	ATP/GTP binding protein 1	23287	7.45	7.21	7.8	7.77
8083240	AGTR1	angiotensin II receptor, type 1	185	3.82	3.76	3.99	3.76
8169492	AGTR2	angiotensin II receptor, type 2	186	4.22	4.06	4.34	4.17
7897745	AGTRAP	angiotensin II receptor-associated protein	57085	8.52	8.61	8.24	8.24
8049737	AGXT	alanine-glyoxylate aminotransferase	189	5.43	5.88	5.72	5.58
8111474	AGXT2	alanine--glyoxylate aminotransferase 2	64902	4.87	5.05	4.9	5.07
8102249	AGXT2L1	alanine-glyoxylate aminotransferase 2-like 1	64850	3.38	3.12	3.27	3.46
8116177	AGXT2L2	alanine-glyoxylate aminotransferase 2-like 2	85007	6.58	6.82	6.76	6.9
7925622	AHCTF1	AT hook containing transcription factor 1	25909	9.83	9.33	9.83	9.64
8056220	AHCTF1	AT hook containing transcription factor 1	25909	10.09	9.77	10.05	9.96
8065738	AHCY	adenosylhomocysteinase	191	9.23	9.66	8.9	9.4
7903803	AHCYL1	adenosylhomocysteinase-like 1	10768	8.52	8.74	8.55	8.54
8136095	AHCYL2	adenosylhomocysteinase-like 2	23382	7.87	8.06	7.9	8.16
7914103	AHDC1	AT hook, DNA binding motif, containing 1	27245	6.68	6.55	6.53	6.28
8129728	AHI1	Abelson helper integration site 1	54806	8.11	8.27	8.12	8.65
7948667	AHNAK	AHNAK nucleoprotein	79026	9.29	8.96	8.63	9.04
7981514	AHNAK2	AHNAK nucleoprotein 2	113146	7.61	8.33	6.79	8.37
8131614	AHR	aryl hydrocarbon receptor	196	9.49	9.6	9.21	9.59
8104180	AHRR	aryl-hydrocarbon receptor repressor	10016	7.4	7.38	7.18	7.01
7975976	AHSA1	AHA1, activator of heat shock 90kDa protein ATPase homolog 1 (yeast)	10598	9.06	9.88	9.8	10.49
8042195	AHSA2	AHA1, activator of heat shock 90kDa protein ATPase homolog 2 (yeast)	130872	7.14	7.13	7.86	7.75
8084648	AHSG	alpha-2-HS-glycoprotein	197	4.47	4.53	4.5	4.69
7995237	AHSP	alpha hemoglobin stabilizing protein	51327	4.31	4.47	4.54	4.65
7960910	AICDA	activation-induced cytidine deaminase	57379	5.04	5.09	5.44	5.15
7917148	AIDA	axin interactor, dorsalization associated	64853	9.49	9.42	9.29	9.77
7924491	AIDA	axin interactor, dorsalization associated	64853	6.65	6.38	6.3	6.66
8118158	AIF1	allograft inflammatory factor 1	199	4.6	4.81	5.06	4.88
8177996	AIF1	allograft inflammatory factor 1	199	4.6	4.81	5.06	4.88
8179276	AIF1	allograft inflammatory factor 1	199	4.6	4.81	5.06	4.88
8158771	AIF1L	allograft inflammatory factor 1-like	83543	6.12	6.66	6.03	5.96
8175052	AIFM1	apoptosis-inducing factor, mitochondrion-associated, 1	9131	8.35	8.2	7.78	7.68
7934101	AIFM2	apoptosis-inducing factor, mitochondrion-associated, 2	84883	7.11	6.8	7.52	7.05
8071444	AIFM3	apoptosis-inducing factor, mitochondrion-associated, 3; leucine-zipper-like transcription regulator 1	150209	5.62	5.81	5.55	5.41
8122396	AIG1	androgen-induced 1	51390	7.86	8.16	7.68	8.05
8121277	AIM1	absent in melanoma 1	202	6.51	6.37	6.3	6.29
7913938	AIM1L	absent in melanoma 1-like	55057	6.05	5.91	6.11	5.93
7921434	AIM2	absent in melanoma 2	9447	3.41	3.17	3.43	3.26
8096718	AIMP1	aminoacyl tRNA synthetase complex-interacting multifunctional protein 1	9255	8.13	8.49	7.7	8.52
8131374	AIMP2	aminoacyl tRNA synthetase complex-interacting multifunctional protein 2	7965	8.5	8.95	8.33	8.7
7941927	AIP	aryl hydrocarbon receptor interacting protein	9049	7.39	7.33	7.22	6.95
8011912	AIPL1	aryl hydrocarbon receptor interacting protein-like 1	23746	6.8	6.64	6.59	6.4
8069037	AIRE	autoimmune regulator	326	6.43	6.6	6.6	6.61
7897227	AJAP1	adherens junctions associated protein 1	55966	4.85	4.74	5.08	4.86
7977854	AJUBA	ajuba LIM protein	84962	7.77	7.09	7.34	6.73
8164293	AK1	adenylate kinase 1	203	7.05	7.23	6.62	6.72
7914617	AK2	adenylate kinase 2	204	8.36	8.5	8.49	8.32
7916590	AK2	adenylate kinase 2	204	10.65	10.75	10.67	10.5
8159945	AK3	adenylate kinase 3	50808	8.36	8.38	8.26	8.31
7962183	AK4	adenylate kinase 4; adenylate kinase isoenzyme 4, mitochondrial-like; adenylate kinase 4 pseudogene 3	205	8.75	8.95	8.26	8.66
7902452	AK5	adenylate kinase 5	26289	3.4	3.32	3.49	3.9
7976578	AK7	adenylate kinase 7	122481	4.14	4.42	4.14	4.21
8164766	AK8	adenylate kinase 8	158067	5.24	5.42	5.44	5.14
8008664	AKAP1	A kinase (PRKA) anchor protein 1	8165	8.26	7.78	7.56	7.43
8013431	AKAP10	A kinase (PRKA) anchor protein 10	11216	8.57	8.6	8.57	8.83
7968835	AKAP11	A kinase (PRKA) anchor protein 11	11215	7.62	7.78	6.76	7.6
8122807	AKAP12	A kinase (PRKA) anchor protein 12	9590	10.57	10.51	10.11	10.97
7985695	AKAP13	A kinase (PRKA) anchor protein 13	11214	7.95	8.02	8.03	8.34
8169665	AKAP14	A kinase (PRKA) anchor protein 14	158798	4.12	4.08	4.19	4.21
8176342	AKAP17A	A kinase (PRKA) anchor protein 17A	8227	5.92	5.84	6.27	6.09
7960427	AKAP3	A kinase (PRKA) anchor protein 3	10566	5.53	6.29	5.67	6.17
8172660	AKAP4	A kinase (PRKA) anchor protein 4	8852	4.4	4.62	4.46	4.96
7975066	AKAP5	A kinase (PRKA) anchor protein 5	9495	5.08	5.03	5.03	4.89
7973850	AKAP6	A kinase (PRKA) anchor protein 6	9472	4.81	5.48	5.45	5.67
8122045	AKAP7	A kinase (PRKA) anchor protein 7	9465	5.16	4.99	5.28	5.29
8035007	AKAP8	A kinase (PRKA) anchor protein 8	10270	8.33	8.4	8.34	8.4
8035023	AKAP8L	A kinase (PRKA) anchor protein 8-like	26993	8.04	7.95	8.31	8.1
8134122	AKAP9	A kinase (PRKA) anchor protein (yotiao) 9	10142	7.89	7.55	8.14	8.55
8128777	AKD1	adenylate kinase domain containing 1	221264	3.3	3.28	3.36	3.51
8128788	AKD1	adenylate kinase domain containing 1	221264	3.82	3.63	3.61	4.05
8128795	AKD1	adenylate kinase domain containing 1	221264	5.05	5.63	5.02	5.51
7938301	AKIP1	A kinase (PRKA) interacting protein 1	56672	7.56	7.48	7.28	7.18
7900216	AKIRIN1	akirin 1	79647	8.67	8.98	8.84	9.16
8128034	AKIRIN2	akirin 2	55122	8.07	8.3	8.41	8.32
8163569	AKNA	AT-hook transcription factor	80709	6.04	6.2	6.28	6.08
7918235	AKNAD1	AKNA domain containing 1	254268	4.54	4.27	4.43	4.41
7901110	AKR1A1	aldo-keto reductase family 1, member A1 (aldehyde reductase)	10327	7.97	8.53	8.02	8.06
8143054	AKR1B1	aldo-keto reductase family 1, member B1 (aldose reductase)	231	7.93	7.79	7.88	7.47
8136336	AKR1B10	aldo-keto reductase family 1, member B10 (aldose reductase)	57016	5.31	5.18	6.11	6.17
7925918	AKR1C1	aldo-keto reductase family 1, member C1 (dihydrodiol dehydrogenase 1; 20-alpha (3-alpha)-hydroxysteroid dehydrogenase)	1645	6.2	6.2	5.91	6.22
7925939	AKR1C4	aldo-keto reductase family 1, member C4 (chlordecone reductase; 3-alpha hydroxysteroid dehydrogenase, type I; dihydrodiol dehydrogenase 4)	1109	4.12	4.97	4.27	4.64
7931840	AKR1CL1	aldo-keto reductase family 1, member C-like 1	340811	4.78	4.95	4.77	4.83
8136459	AKR1D1	aldo-keto reductase family 1, member D1 (delta 4-3-ketosteroid-5-beta-reductase)	6718	4.1	4.24	4.61	3.94
7925904	AKR1E2	aldo-keto reductase family 1, member E2	83592	6.2	6.25	6.24	6.23
7913156	AKR7A2	aldo-keto reductase family 7, member A2 (aflatoxin aldehyde reductase)	8574	8.19	8.42	7.98	7.72
7904084	AKR7A2P1	aldo-keto reductase family 7, member A2 pseudogene 1	246182	5.61	5.97	5.72	5.54
7913146	AKR7A3	aldo-keto reductase family 7, member A3 (aflatoxin aldehyde reductase)	22977	7.05	7.23	6.93	6.7
7913138	AKR7L	aldo-keto reductase family 7-like	246181	5.24	5.02	5.22	5.34
7981494	AKT1	v-akt murine thymoma viral oncogene homolog 1	207	8.37	9.12	7.81	8.21
8038477	AKT1S1	AKT1 substrate 1 (proline-rich)	84335	7.45	8.14	7.67	7.88
8036840	AKT2	v-akt murine thymoma viral oncogene homolog 2	208	8.29	8.89	7.81	8.35
7925531	AKT3	v-akt murine thymoma viral oncogene homolog 3 (protein kinase B, gamma)	10000	4.88	4.36	5.11	4.72
8001410	AKTIP	AKT interacting protein; AKT interacting protein pseudogene	64400	6.95	7.35	6.45	7.38
8163509	ALAD	aminolevulinate dehydratase	210	6.43	6.38	6.29	6.11
8080184	ALAS1	aminolevulinate, delta-, synthase 1	211	9.87	9.76	9.92	9.63
8173135	ALAS2	aminolevulinate, delta-, synthase 2	212	5.97	6.07	6.3	5.97
8095628	ALB	albumin	213	4.41	4.47	4.31	4.56
8081431	ALCAM	activated leukocyte cell adhesion molecule	214	9.53	9.82	8.95	9.72
8030321	ALDH16A1	aldehyde dehydrogenase 16 family, member A1	126133	6.66	6.85	6.56	6.21
7935230	ALDH18A1	aldehyde dehydrogenase 18 family, member A1	5832	8.59	8.98	8.23	8.61
8161755	ALDH1A1	aldehyde dehydrogenase 1 family, member A1	216	4.48	4.8	4.5	4.92
7989199	ALDH1A2	aldehyde dehydrogenase 1 family, member A2	8854	5.36	5.21	5.21	5.21
7986446	ALDH1A3	aldehyde dehydrogenase 1 family, member A3	220	9.51	9.41	8.82	8.82
8155327	ALDH1B1	aldehyde dehydrogenase 1 family, member B1	219	9.18	9.31	8.56	8.75
8090314	ALDH1L1	aldehyde dehydrogenase 1 family, member L1	10840	5.6	5.7	5.8	5.34
7965979	ALDH1L2	aldehyde dehydrogenase 1 family, member L2	160428	4.46	5.09	5.16	5.06
7958784	ALDH2	aldehyde dehydrogenase 2 family (mitochondrial)	217	7.12	7.09	7.92	8.31
8013384	ALDH3A1	aldehyde dehydrogenase 3 family, member A1	218	5.73	5.76	5.69	5.65
8005638	ALDH3A2	aldehyde dehydrogenase 3 family, member A2	224	8.26	7.9	7.76	7.37
7941961	ALDH3B1	aldehyde dehydrogenase 3 family, member B1	221	6.43	7.1	6.55	6.71
7949882	ALDH3B2	aldehyde dehydrogenase 3 family, member B2	222	5.44	5.23	5.5	5.17
7912975	ALDH4A1	aldehyde dehydrogenase 4 family, member A1	8659	5.82	6.15	5.8	5.88
8117207	ALDH5A1	aldehyde dehydrogenase 5 family, member A1	7915	5.39	5.71	5.41	4.95
7980096	ALDH6A1	aldehyde dehydrogenase 6 family, member A1	4329	3.46	3.81	3.8	4.04
7980098	ALDH6A1	aldehyde dehydrogenase 6 family, member A1	4329	7.36	7.96	7.07	8.11
8113773	ALDH7A1	aldehyde dehydrogenase 7 family, member A1	501	8.47	8.61	7.93	8.01
8129695	ALDH8A1	aldehyde dehydrogenase 8 family, member A1	64577	5.31	5.23	5.55	5.31
7921970	ALDH9A1	aldehyde dehydrogenase 9 family, member A1	223	8.35	8.31	8.25	8.07
7994737	ALDOA	aldolase A, fructose-bisphosphate	226	8.58	8.71	8.54	8.25
7936923	ALDOAP2	aldolase A, fructose-bisphosphate pseudogene 2	228	6.19	6.48	6.25	5.98
8162884	ALDOB	aldolase B, fructose-bisphosphate	229	4.81	4.93	4.75	4.71
8013660	ALDOC	aldolase C, fructose-bisphosphate	230	7.36	7.62	7.06	7.15
7993071	ALG1	asparagine-linked glycosylation 1, beta-1,4-mannosyltransferase homolog (S. cerevisiae)	56052	7.9	7.72	7.73	7.36
7954777	ALG10	asparagine-linked glycosylation 10, alpha-1,2-glucosyltransferase homolog (S. pombe); asparagine-linked glycosylation 10, alpha-1,2-glucosyltransferase homolog B (yeast)	144245	7.09	7.63	6.41	7.01
7954789	ALG10	asparagine-linked glycosylation 10, alpha-1,2-glucosyltransferase homolog (S. pombe); asparagine-linked glycosylation 10, alpha-1,2-glucosyltransferase homolog B (yeast)	144245	6.73	7.35	6.11	6.74
7969228	ALG11	asparagine-linked glycosylation 11, alpha-1,2-mannosyltransferase homolog (yeast)	9724	8.15	8.44	8.22	8.71
8076851	ALG12	asparagine-linked glycosylation 12, alpha-1,6-mannosyltransferase homolog (S. cerevisiae)	79087	7.32	7.47	7.5	7.47
8169412	ALG13	asparagine-linked glycosylation 13 homolog (S. cerevisiae)	79868	7.86	7.74	7.71	7.84
8169419	ALG13	asparagine-linked glycosylation 13 homolog (S. cerevisiae)	79868	6.39	6.29	6.62	6.68
7917896	ALG14	asparagine-linked glycosylation 14 homolog (S. cerevisiae)	199857	7.37	7.63	7.39	7.65
8090291	ALG1L	asparagine-linked glycosylation 1-like	200810	4.83	5.39	5.06	4.79
8162827	ALG2	asparagine-linked glycosylation 2, alpha-1,3-mannosyltransferase homolog (S. cerevisiae)	85365	8.04	8.31	8.06	8.48
8092457	ALG3	asparagine-linked glycosylation 3, alpha-1,3- mannosyltransferase homolog (S. cerevisiae)	10195	10.27	10.32	10.12	9.98
7971027	ALG5	asparagine-linked glycosylation 5, dolichyl-phosphate beta-glucosyltransferase homolog (S. cerevisiae)	29880	8.43	8.52	8.68	8.73
7901915	ALG6	asparagine-linked glycosylation 6, alpha-1,3-glucosyltransferase homolog (S. cerevisiae)	29929	7.36	7.75	6.94	7.4
7950654	ALG8	asparagine-linked glycosylation 8, alpha-1,3-glucosyltransferase homolog (S. cerevisiae)	79053	8.58	8.83	8.08	8.38
7951633	ALG9	asparagine-linked glycosylation 9, alpha-1,2-mannosyltransferase homolog (S. cerevisiae)	79796	8.58	8.29	8.57	8.29
8051241	ALK	anaplastic lymphoma receptor tyrosine kinase	238	5.42	5.42	5.46	5.27
7980454	ALKBH1	alkB, alkylation repair homolog 1 (E. coli)	8846	8.75	9.1	8.7	8.9
7966183	ALKBH2	alkB, alkylation repair homolog 2 (E. coli)	121642	9.33	9.16	9.17	8.74
7939477	ALKBH3	alkB, alkylation repair homolog 3 (E. coli)	221120	7.44	7.61	7.72	7.69
8141757	ALKBH4	alkB, alkylation repair homolog 4 (E. coli)	54784	6.42	6.07	6.26	6.03
8005399	ALKBH5	alkB, alkylation repair homolog 5 (E. coli); uncharacterized LOC100653189; uncharacterized LOC100652858	54890	8.58	8.77	8.52	8.06
8036242	ALKBH6	alkB, alkylation repair homolog 6 (E. coli)	84964	7.73	8.25	8.58	8.17
8025035	ALKBH7	alkB, alkylation repair homolog 7 (E. coli)	84266	5.53	5.59	5.41	5.41
7951467	ALKBH8	alkB, alkylation repair homolog 8 (E. coli)	91801	7.98	7.24	8.04	7.54
8040053	ALLC	allantoicase	55821	4.62	4.7	4.64	4.81
8042737	ALMS1	Alstrom syndrome 1	7840	7.97	7.98	7.86	8
8042761	ALMS1P	Alstrom syndrome 1 pseudogene	200420	5.37	5.82	5.57	5.33
8004221	ALOX12	arachidonate 12-lipoxygenase	239	4.94	5.05	5.33	4.68
8012309	ALOX12B	arachidonate 12-lipoxygenase, 12R type	242	5.72	5.94	5.63	5.67
8004201	ALOX12P2	arachidonate 12-lipoxygenase pseudogene 2	245	7.63	7.78	8.46	8.3
8011680	ALOX15	arachidonate 15-lipoxygenase	246	5.69	5.74	5.84	5.75
8004784	ALOX15B	arachidonate 15-lipoxygenase, type B	247	5.98	6	6	5.84
7927215	ALOX5	arachidonate 5-lipoxygenase	240	5.69	5.66	5.8	5.72
7968344	ALOX5AP	arachidonate 5-lipoxygenase-activating protein	241	5.74	5.51	6.13	5.44
8012326	ALOXE3	arachidonate lipoxygenase 3	59344	6.97	7.15	7.29	7.78
8049137	ALPI	alkaline phosphatase, intestinal	248	6.31	6.4	6.47	6.1
8096919	ALPK1	alpha-kinase 1	80216	6.18	6.3	5.85	7.16
8023528	ALPK2	alpha-kinase 2	115701	4.98	4.92	5.47	5.19
7985620	ALPK3	alpha-kinase 3	57538	5.2	5.39	5.24	5.47
7898693	ALPL	alkaline phosphatase, liver/bone/kidney	249	4.85	5.08	5.02	4.75
8049123	ALPP	alkaline phosphatase, placental	250	5.52	6	4.85	5.73
8049128	ALPPL2	alkaline phosphatase, placental-like 2	251	6.23	6	6.44	6.17
8058295	ALS2	amyotrophic lateral sclerosis 2 (juvenile)	57679	7.84	7.4	8.47	8.02
8086627	ALS2CL	ALS2 C-terminal like	259173	6.25	6.19	6.36	6.48
8058238	ALS2CR11	amyotrophic lateral sclerosis 2 (juvenile) chromosome region, candidate 11	151254	3.59	3.12	3.39	3.61
8058203	ALS2CR12	amyotrophic lateral sclerosis 2 (juvenile) chromosome region, candidate 12	130540	5.02	4.84	5.56	5.16
8047577	ALS2CR8	amyotrophic lateral sclerosis 2 (juvenile) chromosome region, candidate 8	79800	4.31	5.76	4.09	4.83
7957452	ALX1	ALX homeobox 1	8092	4.34	4.34	4.98	4.49
7918416	ALX3	ALX homeobox 3	257	5.61	5.7	5.59	5.62
7947563	ALX4	ALX homeobox 4	60529	5.89	5.74	5.94	5.54
8019273	ALYREF	Aly/REF export factor	10189	10.91	10.31	10.76	9.93
8019772	ALYREF	Aly/REF export factor	10189	11.16	10.54	11.01	10.16
8111430	AMACR	alpha-methylacyl-CoA racemase	23600	5.98	6.1	5.78	5.7
8095519	AMBN	ameloblastin (enamel matrix protein)	258	4.2	4.2	4.64	3.81
8163535	AMBP	alpha-1-microglobulin/bikunin precursor	259	6.44	6.33	6.21	6.43
7947652	AMBRA1	autophagy/beclin-1 regulator 1	55626	7.36	7.77	7.59	7.71
8121489	AMD1	adenosylmethionine decarboxylase 1	262	9.36	9.57	9.1	9.45
7957654	AMDHD1	amidohydrolase domain containing 1	144193	6.49	6.44	6.63	6.43
7992656	AMDHD2	amidohydrolase domain containing 2; cementum protein 1	51005	6.13	6.22	6.32	6.11
8166006	AMELX	amelogenin, X-linked	265	4.23	4.34	4.09	4.53
8177061	AMELY	amelogenin, Y-linked	266	5.24	5.01	5.39	5.14
8001477	AMFR	autocrine motility factor receptor, E3 ubiquitin protein ligase	267	8.57	8.68	8.62	8.41
8024429	AMH	anti-Mullerian hormone	268	7.25	7.35	7.49	7.15
7955797	AMHR2	anti-Mullerian hormone receptor, type II	269	5.63	5.62	5.77	5.63
7952022	AMICA1	adhesion molecule, interacts with CXADR antigen 1	120425	4.51	5.07	4.75	4.83
7918359	AMIGO1	adhesion molecule with Ig-like domain 1	57463	6.31	6.25	6.36	6.22
7962579	AMIGO2	adhesion molecule with Ig-like domain 2	347902	5.36	4.95	5.4	5.17
8087453	AMIGO3	adhesion molecule with Ig-like domain 3; GDP-mannose pyrophosphorylase B	386724	6.19	5.99	6.52	6.12
8174496	AMMECR1	Alport syndrome, mental retardation, midface hypoplasia and elliptocytosis chromosomal region gene 1	9949	8.73	7.67	8.61	7.74
8055096	AMMECR1L	AMME chromosomal region gene 1-like	83607	8.41	8.29	8.64	8.62
7977033	AMN	amnionless homolog (mouse)	81693	6.26	6.34	6.4	6.11
7962185	AMN1	antagonist of mitotic exit network 1 homolog (S. cerevisiae)	196394	6.62	6.64	6.26	7.19
8174576	AMOT	angiomotin	154796	5.73	5.81	5.87	5.57
7943263	AMOTL1	angiomotin like 1	154810	7.53	7.28	7.45	7.22
8090852	AMOTL2	angiomotin like 2	51421	7.43	6.99	7.57	6.91
7918794	AMPD1	adenosine monophosphate deaminase 1	270	4.27	4.27	4.32	4.32
7903719	AMPD2	adenosine monophosphate deaminase 2	271	6.59	6.92	6.45	6.42
7938396	AMPD3	adenosine monophosphate deaminase 3	272	7.77	7.29	7.39	7.49
8139131	AMPH	amphiphysin	273	4.56	4.47	4.75	4.64
8087419	AMT	aminomethyltransferase	275	5.85	6.14	6.03	6.05
8095508	AMTN	amelotin	401138	3.87	3.72	3.98	3.69
7903414	AMY1A	amylase, alpha 1A (salivary); amylase, alpha 1B (salivary); amylase, alpha 1C (salivary); amylase, alpha 2A (pancreatic); amylase, alpha 2B (pancreatic); actin, gamma 1 pseudogene 4	276	4.69	4.92	4.91	4.56
7903425	AMY1A	amylase, alpha 1A (salivary); amylase, alpha 1B (salivary); amylase, alpha 1C (salivary); amylase, alpha 2A (pancreatic)	276	3.97	4.16	4.15	3.86
7903407	AMY2B	amylase, alpha 2B (pancreatic); actin, gamma 1 pseudogene 4	280	4.75	4.58	4.75	5.09
7918134	AMY2B	amylase, alpha 2B (pancreatic); amylase, alpha 1A (salivary); amylase, alpha 1B (salivary); amylase, alpha 1C (salivary)	276	3.97	4.16	4.15	3.86
8131195	AMZ1	archaelysin family metallopeptidase 1	155185	5.9	5.82	6.07	5.84
8009432	AMZ2	archaelysin family metallopeptidase 2	51321	9.23	9.25	8.85	9.14
8017704	AMZ2P1	archaelysin family metallopeptidase 2 pseudogene 1	201283	7.47	7.6	7.81	8.37
8054437	ANAPC1	anaphase promoting complex subunit 1; anaphase-promoting complex subunit 1-like; anaphase promoting complex subunit 1 pseudogene 1	100286979	8.39	8.09	8.18	8.04
8054614	ANAPC1	anaphase promoting complex subunit 1	285074	9.99	9.68	9.83	9.6
8043349	ANAPC1	anaphase promoting complex subunit 1; anaphase-promoting complex subunit 1-like	64682	8.66	8.19	8.31	8.05
8103005	ANAPC10	anaphase promoting complex subunit 10	10393	7.26	6.74	7.63	7.03
8010686	ANAPC11	anaphase promoting complex subunit 11	51529	7.35	7.47	7.02	6.98
8019687	ANAPC11	anaphase promoting complex subunit 11	51529	7.42	7.53	6.99	7.04
8090866	ANAPC13	anaphase promoting complex subunit 13	25847	8.06	8.23	7.42	8.07
7950128	ANAPC15	anaphase promoting complex subunit 15	25906	8.57	9.26	8.42	8.98
7928300	ANAPC16	anaphase promoting complex subunit 16	119504	8.09	8.44	7.89	8.2
8165462	ANAPC2	anaphase promoting complex subunit 2	29882	7.12	6.95	6.93	6.54
8094408	ANAPC4	anaphase promoting complex subunit 4	29945	7.54	7.72	7.3	7.7
7967149	ANAPC5	anaphase promoting complex subunit 5	51433	8.69	8.43	8.61	8.33
7966301	ANAPC7	anaphase promoting complex subunit 7	51434	8.96	9.41	8.67	9.02
7973084	ANG	angiogenin, ribonuclease, RNase A family, 5	6038	6.24	5.84	6.04	5.97
7980327	ANGEL1	angel homolog 1 (Drosophila)	23357	7.76	7.93	7.33	7.56
7924190	ANGEL2	angel homolog 2 (Drosophila)	90806	7.35	7.38	7.24	7.51
8152297	ANGPT1	angiopoietin 1	284	4.38	4.26	4.45	4.14
8149071	ANGPT2	angiopoietin 2	285	6.98	6.67	7.75	6.99
8064396	ANGPT4	angiopoietin 4	51378	5.09	5.41	5.19	5.22
7922598	ANGPTL1	angiopoietin-like 1	9068	3.96	3.83	4.21	4.09
8164200	ANGPTL2	angiopoietin-like 2	23452	5.09	5.35	5.26	5.45
7901883	ANGPTL3	angiopoietin-like 3	27329	3.88	3.7	3.85	3.93
8025402	ANGPTL4	angiopoietin-like 4	51129	6.14	5.61	6.01	5.72
7951195	ANGPTL5	angiopoietin-like 5	253935	3.32	3.31	3.84	3.03
8033892	ANGPTL6	angiopoietin-like 6	83854	6.08	6.04	5.96	5.87
7897675	ANGPTL7	angiopoietin-like 7	10218	4.11	4.26	4.11	4.9
8150439	ANK1	ankyrin 1, erythrocytic	286	5.59	5.46	5.67	5.37
8096959	ANK2	ankyrin 2, neuronal	287	5.95	5.6	6.23	6.37
7933772	ANK3	ankyrin 3, node of Ranvier (ankyrin G)	288	5.43	5.6	5.4	5.66
8047006	ANKAR	ankyrin and armadillo repeat containing	150709	6.01	5.09	5.95	5.85
7984227	ANKDD1A	ankyrin repeat and death domain containing 1A	348094	6.65	6.65	6.53	6.57
8106325	ANKDD1B	ankyrin repeat and death domain containing 1B	728780	5.58	5.85	5.29	5.91
8008609	ANKFN1	ankyrin-repeat and fibronectin type III domain containing 1	162282	3.62	3.68	4	4.45
8011599	ANKFY1	ankyrin repeat and FYVE domain containing 1	51479	8.31	8.42	8.2	7.99
8111101	ANKH	ankylosis, progressive homolog (mouse)	56172	8.34	7.97	8.03	7.45
8108510	ANKHD1-EIF4EBP3	ANKHD1-EIF4EBP3 readthrough; ankyrin repeat and KH domain containing 1	54882	8.83	8.79	9.23	9.39
8134180	ANKIB1	ankyrin repeat and IBR domain containing 1	54467	9.15	9.11	9.19	9.61
7943943	ANKK1	ankyrin repeat and kinase domain containing 1	255239	5.41	5.41	5.33	5.45
8026712	ANKLE1	ankyrin repeat and LEM domain containing 1	126549	6.99	6.76	7.02	6.74
7967794	ANKLE2	ankyrin repeat and LEM domain containing 2	23141	9.47	9.19	9.73	9.49
8060103	ANKMY1	ankyrin repeat and MYND domain containing 1	51281	6.62	6.68	6.68	6.31
8138370	ANKMY2	ankyrin repeat and MYND domain containing 2	57037	7.48	8.03	7.97	8.63
8112596	ANKRA2	ankyrin repeat, family A (RFXANK-like), 2	57763	5.95	5.78	6.24	6.66
7934979	ANKRD1	ankyrin repeat domain 1 (cardiac muscle)	27063	4.9	4.93	4.72	5.27
7972828	ANKRD10	ankyrin repeat domain 10	55608	9.28	8.85	8.94	8.87
7997907	ANKRD11	ankyrin repeat domain 11		5.91	5.94	6.1	5.99
8170322	ANKRD11	ankyrin repeat domain 11		5.91	5.94	6.1	5.99
8003448	ANKRD11	ankyrin repeat domain 11	29123	9.05	9.13	9.59	9.74
8175585	ANKRD11	ankyrin repeat domain 11	29123	6.61	6.8	7.3	7.09
8020068	ANKRD12	ankyrin repeat domain 12	23253	7.76	7.22	7.63	7.88
7958600	ANKRD13A	ankyrin repeat domain 13A	88455	7.78	8	7.58	8.23
8006063	ANKRD13B	ankyrin repeat domain 13B	124930	7.39	7.71	7.36	7.51
7916928	ANKRD13C	ankyrin repeat domain 13C	81573	8.75	8.5	8.76	8.57
7941822	ANKRD13D	ankyrin repeat domain 13 family, member D	338692	6.64	6.42	6.45	6.31
7931888	ANKRD16	ankyrin repeat domain 16	54522	6.6	6.23	6.13	5.76
8100902	ANKRD17	ankyrin repeat domain 17	26057	10.39	10.44	10.55	10.6
8161270	ANKRD18A	ankyrin repeat domain 18A	253650	6.9	6.89	6.7	6.89
8154823	ANKRD18B	ankyrin repeat domain 18B	441459	5.77	6.17	5.75	6.04
8093272	ANKRD18DP	ankyrin repeat domain 18D, pseudogene	348840	7.06	6.59	6.68	6.76
8156360	ANKRD19P	ankyrin repeat domain 19, pseudogene	138649	6.52	6.8	5.94	6.64
7929653	ANKRD2	ankyrin repeat domain 2 (stretch responsive muscle)	26287	6.06	6.02	6.02	6.26
7970381	ANKRD20A11P	ankyrin repeat domain 20 family, member A11, pseudogene; ankyrin repeat domain 20 family, member A8, pseudogene	729171	6.46	5.75	6.37	5.96
8069511	ANKRD20A11P	ankyrin repeat domain 20 family, member A11, pseudogene	391267	6.03	5.82	5.68	5.96
7919146	ANKRD20A12P	ankyrin repeat domain 20 family, member A12, pseudogene	729171	4.17	3.8	4.42	4.61
7970597	ANKRD20A19P	ankyrin repeat domain 20 family, member A19, pseudogene	400110	5.98	6.03	6.03	5.9
8053741	ANKRD20A3	ankyrin repeat domain 20 family, member A3; ankyrin repeat domain 20 family, member A1; ankyrin repeat domain 20 family, member A4; ankyrin repeat domain 20 family, member A8, pseudogene; ankyrin repeat domain 20 family, member A2	728747	7.37	6.64	7.33	7.05
8053744	ANKRD20A3	ankyrin repeat domain 20 family, member A3; ankyrin repeat domain 20 family, member A1; ankyrin repeat domain 20 family, member A4; ankyrin repeat domain 20 family, member A8, pseudogene; ankyrin repeat domain 20 family, member A2	728747	7.12	6.62	6.98	6.46
8155574	ANKRD20A3	ankyrin repeat domain 20 family, member A3; ankyrin repeat domain 20 family, member A1; ankyrin repeat domain 20 family, member A4; ankyrin repeat domain 20 family, member A2	728747	7.43	6.88	7.37	6.97
8155602	ANKRD20A3	ankyrin repeat domain 20 family, member A3; ankyrin repeat domain 20 family, member A1; ankyrin repeat domain 20 family, member A4; ankyrin repeat domain 20 family, member A2	728747	7.39	6.8	7.28	6.88
8161388	ANKRD20A3	ankyrin repeat domain 20 family, member A3; ankyrin repeat domain 20 family, member A1; ankyrin repeat domain 20 family, member A4; ankyrin repeat domain 20 family, member A2	728747	7.45	6.91	7.41	6.99
8067864	ANKRD20A5P	ankyrin repeat domain 20 family, member A5, pseudogene; ankyrin repeat domain 20 family, member A3; ankyrin repeat domain 20 family, member A1; ankyrin repeat domain 20 family, member A4; ankyrin repeat domain 20 family, member A8, pseudogene; ankyrin repeat domain 20 family, member A2	728747	7.29	6.57	7.29	6.37
8020343	ANKRD20A5P	ankyrin repeat domain 20 family, member A5, pseudogene	440482	4.54	4.35	4.36	4.1
8053737	ANKRD20A8P	ankyrin repeat domain 20 family, member A8, pseudogene	729171	7.41	6.82	7.31	6.83
8155591	ANKRD20A8P	ankyrin repeat domain 20 family, member A8, pseudogene	729171	7.49	6.79	7.42	7.03
7934898	ANKRD22	ankyrin repeat domain 22	118932	4.79	4.59	4.52	4.65
8053984	ANKRD23	ankyrin repeat domain 23; ankyrin repeat domain 39	200539	6.39	6.38	6.48	6.26
8024768	ANKRD24	ankyrin repeat domain 24	170961	6.29	6.61	6.17	6.34
7932637	ANKRD26	ankyrin repeat domain 26	22852	7.37	7.77	7.1	7.93
8001113	ANKRD26P1	ankyrin repeat domain 26 pseudogene 1	124149	4.17	3.7	4.29	3.89
8035905	ANKRD27	ankyrin repeat domain 27 (VPS9 domain)	84079	7.92	8.36	7.67	8.2
8085628	ANKRD28	ankyrin repeat domain 28	23243	8.69	8.07	8.6	8.18
8022559	ANKRD29	ankyrin repeat domain 29	147463	5.95	5.74	5.97	6.24
7927033	ANKRD30A	ankyrin repeat domain 30A	91074	4.44	4.26	4.38	4.5
8020357	ANKRD30B	ankyrin repeat domain 30B	374860	3.03	3.08	3.36	3.29
8069499	ANKRD30B	ankyrin repeat domain 30B; ankyrin repeat domain 30B pseudogene 1	374860	3.55	3.47	3.62	3.35
8055297	ANKRD30BL	ankyrin repeat domain 30B-like; putative ankyrin repeat domain-containing protein ENSP00000330211-like	554226	5.08	5.22	5.62	4.91
8112672	ANKRD31	ankyrin repeat domain 31	256006	4.87	5.32	4.4	4.88
8106931	ANKRD32	ankyrin repeat domain 32	84250	6.66	6.43	6.69	6.2
7955551	ANKRD33	ankyrin repeat domain 33	341405	5.18	5.46	5.28	5.54
8104499	ANKRD33B	ankyrin repeat domain 33B	651746	7.2	7.11	7.34	6.97
7904737	ANKRD34A	ankyrin repeat domain 34A	284615	5.86	5.98	5.95	5.91
8112896	ANKRD34B	ankyrin repeat domain 34B	340120	3.89	3.74	3.86	3.25
7985238	ANKRD34C	ankyrin repeat domain 34C	390616	4.98	4.99	5.21	5.26
7904796	ANKRD35	ankyrin repeat domain 35	148741	5.04	5.07	5.16	5.01
8043697	ANKRD36	ankyrin repeat domain 36; ankyrin repeat domain 36C; ankyrin repeat domain 36B	645784	9.68	9.62	9.31	9.96
8054054	ANKRD36B	ankyrin repeat domain 36B; ankyrin repeat domain 36C; ankyrin repeat domain 36	645784	9.11	8.9	8.76	9.23
8054064	ANKRD36B	ankyrin repeat domain 36B	57730	7.99	8.09	7.6	8.15
7922121	ANKRD36BP1	ankyrin repeat domain 36B pseudogene 1	84832	5.76	4.71	5.1	5.08
8053797	ANKRD36C	ankyrin repeat domain 36C		7.59	7.6	7.03	7.9
8053801	ANKRD36C	ankyrin repeat domain 36C; ankyrin repeat domain 36; ankyrin repeat domain 36B	645784	10.06	9.94	9.62	10.32
8043687	ANKRD36C	ankyrin repeat domain 36C; ankyrin repeat domain 36	375248	7.37	7.4	7.13	7.79
8053834	ANKRD36C	ankyrin repeat domain 36C; ankyrin repeat domain 36; ankyrin repeat domain 36B	57730	9.46	9.63	9.22	9.9
8176951	ANKRD36P1	ankyrin repeat domain 36 pseudogene 1		3.32	3.28	3.05	3.52
8098604	ANKRD37	ankyrin repeat domain 37	353322	6.55	6.68	7.1	6.85
8053998	ANKRD39	ankyrin repeat domain 39	51239	7.94	7.76	8.1	7.56
8016725	ANKRD40	ankyrin repeat domain 40	91369	10.69	10.38	10.46	10.54
7942858	ANKRD42	ankyrin repeat domain 42	338699	6.29	6.59	6.66	6.53
8057990	ANKRD44	ankyrin repeat domain 44	91526	5.79	5.7	5.64	5.34
7922382	ANKRD45	ankyrin repeat domain 45	339416	3.67	3.75	3.82	3.41
8152053	ANKRD46	ankyrin repeat domain 46	157567	8	7.92	7.53	7.59
7943231	ANKRD49	ankyrin repeat domain 49	54851	7.08	7.21	7.37	7.71
8060949	ANKRD5	ankyrin repeat domain 5	63926	7.67	7.32	7.99	7.45
8102720	ANKRD50	ankyrin repeat domain 50	57182	8.58	8.43	8.32	8.64
7964033	ANKRD52	ankyrin repeat domain 52	283373	7.92	8.01	7.11	7.74
8042558	ANKRD53	ankyrin repeat domain 53	79998	5.12	5.44	5.4	5.16
8075971	ANKRD54	ankyrin repeat domain 54	129138	7.16	6.95	6.9	6.75
8112159	ANKRD55	ankyrin repeat domain 55	79722	4.17	4.19	4.15	4.57
8121095	ANKRD6	ankyrin repeat domain 6	22881	6.87	6.59	6.75	6.6
8067242	ANKRD60	ankyrin repeat domain 60		6.47	6.59	6.59	6.36
8131381	ANKRD61	ankyrin repeat domain 61	100310846	4.92	5.25	5.45	5.34
8135697	ANKRD7	ankyrin repeat domain 7	56311	2.69	2.77	3.04	2.86
7981377	ANKRD9	ankyrin repeat domain 9	122416	6.98	6.95	6.87	6.59
8118863	ANKS1A	ankyrin repeat and sterile alpha motif domain containing 1A	23294	7.7	7.84	7.56	7.79
7965686	ANKS1B	ankyrin repeat and sterile alpha motif domain containing 1B	56899	4.25	4.31	4.45	4.25
7999177	ANKS3	ankyrin repeat and sterile alpha motif domain containing 3	124401	6.35	6.32	6.32	6.44
7993815	ANKS4B	ankyrin repeat and sterile alpha motif domain containing 4B	257629	5.39	5.47	5.8	5.18
8162803	ANKS6	ankyrin repeat and sterile alpha motif domain containing 6	203286	7.36	7.25	6.85	7.08
8048489	ANKZF1	ankyrin repeat and zinc finger domain containing 1	55139	7.01	6.66	7.3	6.98
8132318	ANLN	anillin, actin binding protein	54443	11.44	10.85	11.09	10.37
7942135	ANO1	anoctamin 1, calcium activated chloride channel	55107	8.49	7.96	8.76	8.41
8086467	ANO10	anoctamin 10	55129	7.85	8.02	7.9	8.4
7960438	ANO2	anoctamin 2	57101	5.11	4.65	5.36	4.88
7939024	ANO3	anoctamin 3	63982	4.28	4.51	4.46	4.25
7957861	ANO4	anoctamin 4	121601	4.81	4.74	4.83	4.74
7954997	ANO6	anoctamin 6	196527	10.25	9.98	10.01	10.06
8049799	ANO7	anoctamin 7	50636	6.02	5.99	5.98	5.96
8035278	ANO8	anoctamin 8	57719	6.87	6.71	6.46	6.18
7945394	ANO9	anoctamin 9	338440	6.97	7.06	6.95	6.93
7982531	ANP32A	acidic (leucine-rich) nuclear phosphoprotein 32 family, member A; acidic (leucine-rich) nuclear phosphoprotein 32 family, member A pseudogene 1	23520	10.77	10.49	10.08	9.43
7990020	ANP32A	acidic (leucine-rich) nuclear phosphoprotein 32 family, member A	8125	9.14	8.52	8.31	7.66
7990027	ANP32A-IT1	ANP32A intronic transcript 1 (non-protein coding)	80035	7.03	6.52	6.53	6.27
8156750	ANP32B	acidic (leucine-rich) nuclear phosphoprotein 32 family, member B	10541	9.93	9.87	9.7	9.73
8103518	ANP32C	acidic (leucine-rich) nuclear phosphoprotein 32 family, member C	23520	8.26	8.06	7.83	7.69
7955117	ANP32D	acidic (leucine-rich) nuclear phosphoprotein 32 family, member D	23519	3.9	3.19	3.02	3.61
7919715	ANP32E	acidic (leucine-rich) nuclear phosphoprotein 32 family, member E	81611	8.71	7.59	8.49	7.47
7991335	ANPEP	alanyl (membrane) aminopeptidase	290	5.5	5.5	5.81	5.77
8042439	ANTXR1	anthrax toxin receptor 1	84168	8.78	8.99	8.35	8.55
8101260	ANTXR2	anthrax toxin receptor 2	118429	7.72	6.49	7.72	6.78
7927294	ANTXRL	anthrax toxin receptor-like	195977	3.37	3.94	4.03	3.68
8155849	ANXA1	annexin A1	301	12.18	12.4	12.34	12.88
8098246	ANXA10	annexin A10	11199	5.97	5.57	5.88	5.65
7934733	ANXA11	annexin A11	311	9.47	9.38	8.96	9.32
8152719	ANXA13	annexin A13	312	4.9	4.81	4.73	4.61
7989335	ANXA2	annexin A2	302	12.44	12.27	12.42	12.19
8103240	ANXA2P1	annexin A2 pseudogene 1	303	8.2	7.91	7.95	8.01
8154836	ANXA2P2	annexin A2 pseudogene 2	304	12.72	12.55	12.61	12.53
7927801	ANXA2P3	annexin A2 pseudogene 3	305	6.33	5.91	6.11	5.89
8111925	ANXA2R	annexin A2 receptor	389289	5.88	4.81	5.05	4.95
8095986	ANXA3	annexin A3	306	11.54	11.6	11.62	12.02
8042468	ANXA4	annexin A4	307	7.96	8.45	7.33	8.75
8102619	ANXA5	annexin A5	308	11.6	11.2	11.73	11.78
8115234	ANXA6	annexin A6	309	8.48	9.07	8.53	9.11
7934367	ANXA7	annexin A7	310	8.86	9.38	9.25	9.67
7933312	ANXA8	annexin A8; annexin A8-like 2; annexin A8-like 1	653145	5.26	5.48	5.3	4.95
7905283	ANXA9	annexin A9	8416	6.14	6.49	6.1	6.25
8139033	AOAH	acyloxyacyl hydrolase (neutrophil)	313	4.73	4.65	4.7	4.69
8007414	AOC2	amine oxidase, copper containing 2 (retina-specific)	314	6.11	6.02	6.49	6.09
8007420	AOC3	amine oxidase, copper containing 3 (vascular adhesion protein 1)	8639	6.13	6.19	6.42	6.39
8007427	AOC3	amine oxidase, copper containing 3 (vascular adhesion protein 1)	8639	6.33	6.75	6.54	6.77
8047300	AOX1	aldehyde oxidase 1	316	4.73	4.32	4.86	5.13
8096905	AP1AR	adaptor-related protein complex 1 associated regulatory protein	55435	7.8	6.82	8.06	7.76
8075217	AP1B1	adaptor-related protein complex 1, beta 1 subunit	162	8.09	8.27	7.59	7.76
8002592	AP1G1	adaptor-related protein complex 1, gamma 1 subunit	164	10.32	10.59	10.47	10.86
7978066	AP1G2	adaptor-related protein complex 1, gamma 2 subunit	8906	8.05	8.42	7.77	8.19
8026548	AP1M1	adaptor-related protein complex 1, mu 1 subunit	8907	7.92	7.75	7.8	7.76
8034084	AP1M2	adaptor-related protein complex 1, mu 2 subunit	10053	7.61	8.95	7.6	8.74
8135080	AP1S1	adaptor-related protein complex 1, sigma 1 subunit	1174	8.06	8.24	7.75	7.65
8017210	AP1S2	adaptor-related protein complex 1, sigma 2 subunit; adaptor-related protein complex 1, sigma 2 subunit pseudogene	8905	7.37	7.7	7.28	7.59
8171481	AP1S2	adaptor-related protein complex 1, sigma 2 subunit	8905	6.18	6.26	6.11	6.43
8059350	AP1S3	adaptor-related protein complex 1, sigma 3 subunit	130340	9.31	9.45	8.79	9.11
8030470	AP2A1	adaptor-related protein complex 2, alpha 1 subunit	160	7.45	8.46	7.19	8.07
7937533	AP2A2	adaptor-related protein complex 2, alpha 2 subunit	161	7.79	7.87	7.85	7.56
8006542	AP2B1	adaptor-related protein complex 2, beta 1 subunit	163	10.9	10.99	10.95	11.16
8084345	AP2M1	adaptor-related protein complex 2, mu 1 subunit	1173	10.85	10.43	10.62	10.17
8037847	AP2S1	adaptor-related protein complex 2, sigma 1 subunit	1175	9.39	9.38	9.43	8.91
8112772	AP3B1	adaptor-related protein complex 3, beta 1 subunit	8546	9.14	9.26	9.38	9.67
7990987	AP3B2	adaptor-related protein complex 3, beta 2 subunit	8120	5.19	5.16	5.21	5.13
8032418	AP3D1	adaptor-related protein complex 3, delta 1 subunit	8943	8.97	9.29	8.92	9.45
7934513	AP3M1	adaptor-related protein complex 3, mu 1 subunit	26985	9.57	9.39	9.77	9.68
8146159	AP3M2	adaptor-related protein complex 3, mu 2 subunit	10947	7.87	8.28	7.82	7.85
8107421	AP3S1	adaptor-related protein complex 3, sigma 1 subunit	1176	9.85	10.1	9.46	10.13
7991357	AP3S2	adaptor-related protein complex 3, sigma 2 subunit; C15orf38-AP3S2 readthrough	100526783	8.65	8.77	9.09	8.89
7918703	AP4B1	adaptor-related protein complex 4, beta 1 subunit	10717	7.34	7.31	7.98	7.63
7983679	AP4E1	adaptor-related protein complex 4, epsilon 1 subunit	23431	6.79	6.38	6.73	6.78
8134712	AP4M1	adaptor-related protein complex 4, mu 1 subunit	9179	7.12	7.18	7.05	6.84
7973813	AP4S1	adaptor-related protein complex 4, sigma 1 subunit	11154	6.12	6.15	5.75	6.84
7949490	AP5B1	adaptor-related protein complex 5, beta 1 subunit	91056	6.88	7.25	6.97	6.72
7974566	AP5M1	adaptor-related protein complex 5, mu 1 subunit	55745	8.04	7.7	8.31	8.19
8060698	AP5S1	adaptor-related protein complex 5, sigma 1 subunit	55317	6.96	7.32	7.05	6.77
8131265	AP5Z1	adaptor-related protein complex 5, zeta 1 subunit; microRNA 4656	9907	6.48	6.63	7.05	6.8
7957759	APAF1	apoptotic peptidase activating factor 1	317	8.07	7.6	7.94	7.88
8161618	APBA1	amyloid beta (A4) precursor protein-binding, family A, member 1	320	5.46	5.2	5.46	5.24
7982187	APBA2	amyloid beta (A4) precursor protein-binding, family A, member 2	321	4.98	4.9	5.34	5.18
8032670	APBA3	amyloid beta (A4) precursor protein-binding, family A, member 3	9546	5.99	6.3	6.13	5.81
7946149	APBB1	amyloid beta (A4) precursor protein-binding, family B, member 1 (Fe65)	322	5.34	5.75	5.37	5.19
7926786	APBB1IP	amyloid beta (A4) precursor protein-binding, family B, member 1 interacting protein	54518	4.3	4.38	4.11	4.29
8099982	APBB2	amyloid beta (A4) precursor protein-binding, family B, member 2	323	10.53	10.26	10.53	10.23
8114593	APBB3	amyloid beta (A4) precursor protein-binding, family B, member 3	10307	6.73	6.5	6.27	6.27
8107330	APC	adenomatous polyposis coli	324	7.63	7.41	7.41	7.54
8024306	APC2	adenomatosis polyposis coli 2	10297	5.77	5.74	5.64	5.65
8020141	APCDD1	adenomatosis polyposis coli down-regulated 1	147495	5.71	5.6	5.72	5.74
8067270	APCDD1L	adenomatosis polyposis coli down-regulated 1-like	164284	6.26	6.3	6.26	6.3
7906458	APCS	amyloid P component, serum	325	4.19	4.48	4.4	4.73
8079772	APEH	N-acylaminoacyl-peptide hydrolase	327	7.05	8.06	6.21	7.32
7973056	APEX1	APEX nuclease (multifunctional DNA repair enzyme) 1	328	11.01	11.07	10.57	10.83
8167854	APEX2	APEX nuclease (apurinic/apyrimidinic endonuclease) 2	27301	7.57	7.79	7.59	7.5
7919729	APH1A	anterior pharynx defective 1 homolog A (C. elegans)	51107	7.7	8.23	7.35	7.68
7984124	APH1B	anterior pharynx defective 1 homolog B (C. elegans)	83464	5.5	6.67	5.44	6.35
7939424	API5	apoptosis inhibitor 5	8539	9.56	9	9.8	9.22
7947490	APIP	APAF1 interacting protein	51074	6.27	6.68	5.79	7.17
8042402	APLF	aprataxin and PNKP like factor	200558	5.65	5.92	6.08	6.19
8175016	APLN	apelin	8862	5.65	5.52	5.81	5.54
7948167	APLNR	apelin receptor	187	5.28	5.11	5.53	5.08
8028084	APLP1	amyloid beta (A4) precursor-like protein 1	333	6.43	6.42	6.3	6.26
7945182	APLP2	amyloid beta (A4) precursor-like protein 2	334	10.45	10.91	10.59	11.15
7951865	APOA1	apolipoprotein A-I	335	6.07	5.99	5.97	5.9
8077185	APOA1	apolipoprotein A-I	335	6.12	6.01	6.03	5.96
7906185	APOA1BP	apolipoprotein A-I binding protein	128240	9.31	9.49	8.83	8.65
7921834	APOA2	apolipoprotein A-II	336	5.8	6.06	6.2	5.79
7951859	APOA4	apolipoprotein A-IV	337	5.42	5.56	5.26	5.42
8077192	APOA4	apolipoprotein A-IV	337	5.62	5.76	5.44	5.66
7951853	APOA5	apolipoprotein A-V	116519	5.73	5.75	5.89	5.74
8050619	APOB	apolipoprotein B (including Ag(x) antigen)	338	4.76	4.69	4.69	4.6
7960821	APOBEC1	apolipoprotein B mRNA editing enzyme, catalytic polypeptide 1	339	4.8	5.12	4.96	4.94
8119403	APOBEC2	apolipoprotein B mRNA editing enzyme, catalytic polypeptide-like 2	10930	4.67	4.81	4.74	5
8073056	APOBEC3A	apolipoprotein B mRNA editing enzyme, catalytic polypeptide-like 3A; APOBEC3A and APOBEC3B deletion hybrid	100913187	5.38	5	5.43	5.09
8073062	APOBEC3B	apolipoprotein B mRNA editing enzyme, catalytic polypeptide-like 3B	9582	10.05	7.73	9.55	8.45
8073068	APOBEC3C	apolipoprotein B mRNA editing enzyme, catalytic polypeptide-like 3C	27350	9.27	8.89	9.05	8.73
8073072	APOBEC3D	apolipoprotein B mRNA editing enzyme, catalytic polypeptide-like 3D	140564	7.12	7.13	7.41	7.34
8073081	APOBEC3F	apolipoprotein B mRNA editing enzyme, catalytic polypeptide-like 3F	200316	7.6	7.33	7.3	7.23
8073088	APOBEC3G	apolipoprotein B mRNA editing enzyme, catalytic polypeptide-like 3G	60489	3.92	3.97	3.4	3.44
8073096	APOBEC3H	apolipoprotein B mRNA editing enzyme, catalytic polypeptide-like 3H	164668	5.04	5.14	5.01	5.27
7922804	APOBEC4	apolipoprotein B mRNA editing enzyme, catalytic polypeptide-like 4 (putative)	403314	3.85	4.15	4.12	4.13
7994353	APOBR	apolipoprotein B receptor	55911	5.15	5.33	5.46	5.19
8029536	APOC1	apolipoprotein C-I	341	4.28	4.35	4.59	3.89
8029551	APOC2	apolipoprotein C-II; apolipoprotein C-IV; APOC4-APOC2 readthrough	344	6.15	6.29	6.25	6.2
7944035	APOC3	apolipoprotein C-III	345	5.71	5.68	5.88	5.64
8077204	APOC3	apolipoprotein C-III	345	5.73	5.74	5.92	5.74
8029541	APOC4	apolipoprotein C-IV; apolipoprotein C-II; APOC4-APOC2 readthrough	100533990	6.55	6.64	6.66	6.72
8029547	APOC4	apolipoprotein C-IV; apolipoprotein C-II; APOC4-APOC2 readthrough	100533990	4.22	4.14	4.36	4.11
8092970	APOD	apolipoprotein D	347	5.5	5.35	5.47	5.2
8029530	APOE	apolipoprotein E	348	6.51	6.47	6.45	6.42
7964142	APOF	apolipoprotein F	319	4.54	4.77	4.43	5.15
8017766	APOH	apolipoprotein H (beta-2-glycoprotein I)	350	4.22	4.26	4.22	4.23
8072735	APOL1	apolipoprotein L, 1	8542	5.49	5.38	5.45	5.54
8075720	APOL2	apolipoprotein L, 2	23780	6.13	6.2	6.13	6.15
8075695	APOL3	apolipoprotein L, 3	80833	4.44	4.57	4.73	4.75
8075709	APOL4	apolipoprotein L, 4	80832	4.99	5.17	5.09	5.52
8072721	APOL5	apolipoprotein L, 5	80831	4.95	5.04	5.53	5.09
8072710	APOL6	apolipoprotein L, 6	80830	4.86	4.83	5.04	4.65
7954055	APOLD1	apolipoprotein L domain containing 1	81575	6.36	5.58	5.16	5.15
8118209	APOM	apolipoprotein M	55937	5.19	5.37	5.29	5.37
8178043	APOM	apolipoprotein M	55937	5.19	5.37	5.29	5.37
8179291	APOM	apolipoprotein M	55937	5.19	5.37	5.29	5.37
8171823	APOO	apolipoprotein O	79135	8.53	8.08	8.29	7.9
8168580	APOOL	apolipoprotein O-like	139322	10.14	10.21	10.28	10.65
7977119	APOPT1	apoptogenic 1, mitochondrial; kinesin light chain 1	84334	7.3	7.5	7.48	7.47
8069644	APP	amyloid beta (A4) precursor protein	351	10.15	10.09	10.36	10.53
8017235	APPBP2	amyloid beta precursor protein (cytoplasmic tail) binding protein 2	10513	9.78	9.86	9.99	10.07
8080645	APPL1	adaptor protein, phosphotyrosine interaction, PH domain and leucine zipper containing 1	26060	9.02	8.38	8.67	8.5
7966003	APPL2	adaptor protein, phosphotyrosine interaction, PH domain and leucine zipper containing 2	55198	7.65	7.56	7.59	7.78
8003401	APRT	adenine phosphoribosyltransferase	353	7.5	8.17	7.45	7.59
8160602	APTX	aprataxin	54840	7.14	7.18	7.76	7.56
8132118	AQP1	aquaporin 1 (Colton blood group)	358	5.28	5.3	5.45	5.32
7905746	AQP10	aquaporin 10	89872	5.46	5.34	5.29	5.37
7942774	AQP11	aquaporin 11	282679	5.63	5.41	5.78	5.55
8049729	AQP12A	aquaporin 12A; aquaporin 12B	375318	6.55	6.59	6.76	6.65
8060126	AQP12A	aquaporin 12A; aquaporin 12B	375318	6.4	6.4	6.54	6.44
7955290	AQP2	aquaporin 2 (collecting duct)	359	6.31	6.46	6.43	6.28
8160670	AQP3	aquaporin 3 (Gill blood group)	360	6.3	6.09	6.01	5.81
8022655	AQP4	aquaporin 4	361	4.63	4.35	4.9	4.69
7955297	AQP5	aquaporin 5	362	5.62	6.18	6.01	5.86
7955305	AQP6	aquaporin 6, kidney specific	363	5.3	5.49	5.58	5.34
8155442	AQP7	aquaporin 7; aquaporin-7-like	375719	5.94	6.02	6.03	6.09
8155554	AQP7	aquaporin 7; aquaporin-7-like	375719	5.9	5.95	6.02	5.92
8161488	AQP7	aquaporin 7; aquaporin-7-like; aquaporin 7 pseudogene 1	375719	5.94	6	6.03	6.08
8161558	AQP7	aquaporin 7; aquaporin-7-like; aquaporin 7 pseudogene 1	375719	5.4	5.48	5.49	5.65
8160663	AQP7	aquaporin 7	364	5.63	5.64	5.76	5.72
7994252	AQP8	aquaporin 8	343	5.6	5.72	5.58	5.55
7983910	AQP9	aquaporin 9	366	4.57	5.05	4.88	4.51
8107429	AQPEP	laeverin	206338	5.1	4.76	5.1	5.55
7987325	AQR	aquarius homolog (mouse)	9716	9.22	9.23	9.38	9.43
8167998	AR	androgen receptor	367	5.08	5.06	5.24	5.26
8167165	ARAF	v-raf murine sarcoma 3611 viral oncogene homolog	369	7.96	8.14	7.86	7.61
8133021	ARAF2P	v-raf murine sarcoma 3611 viral oncogene homolog 2, pseudogene		5.25	5.34	5.61	5.66
8139804	ARAF2P	v-raf murine sarcoma 3611 viral oncogene homolog 2, pseudogene		5.25	5.34	5.61	5.66
7950197	ARAP1	ArfGAP with RhoGAP domain, ankyrin repeat and PH domain 1	116985	7.17	7.47	7.13	7.23
8099760	ARAP2	ArfGAP with RhoGAP domain, ankyrin repeat and PH domain 2	116984	6.78	7.07	6.8	7.3
8114733	ARAP3	ArfGAP with RhoGAP domain, ankyrin repeat and PH domain 3	64411	6.86	6.58	6.93	6.61
8153322	ARC	activity-regulated cytoskeleton-associated protein	23237	6.9	6.86	7	6.7
7944285	ARCN1	archain 1	372	9.8	9.87	9.49	10.03
8095736	AREG	amphiregulin	374	10	10.98	10.13	12.11
8095744	AREG	amphiregulin	374	10.59	11.59	10.71	12.74
7910229	ARF1	ADP-ribosylation factor 1; microRNA 3620	375	11.13	11.19	11.25	11.06
8134349	ARF1P1	ADP-ribosylation factor 1 pseudogene 1		5.94	6.06	6.05	5.98
7962904	ARF3	ADP-ribosylation factor 3	377	9.6	9.78	9.1	9.22
8088339	ARF4	ADP-ribosylation factor 4	378	11.47	11.53	11.51	11.7
8135856	ARF5	ADP-ribosylation factor 5	381	9.76	10.62	9.79	10.31
7974249	ARF6	ADP-ribosylation factor 6	382	8.01	7.92	7.89	7.57
8064042	ARFGAP1	ADP-ribosylation factor GTPase activating protein 1	55738	8.17	8.1	8.57	8.29
7947784	ARFGAP2	ADP-ribosylation factor GTPase activating protein 2	84364	7.46	7.45	7.72	7.22
8076515	ARFGAP3	ADP-ribosylation factor GTPase activating protein 3	26286	7.36	7.33	7.61	8.19
8151149	ARFGEF1	ADP-ribosylation factor guanine nucleotide-exchange factor 1 (brefeldin A-inhibited)	10565	8.42	8.03	8.5	8.46
8063242	ARFGEF2	ADP-ribosylation factor guanine nucleotide-exchange factor 2 (brefeldin A-inhibited)	10564	8.68	8.44	8.76	8.63
8097813	ARFIP1	ADP-ribosylation factor interacting protein 1	27236	8.91	8.55	8.83	8.9
7946201	ARFIP2	ADP-ribosylation factor interacting protein 2	23647	8.87	9.31	8.91	9.35
8067727	ARFRP1	ADP-ribosylation factor related protein 1	10139	6.81	6.76	6.64	6.66
8122058	ARG1	arginase, liver	383	4.28	4.38	4.6	4.11
7975268	ARG2	arginase, type II	384	6.02	6.15	6.69	7.14
8081989	ARGFX	arginine-fifty homeobox	503582	3.7	4.04	4.01	3.23
7972723	ARGLU1	arginine and glutamate rich 1	55082	9.13	9.18	9.25	9.24
7947681	ARHGAP1	Rho GTPase activating protein 1	392	8.57	9.23	8.07	8.73
8097717	ARHGAP10	Rho GTPase activating protein 10	79658	7.72	7.44	7.64	7.38
7982358	ARHGAP11A	Rho GTPase activating protein 11A	9824	10.07	9.28	9.31	8.51
7982287	ARHGAP11B	Rho GTPase activating protein 11B; OTU domain containing 7A pseudogene	89839	10.29	9.58	9.57	9.41
7932885	ARHGAP12	Rho GTPase activating protein 12	94134	10.12	10.31	9.85	10.59
8045563	ARHGAP15	Rho GTPase activating protein 15	55843	3.62	4.14	3.92	4.37
8000375	ARHGAP17	Rho GTPase activating protein 17	55114	8.18	8.34	8.22	8.64
8129458	ARHGAP18	Rho GTPase activating protein 18	93663	9.34	10.01	8.64	10.18
7935403	ARHGAP19	Rho GTPase activating protein 19	84986	7.44	6.95	6.79	6.61
7935401	ARHGAP19-SLIT1	ARHGAP19-SLIT1 readthrough; slit homolog 1 (Drosophila)	100533184	4.86	4.86	4.34	5.01
7951565	ARHGAP20	Rho GTPase activating protein 20	57569	4.27	4.34	4.56	4.37
7932554	ARHGAP21	Rho GTPase activating protein 21	57584	8.73	8.97	8.87	9.72
7933469	ARHGAP22	Rho GTPase activating protein 22	58504	5.81	6.05	5.8	5.78
8006779	ARHGAP23	Rho GTPase activating protein 23	57636	7.8	7.69	7.78	7.85
8006786	ARHGAP23	Rho GTPase activating protein 23	57636	5.76	6.12	6.17	5.16
8096160	ARHGAP24	Rho GTPase activating protein 24	83478	5.02	4.83	4.67	4.43
8042416	ARHGAP25	Rho GTPase activating protein 25	9938	5.1	5.16	5.52	4.76
8108873	ARHGAP26	Rho GTPase activating protein 26	23092	9.18	9.18	8.79	9.13
8016215	ARHGAP27	Rho GTPase activating protein 27	201176	6.46	6.67	6.38	6.43
8016232	ARHGAP27	Rho GTPase activating protein 27	201176	5.59	5.45	5.44	5.4
8019964	ARHGAP28	Rho GTPase activating protein 28	79822	3.74	3.74	3.59	4.07
7917850	ARHGAP29	Rho GTPase activating protein 29	9411	10.63	10.58	10.34	10.8
7921752	ARHGAP30	Rho GTPase activating protein 30	257106	5.01	5.21	5.02	5.22
8081838	ARHGAP31	Rho GTPase activating protein 31	57514	5.3	5.39	5.57	4.56
7952641	ARHGAP32	Rho GTPase activating protein 32	9743	8.59	8.72	8.68	8.73
8028030	ARHGAP33	Rho GTPase activating protein 33	115703	6.73	6.52	6.31	6.2
8029856	ARHGAP35	Rho GTPase activating protein 35	2909	8.85	9.11	8.85	9.12
8169931	ARHGAP36	Rho GTPase activating protein 36	158763	4.28	4.31	4.74	4.47
8153876	ARHGAP39	Rho GTPase activating protein 39	80728	6.57	6.84	6.38	6.44
8175900	ARHGAP4	Rho GTPase activating protein 4	393	6.62	6.82	6.37	6.33
8062532	ARHGAP40	Rho GTPase activating protein 40	343578	5.24	5.21	5.31	5.3
7943349	ARHGAP42	Rho GTPase activating protein 42	143872	8.01	6.99	7.86	7.24
8005064	ARHGAP44	Rho GTPase activating protein 44	9912	6.31	6.38	6.73	6.17
7973840	ARHGAP5	Rho GTPase activating protein 5	394	8.93	8.76	9.09	9.44
7978538	ARHGAP5-AS1	ARHGAP5 antisense RNA 1 (non-protein coding)	84837	5.87	6.23	5.95	6.08
8171313	ARHGAP6	Rho GTPase activating protein 6	395	4.62	4.4	4.89	4.81
7964436	ARHGAP9	Rho GTPase activating protein 9	64333	5.63	5.91	5.9	5.68
8019263	ARHGDIA	Rho GDP dissociation inhibitor (GDI) alpha	396	10.11	10.14	9.5	9.5
8019765	ARHGDIA	Rho GDP dissociation inhibitor (GDI) alpha	396	10.15	10.27	9.6	9.68
7961532	ARHGDIB	Rho GDP dissociation inhibitor (GDI) beta	397	4.92	4.66	4.49	4.92
7991800	ARHGDIG	Rho GDP dissociation inhibitor (GDI) gamma	398	6.23	6.11	6.22	5.78
8029147	ARHGEF1	Rho guanine nucleotide exchange factor (GEF) 1	9138	7.19	7.38	6.85	6.92
8144315	ARHGEF10	Rho guanine nucleotide exchange factor (GEF) 10	9639	8.12	8.14	8.05	8.58
7898483	ARHGEF10L	Rho guanine nucleotide exchange factor (GEF) 10-like	55160	6.34	6.5	6.39	6.24
7921179	ARHGEF11	Rho guanine nucleotide exchange factor (GEF) 11	9826	8.12	7.67	7.8	7.25
7944560	ARHGEF12	Rho guanine nucleotide exchange factor (GEF) 12	23365	9.65	9.68	9.89	9.82
8004842	ARHGEF15	Rho guanine nucleotide exchange factor (GEF) 15	22899	6.16	6.21	6.14	6.02
7897154	ARHGEF16	Rho guanine nucleotide exchange factor (GEF) 16	27237	6.29	6.22	6.29	6.2
7942417	ARHGEF17	Rho guanine nucleotide exchange factor (GEF) 17	9828	6.61	6.48	6.08	6.33
8025142	ARHGEF18	Rho/Rac guanine nucleotide exchange factor (GEF) 18	23370	6.95	7.04	7.09	6.87
7912724	ARHGEF19	Rho guanine nucleotide exchange factor (GEF) 19	128272	7.05	7.02	6.93	6.57
7920877	ARHGEF2	Rho/Rac guanine nucleotide exchange factor (GEF) 2	9181	7.57	7.21	7.91	7.74
7956551	ARHGEF25	Rho guanine nucleotide exchange factor (GEF) 25	115557	5.75	5.64	5.75	5.66
8083471	ARHGEF26	Rho guanine nucleotide exchange factor (GEF) 26	26084	6.91	6.54	6.85	5.77
8088247	ARHGEF3	Rho guanine nucleotide exchange factor (GEF) 3	50650	7.02	7.46	6.83	8
8136981	ARHGEF35	Rho guanine nucleotide exchange factor (GEF) 35		3.76	4.33	3.63	4.38
8109161	ARHGEF37	Rho guanine nucleotide exchange factor (GEF) 37	389337	5.48	5.89	5.29	5.18
8096682	ARHGEF38	Rho guanine nucleotide exchange factor (GEF) 38	54848	3.55	3.81	3.43	3.57
8045229	ARHGEF4	Rho guanine nucleotide exchange factor (GEF) 4	50649	6.14	6.4	6.15	6.19
7973158	ARHGEF40	Rho guanine nucleotide exchange factor (GEF) 40	55701	5.77	5.57	5.68	5.64
8136987	ARHGEF5	Rho guanine nucleotide exchange factor (GEF) 5; Rho guanine nucleotide exchange factor (GEF) 5 pseudogene	7984	7.62	7.94	7.68	8.44
8143610	ARHGEF5	Rho guanine nucleotide exchange factor (GEF) 5	7984	7.54	7.85	7.58	8.47
8175393	ARHGEF6	Rac/Cdc42 guanine nucleotide exchange factor (GEF) 6	9459	4.4	4.42	4.31	4.38
7970111	ARHGEF7	Rho guanine nucleotide exchange factor (GEF) 7	8874	8.29	8.32	8.56	8.52
8173217	ARHGEF9	Cdc42 guanine nucleotide exchange factor (GEF) 9	23229	6.69	7.89	6.52	7.7
7899220	ARID1A	AT rich interactive domain 1A (SWI-like)	8289	9.07	8.98	8.6	8.63
8122971	ARID1B	AT rich interactive domain 1B (SWI1-like)	57492	7.92	7.37	7.4	7.17
7955019	ARID2	AT rich interactive domain 2 (ARID, RFX-like)	196528	9.8	9.58	9.39	9.26
8024078	ARID3A	AT rich interactive domain 3A (BRIGHT-like)	1820	6.68	6.88	6.94	6.87
7984843	ARID3B	AT rich interactive domain 3B (BRIGHT-like)		7.55	6.96	7.92	7.75
7902592	ARID3B	AT rich interactive domain 3B (BRIGHT-like)	10620	7.5	7.34	7.68	7.4
8160849	ARID3C	AT rich interactive domain 3C (BRIGHT-like)	138715	5.5	5.82	5.7	5.47
7974621	ARID4A	AT rich interactive domain 4A (RBP1-like)	5926	6.43	6.23	6.39	6.99
7925201	ARID4B	AT rich interactive domain 4B (RBP1-like)	51742	8.57	8.43	8.64	8.82
8043621	ARID5A	AT rich interactive domain 5A (MRF1-like)	10865	5.81	5.81	5.84	6.03
8043630	ARID5A	AT rich interactive domain 5A (MRF1-like)	10865	6.15	6.05	5.9	6.28
7927732	ARID5B	AT rich interactive domain 5B (MRF1-like)	84159	7.17	7.35	5.82	6.33
7984641	ARIH1	ariadne homolog, ubiquitin-conjugating enzyme E2 binding protein, 1 (Drosophila)	25820	9.39	9.49	9.64	9.85
8079662	ARIH2	ariadne homolog 2 (Drosophila)	10425	7.96	8.24	8.33	8.56
7965789	ARL1	ADP-ribosylation factor-like 1	400	8.4	8.59	8.15	8.62
8110158	ARL10	ADP-ribosylation factor-like 10	285598	5.62	5.59	5.61	5.56
7969145	ARL11	ADP-ribosylation factor-like 11	115761	4.56	4.74	4.74	4.74
8168781	ARL13A	ADP-ribosylation factor-like 13A	392509	4.34	4.27	4.37	4.27
8081115	ARL13B	ADP-ribosylation factor-like 13B	200894	7.96	7.63	7.96	7.94
8083743	ARL14	ADP-ribosylation factor-like 14	80117	4.87	3.99	4.59	4.7
7939087	ARL14EP	ADP-ribosylation factor-like 14 effector protein	120534	8.94	9.04	9.09	9.14
8112033	ARL15	ADP-ribosylation factor-like 15	54622	6.99	6.73	7.13	7.03
8007794	ARL17A	ADP-ribosylation factor-like 17A; ADP-ribosylation factor-like 17B; neighbor of BRCA1 gene 2 (non-protein coding); ADP-ribosylation factor-like protein 17-like	10230	8.43	8.46	8.6	8.84
8016300	ARL17B	ADP-ribosylation factor-like 17B; ADP-ribosylation factor-like protein 17-like; ADP-ribosylation factor-like 17A	10230	8.48	8.57	8.63	8.91
7941104	ARL2	ADP-ribosylation factor-like 2	402	8.43	8.32	8.23	7.77
7996012	ARL2BP	ADP-ribosylation factor-like 2 binding protein	23568	8.95	9.37	8.42	9.16
7955635	ARL2BPP2	ADP-ribosylation factor-like 2 binding protein pseudogene 2	23568	5.1	4.99	5.13	5.31
7936041	ARL3	ADP-ribosylation factor-like 3	403	7.67	7.62	7.34	7.33
8059854	ARL4C	ADP-ribosylation factor-like 4C	10123	6.42	5.96	6.19	5.65
8007493	ARL4D	ADP-ribosylation factor-like 4D	379	5.86	5.78	5.9	5.73
7927708	ARL4P	ADP-ribosylation factor-like 4 pseudogene		4.58	4.61	4.29	4.49
8055862	ARL5A	ADP-ribosylation factor-like 5A	26225	8.31	8.07	8.21	8.1
7926531	ARL5B	ADP-ribosylation factor-like 5B	221079	9.4	8.71	9.3	9.27
8014787	ARL5C	ADP-ribosylation factor-like 5C	390790	4.56	4.67	4.81	4.81
8081158	ARL6	ADP-ribosylation factor-like 6	84100	5.99	5.94	6	5.96
7999834	ARL6IP1	ADP-ribosylation factor-like 6 interacting protein 1	23204	12.21	11.86	11.84	11.38
7959549	ARL6IP4	ADP-ribosylation-like factor 6 interacting protein 4	51329	8.07	8.26	8	7.93
8080926	ARL6IP5	ADP-ribosylation-like factor 6 interacting protein 5	10550	10.5	10.22	9.92	10.21
8045768	ARL6IP6	ADP-ribosylation-like factor 6 interacting protein 6	151188	7.24	7.35	6.84	7.04
7923394	ARL8A	ADP-ribosylation factor-like 8A	127829	8.32	8.06	8.17	8.19
8077450	ARL8B	ADP-ribosylation factor-like 8B	55207	8.26	7.76	8.59	8.16
8095246	ARL9	ADP-ribosylation factor-like 9	132946	4.51	4.51	4.59	4.85
8151066	ARMC1	armadillo repeat containing 1	55156	8.15	8.46	7.54	8.14
8089034	ARMC10	armadillo repeat containing 10	83787	7.8	7.7	7.3	7.69
8135229	ARMC10	armadillo repeat containing 10	83787	7.66	7.5	7.45	7.44
8118981	ARMC12	armadillo repeat containing 12	221481	5.21	5.3	5.31	5.37
8121370	ARMC2	armadillo repeat containing 2	84071	5.27	5.87	5.46	6.11
7926638	ARMC3	armadillo repeat containing 3	219681	4.4	4.72	4.81	5.41
7932744	ARMC4	armadillo repeat containing 4	55130	5.56	6.67	5.31	6.77
7995193	ARMC5	armadillo repeat containing 5	79798	5.89	6.06	6.18	5.73
8027117	ARMC6	armadillo repeat containing 6	93436	7.11	7.22	6.93	6.64
8009755	ARMC7	armadillo repeat containing 7	79637	7.45	7.25	7.43	6.98
8082940	ARMC8	armadillo repeat containing 8	25852	8.75	8.33	8.58	8.49
8049044	ARMC9	armadillo repeat containing 9	80210	6.49	6.63	5.97	6.45
8168868	ARMCX1	armadillo repeat containing, X-linked 1	51309	4.94	4.87	4.75	4.91
8174092	ARMCX2	armadillo repeat containing, X-linked 2	9823	4.6	4.68	4.72	4.65
8168875	ARMCX3	armadillo repeat containing, X-linked 3	51566	6.03	6.86	6.35	7.12
8168855	ARMCX4	armadillo repeat containing, X-linked 4	100131755	3.21	3.65	3.76	3.79
8168958	ARMCX5	armadillo repeat containing, X-linked 5	100528062	6.49	6.45	6.65	6.79
8168873	ARMCX6	armadillo repeat containing, X-linked 6	54470	7.23	7.44	6.92	7.84
8174086	ARMCX6	armadillo repeat containing, X-linked 6	54470	7.5	7.96	7.56	7.76
7919825	ARNT	aryl hydrocarbon receptor nuclear translocator	405	8.45	8.59	8.24	8.42
7985285	ARNT2	aryl-hydrocarbon receptor nuclear translocator 2	9915	5.87	5.79	5.85	5.85
7938563	ARNTL	aryl hydrocarbon receptor nuclear translocator-like	406	7.17	6.92	6.89	6.98
7954527	ARNTL2	aryl hydrocarbon receptor nuclear translocator-like 2	56938	8.09	7.3	7.57	7
8134581	ARPC1A	actin related protein 2/3 complex, subunit 1A, 41kDa	10552	11.36	11.57	11.25	11.39
8134552	ARPC1B	actin related protein 2/3 complex, subunit 1B, 41kDa	10095	8.8	8.92	8.65	8.47
8048234	ARPC2	actin related protein 2/3 complex, subunit 2, 34kDa	10109	10.8	10.69	10.8	10.63
7966315	ARPC3	actin related protein 2/3 complex, subunit 3, 21kDa	10094	8.85	9.21	9.02	9.31
8063313	ARPC3P1	actin related protein 2/3 complex, subunit 3 pseudogene 1		5.48	5.68	5.32	5.99
8077652	ARPC4	actin related protein 2/3 complex, subunit 4, 20kDa; ARPC4-TTLL3 readthrough	100526693	8.92	9.11	8.83	9.17
7922793	ARPC5	actin related protein 2/3 complex, subunit 5, 16kDa	10092	7.75	7.64	7.58	7.54
8157828	ARPC5L	actin related protein 2/3 complex, subunit 5-like	81873	7.14	6.94	7.22	6.84
7988963	ARPP19	cAMP-regulated phosphoprotein, 19kDa	10776	9.44	9.07	9.3	9.18
8110618	ARPP19	cAMP-regulated phosphoprotein, 19kDa	10776	8.86	7.88	8.09	8.17
8168117	ARR3	arrestin 3, retinal (X-arrestin)	407	4.85	4.9	4.9	5.09
7950473	ARRB1	arrestin, beta 1	408	7.14	6.91	6.59	5.95
8003903	ARRB2	arrestin, beta 2	409	8.5	8.8	8.1	8.71
8159692	ARRDC1	arrestin domain containing 1	92714	6.69	7.01	6.28	6.6
8026915	ARRDC2	arrestin domain containing 2	27106	6.46	6.17	6.59	5.95
8113073	ARRDC3	arrestin domain containing 3	57561	9.82	9.36	10.25	9.4
7986350	ARRDC4	arrestin domain containing 4	91947	6.54	7.15	7.11	7.09
8077160	ARSA	arylsulfatase A	410	5.83	5.63	5.58	6.03
8112807	ARSB	arylsulfatase B	411	7.27	6.87	7.37	6.57
8171148	ARSD	arylsulfatase D	414	5.99	6.24	6.15	6.25
8171161	ARSE	arylsulfatase E (chondrodysplasia punctata 1)	415	5.33	5.5	5.13	5.63
8165843	ARSF	arylsulfatase F	416	3.98	4.37	3.95	4.16
8009443	ARSG	arylsulfatase G	22901	6.56	6.9	6.26	6.56
8165833	ARSH	arylsulfatase family, member H	347527	4.78	5.31	5.2	5.12
8115144	ARSI	arylsulfatase family, member I	340075	5.73	5.77	5.48	5.42
8102440	ARSJ	arylsulfatase family, member J	79642	6.15	6.03	6.12	5.77
8106962	ARSK	arylsulfatase family, member K	153642	7.08	7.16	7.1	6.83
7937882	ART1	ADP-ribosyltransferase 1	417	6.19	6.31	6.37	6.22
8095806	ART3	ADP-ribosyltransferase 3	419	3.88	3.76	3.33	4.08
7961507	ART4	ADP-ribosyltransferase 4 (Dombrock blood group)	420	4.04	4.62	5.09	4.43
7945882	ART5	ADP-ribosyltransferase 5	116969	5.71	5.77	5.93	5.5
7900878	ARTN	artemin	9048	6.43	6.64	6.34	6.68
7910494	ARV1	ARV1 homolog (S. cerevisiae)	64801	6.89	7.08	6.56	7
8074522	ARVCF	armadillo repeat gene deleted in velocardiofacial syndrome	421	6.43	6.62	6.41	6.57
8082583	ARVP6125	uncharacterized LOC442092		4.32	4.59	4.58	5
8171867	ARX	aristaless related homeobox	170302	6.12	6.21	5.93	5.89
7930181	AS3MT	arsenic (+3 oxidation state) methyltransferase	57412	5.8	5.45	6.34	5.79
8149534	ASAH1	N-acylsphingosine amidohydrolase (acid ceramidase) 1	427	8.86	9	8.67	8.84
7927599	ASAH2	N-acylsphingosine amidohydrolase (non-lysosomal ceramidase) 2; N-acylsphingosine amidohydrolase (non-lysosomal ceramidase) 2B; N-acylsphingosine amidohydrolase (non-lysosomal ceramidase) 2C	56624	8.67	8.8	8.16	8.75
7933341	ASAH2	N-acylsphingosine amidohydrolase (non-lysosomal ceramidase) 2; N-acylsphingosine amidohydrolase (non-lysosomal ceramidase) 2C	56624	5.37	5.71	5.55	5.46
7933597	ASAH2	N-acylsphingosine amidohydrolase (non-lysosomal ceramidase) 2; N-acylsphingosine amidohydrolase (non-lysosomal ceramidase) 2C	56624	5.42	5.63	5.54	5.46
8152867	ASAP1	ArfGAP with SH3 domain, ankyrin repeat and PH domain 1	50807	10.12	9.37	10.42	9.83
8040113	ASAP2	ArfGAP with SH3 domain, ankyrin repeat and PH domain 2	8853	9.08	7.89	9.2	8.17
7913609	ASAP3	ArfGAP with SH3 domain, ankyrin repeat and PH domain 3	55616	5.53	5.79	5.69	5.49
8049657	ASB1	ankyrin repeat and SOCS box containing 1	51665	7	6.96	6.84	7.52
8143887	ASB10	ankyrin repeat and SOCS box containing 10	136371	5.25	5.49	5.26	4.95
8171403	ASB11	ankyrin repeat and SOCS box containing 11	140456	4.3	4.53	4.62	4.49
8173238	ASB12	ankyrin repeat and SOCS box containing 12; myotubularin related protein 8	142689	4.79	5.05	5.18	4.84
7931863	ASB13	ankyrin repeat and SOCS box containing 13	79754	6.55	7.13	6.25	6.16
8088292	ASB14	ankyrin repeat and SOCS box containing 14	142686	4.18	3.66	4.67	4.14
8135804	ASB15	ankyrin repeat and SOCS box containing 15	142685	4.71	4.73	4.45	4.07
8007584	ASB16	ankyrin repeat and SOCS box containing 16	92591	6.48	6.53	6.65	6.43
7917082	ASB17	ankyrin repeat and SOCS box containing 17	127247	3.11	3.35	3.28	3.3
8059868	ASB18	ankyrin repeat and SOCS box containing 18	401036	5.89	5.96	6.02	5.92
7981020	ASB2	ankyrin repeat and SOCS box containing 2	51676	4.22	4.3	4.23	4.28
8052125	ASB3	ankyrin repeat and SOCS box containing 3; GPR75-ASB3 readthrough	100302652	8.91	8.7	9.17	9.25
8134376	ASB4	ankyrin repeat and SOCS box containing 4	51666	4.73	4.19	4.67	4.56
8103812	ASB5	ankyrin repeat and SOCS box containing 5	140458	3.78	3.92	4.1	3.86
8164572	ASB6	ankyrin repeat and SOCS box containing 6	140459	7.44	7.04	7.75	7.12
7986433	ASB7	ankyrin repeat and SOCS box containing 7	140460	7.76	7.7	7.9	7.96
7962783	ASB8	ankyrin repeat and SOCS box containing 8	140461	9.22	9.36	8.85	9.1
8171392	ASB9	ankyrin repeat and SOCS box containing 9	140462	4.68	4.3	4.88	4.25
7934228	ASCC1	activating signal cointegrator 1 complex subunit 1	51008	8.18	8.31	8.09	8.16
8075285	ASCC2	activating signal cointegrator 1 complex subunit 2	84164	8.03	8.48	7.81	8.18
8128472	ASCC3	activating signal cointegrator 1 complex subunit 3	10973	9.1	8.86	9.4	9.58
7958051	ASCL1	achaete-scute complex homolog 1 (Drosophila)	429	5.2	5.37	4.79	5.24
7945730	ASCL2	achaete-scute complex homolog 2 (Drosophila)	430	5.15	5.22	5.12	5.08
7946436	ASCL3	achaete-scute complex homolog 3 (Drosophila)	56676	4.65	4.52	4.98	4.79
7958396	ASCL4	achaete-scute complex homolog 4 (Drosophila)	121549	5	5.06	5	4.91
8121734	ASF1A	ASF1 anti-silencing function 1 homolog A (S. cerevisiae)	25842	8.64	8.32	8.51	8.53
8034772	ASF1B	ASF1 anti-silencing function 1 homolog B (S. cerevisiae)	55723	8.46	8.52	8.16	7.1
8012043	ASGR1	asialoglycoprotein receptor 1	432	5.79	5.81	6.09	5.48
8012028	ASGR2	asialoglycoprotein receptor 2	433	5.35	5.43	5.7	5.47
7920766	ASH1L	ash1 (absent, small, or homeotic)-like (Drosophila)	55870	9.15	9	8.96	9.23
8145894	ASH2L	ash2 (absent, small, or homeotic)-like (Drosophila)	9070	9.15	9.03	9.09	8.84
7955317	ASIC1	acid-sensing (proton-gated) ion channel 1	41	6.39	7.1	5.89	6.2
8014144	ASIC2	acid-sensing (proton-gated) ion channel 2	40	4.65	5.15	4.9	4.98
8137330	ASIC3	acid-sensing (proton-gated) ion channel 3; ATP-binding cassette, sub-family B (MDR/TAP), member 8	11194	7.34	7.39	7.49	7.16
8137332	ASIC3	acid-sensing (proton-gated) ion channel 3; ATP-binding cassette, sub-family B (MDR/TAP), member 8	11194	6.38	6.47	6.47	6.54
8137334	ASIC3	acid-sensing (proton-gated) ion channel 3; ATP-binding cassette, sub-family B (MDR/TAP), member 8	11194	6.57	6.63	6.47	6.58
8137336	ASIC3	acid-sensing (proton-gated) ion channel 3; ATP-binding cassette, sub-family B (MDR/TAP), member 8	11194	5.58	5.78	5.88	5.71
8048611	ASIC4	acid-sensing (proton-gated) ion channel family member 4	55515	5.08	5.35	5.13	5.28
8103378	ASIC5	acid-sensing (proton-gated) ion channel family member 5	51802	4.23	4.25	4.71	4.12
8061982	ASIP	agouti signaling protein	434	5.79	5.73	6	5.98
8133122	ASL	argininosuccinate lyase	435	7.02	7.33	7.17	7.52
8171119	ASMTL	acetylserotonin O-methyltransferase-like	8623	6.53	7.01	6.59	6.86
8177011	ASMTL	acetylserotonin O-methyltransferase-like	8623	6.43	6.95	6.51	6.72
8165765	ASMTL-AS1	ASMTL antisense RNA 1 (non-protein coding)	80161	6.08	5.92	5.91	6.13
8176336	ASMTL-AS1	ASMTL antisense RNA 1 (non-protein coding)	80161	6.08	5.96	5.94	6.17
8026024	ASNA1	arsA arsenite transporter, ATP-binding, homolog 1 (bacterial)	439	9.37	8.9	9.22	8.42
8141150	ASNS	asparagine synthetase (glutamine-hydrolyzing)	440	9.37	9.32	10.27	10.15
8046997	ASNSD1	asparagine synthetase domain containing 1	54529	8.5	8.3	8.25	8.25
8003814	ASPA	aspartoacylase	443	2.53	2.48	2.44	2.48
8038577	ASPDH	aspartate dehydrogenase domain containing	554235	5.55	5.55	5.48	5.5
7977203	ASPG	asparaginase homolog (S. cerevisiae)	374569	6.36	6.54	6.2	6.38
7994675	ASPHD1	aspartate beta-hydroxylase domain containing 1	253982	5.91	6.13	6.09	6.04
8072108	ASPHD2	aspartate beta-hydroxylase domain containing 2	57168	6.02	6.43	6.33	5.8
7923086	ASPM	asp (abnormal spindle) homolog, microcephaly associated (Drosophila)	259266	8.85	8.03	7.88	7.52
8162394	ASPN	asporin	54829	4.44	3.98	4.22	4.01
8052828	ASPRV1	aspartic peptidase, retroviral-like 1	151516	4.82	5.08	4.95	4.94
8010702	ASPSCR1	alveolar soft part sarcoma chromosome region, candidate 1	79058	6.92	6.88	6.67	6.58
7940643	ASRGL1	asparaginase like 1	80150	7.3	7.05	7.18	6.4
8158671	ASS1	argininosuccinate synthase 1	445	7.69	8.19	7.68	8.38
8138487	ASS1P11	argininosuccinate synthetase 1 pseudogene 11		5.84	5.69	5.71	5.99
8090664	ASTE1	asteroid homolog 1 (Drosophila)	28990	6.02	6.05	5.56	5.39
8053872	ASTL	astacin-like metallo-endopeptidase (M12 family)	431705	5.43	5.32	5.38	5.24
7922525	ASTN1	astrotactin 1	460	5.65	5.57	5.85	5.91
8163678	ASTN2	astrotactin 2	23245	6.36	6.36	6.41	6.5
7961964	ASUN	asunder, spermatogenesis regulator homolog (Drosphila)	55726	8.71	8.85	8.38	8.81
8061725	ASXL1	additional sex combs like 1 (Drosophila)	171023	8.04	7.96	7.99	7.91
8050875	ASXL2	additional sex combs like 2 (Drosophila)	55252	8.9	8.76	8.87	8.74
8020844	ASXL3	additional sex combs like 3 (Drosophila)	80816	3.9	3.73	3.84	3.61
8142480	ASZ1	ankyrin repeat, SAM and basic leucine zipper domain containing 1	136991	3.02	3.21	2.83	2.56
7934870	ATAD1	ATPase family, AAA domain containing 1	84896	9.34	9.07	9.32	9.47
8152668	ATAD2	ATPase family, AAA domain containing 2	29028	10.09	9.62	10.17	9.09
8050658	ATAD2B	ATPase family, AAA domain containing 2B	54454	7.18	7.05	7.11	7.3
7896952	ATAD3A	ATPase family, AAA domain containing 3A	55210	7.98	8.04	7.72	7.75
7896961	ATAD3B	ATPase family, AAA domain containing 3B	83858	7.6	7.94	7.68	7.51
7896937	ATAD3C	ATPase family, AAA domain containing 3C	83858	6.37	6.63	6.34	6.24
8006187	ATAD5	ATPase family, AAA domain containing 5	79915	8.03	7.64	8.05	7.28
8117965	ATAT1	alpha tubulin acetyltransferase 1	79969	6.93	6.81	6.55	7.09
8177834	ATAT1	alpha tubulin acetyltransferase 1	79969	6.83	6.67	6.45	6.97
8179149	ATAT1	alpha tubulin acetyltransferase 1	79969	6.93	6.81	6.55	7.09
8024712	ATCAY	ataxia, cerebellar, Cayman type	85300	5.73	5.34	5.64	5.21
7936762	ATE1	arginyltransferase 1	11101	9.2	8.84	9.08	8.89
7955425	ATF1	activating transcription factor 1	466	9.13	8.5	8.83	8.56
8056909	ATF2	activating transcription factor 2	1386	9.3	8.99	9.55	10.15
7909610	ATF3	activating transcription factor 3	467	6.19	6.3	6.81	7.55
8073148	ATF4	activating transcription factor 4 (tax-responsive enhancer element B67)	468	7.62	7.64	8.09	7.78
8030557	ATF5	activating transcription factor 5	22809	7.19	7.35	7.38	7.24
7906819	ATF6	activating transcription factor 6	22926	9.12	9.39	9.52	9.76
8125295	ATF6B	activating transcription factor 6 beta	1388	8.23	8.91	8.14	9.05
8178727	ATF6B	activating transcription factor 6 beta	1388	8.02	8.68	7.92	8.82
7963698	ATF7	activating transcription factor 7	11016	7.81	8.48	7.77	8.76
7954104	ATF7IP	activating transcription factor 7 interacting protein	55729	8.99	9.01	8.82	8.69
7993167	ATF7IP2	activating transcription factor 7 interacting protein 2; uncharacterized LOC100287628	80063	7.54	6.54	7.73	7.84
8106709	ATG10	autophagy related 10	83734	6.66	7.45	5.91	7.3
8113651	ATG12	autophagy related 12	9140	8.17	9.14	8.27	9.14
7939676	ATG13	autophagy related 13	9776	7.82	8.12	8.32	8.68
7979328	ATG14	autophagy related 14	22863	7.59	7.81	7.86	8.02
8049271	ATG16L1	autophagy related 16-like 1 (S. cerevisiae)	55054	8.23	7.31	8.38	7.6
7942381	ATG16L2	autophagy related 16-like 2 (S. cerevisiae)	89849	6.63	6.65	6.77	6.46
7949277	ATG2A	autophagy related 2A	23130	7.01	6.91	6.76	7
7981192	ATG2B	autophagy related 2B	55102	6.82	6.82	6.75	7.03
7981217	ATG2B	autophagy related 2B	55102	6.48	6.72	6.57	6.77
8089527	ATG3	autophagy related 3	64422	9.24	9.21	9.13	8.73
8169272	ATG4A	autophagy related 4A, cysteine peptidase	115201	7.26	7.85	7.69	8.27
8049888	ATG4B	autophagy related 4B, cysteine peptidase	23192	6.83	6.84	7.4	6.68
8077211	ATG4B	autophagy related 4B, cysteine peptidase	23192	7.03	7.02	7.62	6.85
7901895	ATG4C	autophagy related 4C, cysteine peptidase	84938	6.75	6.46	6.11	6.04
8025659	ATG4D	autophagy related 4D, cysteine peptidase	84971	7.46	7.16	7.48	6.92
8128592	ATG5	autophagy related 5	9474	8.52	8.52	8.52	8.77
8077858	ATG7	autophagy related 7	10533	7.56	7.59	7.94	7.81
8059139	ATG9A	autophagy related 9A	79065	7.85	7.75	7.65	7.32
8143803	ATG9B	autophagy related 9B; ATG9 autophagy related 9 homolog B (S. cerevisiae)	285973	5.81	6.15	6.13	6.07
7937314	ATHL1	ATH1, acid trehalase-like 1 (yeast)	80162	6.3	6.64	6.43	6.67
8048120	ATIC	5-aminoimidazole-4-carboxamide ribonucleotide formyltransferase/IMP cyclohydrolase	471	9.67	9.56	9.48	9.22
7974270	ATL1	atlastin GTPase 1	51062	6.02	6.33	6.17	6.02
8051589	ATL2	atlastin GTPase 2	64225	9.93	9.59	9.53	9.66
7948995	ATL3	atlastin GTPase 3	25923	8.29	7.91	8.26	7.83
7948997	ATL3	atlastin GTPase 3	25923	7.92	7.64	7.77	7.7
7943620	ATM	ataxia telangiectasia mutated	472	8.48	8.34	8.55	8.86
7997396	ATMIN	ATM interactor	23300	9.17	9.19	8.85	9.03
7953547	ATN1	atrophin 1	1822	9.06	8.85	8.87	8.39
8096461	ATOH1	atonal homolog 1 (Drosophila)	474	5.44	5.68	5.27	5.5
7933978	ATOH7	atonal homolog 7 (Drosophila)	220202	5.34	5.05	5.3	5.13
8043244	ATOH8	atonal homolog 8 (Drosophila)	84913	4.78	5.12	5.27	4.54
8115346	ATOX1	ATX1 antioxidant protein 1 homolog (yeast)	475	8.28	7.47	7.87	7.08
7986789	ATP10A	ATPase, class V, type 10A	57194	5.12	5.1	5.18	5.19
8115623	ATP10B	ATPase, class V, type 10B	23120	4.86	4.99	5.08	5.05
8094911	ATP10D	ATPase, class V, type 10D	57205	7.05	7.54	7.36	7.56
7970162	ATP11A	ATPase, class VI, type 11A	23250	8.51	8.52	8.26	8.32
8084173	ATP11B	ATPase, class VI, type 11B	23200	8.65	8.59	8.5	8.82
8175492	ATP11C	ATPase, class VI, type 11C	286410	7.66	7.67	7.31	7.3
7968062	ATP12A	ATPase, H+/K+ transporting, nongastric, alpha polypeptide	479	5	5.49	5.21	4.6
8035737	ATP13A1	ATPase type 13A1	57130	7.98	8.31	7.95	7.84
7912898	ATP13A2	ATPase type 13A2	23400	7.32	6.94	7.25	6.78
8092849	ATP13A3	ATPase type 13A3	79572	10.47	9.74	10.39	10.26
8092800	ATP13A4	ATPase type 13A4	84239	4.31	4.45	4	3.72
8092769	ATP13A5	ATPase type 13A5	344905	4.75	4.53	4.75	4.62
7904254	ATP1A1	ATPase, Na+/K+ transporting, alpha 1 polypeptide	476	10.9	10.97	10.83	10.69
7906501	ATP1A2	ATPase, Na+/K+ transporting, alpha 2 polypeptide	477	5	5.24	5.33	4.89
8037079	ATP1A3	ATPase, Na+/K+ transporting, alpha 3 polypeptide	478	7.78	7.53	7.36	7.21
7906527	ATP1A4	ATPase, Na+/K+ transporting, alpha 4 polypeptide	480	4.9	4.78	5.09	4.77
7907160	ATP1B1	ATPase, Na+/K+ transporting, beta 1 polypeptide	481	8.93	9.06	8.88	8.34
8004545	ATP1B2	ATPase, Na+/K+ transporting, beta 2 polypeptide	482	5.64	5.67	5.46	5.56
8083136	ATP1B3	ATPase, Na+/K+ transporting, beta 3 polypeptide	483	7.41	7.51	7	6.95
8169687	ATP1B4	ATPase, Na+/K+ transporting, beta 4 polypeptide	23439	4.52	4.75	4.81	4.56
7994463	ATP2A1	ATPase, Ca++ transporting, cardiac muscle, fast twitch 1	487	6.02	5.83	5.89	6.11
7958644	ATP2A2	ATPase, Ca++ transporting, cardiac muscle, slow twitch 2	488	11.03	10.81	11.24	11.09
8011516	ATP2A3	ATPase, Ca++ transporting, ubiquitous	489	6.47	6.71	6.4	6.38
7965359	ATP2B1	ATPase, Ca++ transporting, plasma membrane 1	490	9.65	9.5	9.47	9.67
8085311	ATP2B2	ATPase, Ca++ transporting, plasma membrane 2	491	5.62	5.73	5.78	5.68
8170671	ATP2B3	ATPase, Ca++ transporting, plasma membrane 3	492	5.33	5.35	5.51	5.03
7908940	ATP2B4	ATPase, Ca++ transporting, plasma membrane 4	493	9.07	8.41	9.07	8.46
8082607	ATP2C1	ATPase, Ca++ transporting, type 2C, member 1	27032	8.8	8.92	9.42	9.79
7997593	ATP2C2	ATPase, Ca++ transporting, type 2C, member 2	9914	5.95	6.37	6.12	6.03
8036110	ATP4A	ATPase, H+/K+ exchanging, alpha polypeptide	495	5.67	5.78	5.72	5.89
7972923	ATP4B	ATPase, H+/K+ exchanging, beta polypeptide	496	4.83	5.13	4.83	4.81
8023063	ATP5A1	ATP synthase, H+ transporting, mitochondrial F1 complex, alpha subunit 1, cardiac muscle	498	11.15	10.95	10.76	10.38
7964234	ATP5B	ATP synthase, H+ transporting, mitochondrial F1 complex, beta polypeptide	506	12.23	11.94	12.07	11.56
7926084	ATP5C1	ATP synthase, H+ transporting, mitochondrial F1 complex, gamma polypeptide 1	509	11.83	11.77	11.64	11.67
8024219	ATP5D	ATP synthase, H+ transporting, mitochondrial F1 complex, delta subunit	513	9.06	8.84	8.67	8.4
8067288	ATP5E	ATP synthase, H+ transporting, mitochondrial F1 complex, epsilon subunit; SLMO2-ATP5E readthrough	514	7.8	7.96	7.74	7.77
7968270	ATP5EP2	ATP synthase, H+ transporting, mitochondrial F1 complex, epsilon subunit pseudogene 2	432369	8.9	9.03	8.62	8.84
7903972	ATP5F1	ATP synthase, H+ transporting, mitochondrial Fo complex, subunit B1	515	6.77	7.27	6.26	7.03
8008132	ATP5G1	ATP synthase, H+ transporting, mitochondrial Fo complex, subunit C1 (subunit 9)	516	10.26	10.33	9.42	9.33
7969977	ATP5G1P5	ATP synthase, H+ transporting, mitochondrial Fo complex, subunit C1 (subunit 9) pseudogene 5		4.97	4.8	4.12	4.55
7963713	ATP5G2	ATP synthase, H+ transporting, mitochondrial Fo complex, subunit C2 (subunit 9)	517	8.92	9.19	8.4	8.53
8056930	ATP5G3	ATP synthase, H+ transporting, mitochondrial Fo complex, subunit C3 (subunit 9)	518	6.27	6.32	5.7	5.71
8018288	ATP5H	ATP synthase, H+ transporting, mitochondrial Fo complex, subunit d	10476	10.39	10.61	10.01	10.23
8098762	ATP5I	ATP synthase, H+ transporting, mitochondrial Fo complex, subunit E	521	8.94	9.33	8.57	8.67
8069633	ATP5J	ATP synthase, H+ transporting, mitochondrial Fo complex, subunit F6	522	8.66	8.72	8.35	8.42
8141295	ATP5J2	ATP synthase, H+ transporting, mitochondrial Fo complex, subunit F2	9551	9.09	8.95	8.36	8.46
8155944	ATP5J2P3	ATP synthase, H+ transporting, mitochondrial Fo complex, subunit F2 pseudogene 3		4.37	4.63	4.77	4.89
7944216	ATP5L	ATP synthase, H+ transporting, mitochondrial Fo complex, subunit G	10632	10.38	10.24	9.84	10.17
8076493	ATP5L2	ATP synthase, H+ transporting, mitochondrial Fo complex, subunit G2	267020	5.74	5.57	5.83	5.89
8070160	ATP5O	ATP synthase, H+ transporting, mitochondrial F1 complex, O subunit	539	10.83	10.95	10.61	10.44
7974257	ATP5S	ATP synthase, H+ transporting, mitochondrial Fo complex, subunit s (factor B)	27109	6.66	6.81	6.84	7.35
8037037	ATP5SL	ATP5S-like	55101	9.42	9.06	9.45	9.38
8170882	ATP6AP1	ATPase, H+ transporting, lysosomal accessory protein 1	537	8.95	9.11	8.98	8.79
8106722	ATP6AP1L	ATPase, H+ transporting, lysosomal accessory protein 1-like; uncharacterized LOC645079	92270	6.46	7.21	6.4	6.99
8166805	ATP6AP2	ATPase, H+ transporting, lysosomal accessory protein 2	10159	8.8	9	8.93	9.12
8007228	ATP6V0A1	ATPase, H+ transporting, lysosomal V0 subunit a1	535	9.36	9.81	9.61	9.79
7959657	ATP6V0A2	ATPase, H+ transporting, lysosomal V0 subunit a2	23545	7.69	7.88	7.47	7.79
8143221	ATP6V0A4	ATPase, H+ transporting, lysosomal V0 subunit a4	50617	5.6	5.38	6.01	5.77
7900922	ATP6V0B	ATPase, H+ transporting, lysosomal 21kDa, V0 subunit b	533	8.87	8.7	8.81	8.28
7992646	ATP6V0C	ATPase, H+ transporting, lysosomal 16kDa, V0 subunit c	527	10.74	10.74	10.61	10.37
8011732	ATP6V0CP1	ATPase, H+ transporting, lysosomal 16kDa, V0 subunit c pseudogene 1		4.51	4.8	4.7	4.63
8002041	ATP6V0D1	ATPase, H+ transporting, lysosomal 38kDa, V0 subunit d1	9114	8.82	9.2	8.65	8.51
8147145	ATP6V0D2	ATPase, H+ transporting, lysosomal 38kDa, V0 subunit d2	245972	3.59	3.68	4.12	3.86
8110022	ATP6V0E1	ATPase, H+ transporting, lysosomal 9kDa, V0 subunit e1	8992	10.72	11.05	10.66	10.5
8137208	ATP6V0E2	ATPase, H+ transporting V0 subunit e2	155066	7.71	8.02	7.36	6.84
8143759	ATP6V0E2-AS1	ATP6V0E2 antisense RNA 1 (non-protein coding)	401431	6.03	6.19	5.99	5.97
8081740	ATP6V1A	ATPase, H+ transporting, lysosomal 70kDa, V1 subunit A	523	9.12	9.21	8.78	8.68
8042537	ATP6V1B1	ATPase, H+ transporting, lysosomal 56/58kDa, V1 subunit B1	525	6.02	6.09	6.16	5.95
8144931	ATP6V1B2	ATPase, H+ transporting, lysosomal 56/58kDa, V1 subunit B2	526	9.84	9.7	9.66	9.47
8147724	ATP6V1C1	ATPase, H+ transporting, lysosomal 42kDa, V1 subunit C1	528	9.68	9.3	9.47	9.2
8040249	ATP6V1C2	ATPase, H+ transporting, lysosomal 42kDa, V1 subunit C2	245973	5.4	5.84	5.43	5.68
7979698	ATP6V1D	ATPase, H+ transporting, lysosomal 34kDa, V1 subunit D	51382	8.65	8.25	8.82	8.28
8074251	ATP6V1E1	ATPase, H+ transporting, lysosomal 31kDa, V1 subunit E1	529	9.47	9.18	9.65	9.24
8051989	ATP6V1E2	ATPase, H+ transporting, lysosomal 31kDa, V1 subunit E2; uncharacterized LOC440862	90423	5.11	5.63	5.18	5.56
8136039	ATP6V1F	ATPase, H+ transporting, lysosomal 14kDa, V1 subunit F	9296	9.33	10.05	8.6	9.37
8157454	ATP6V1G1	ATPase, H+ transporting, lysosomal 13kDa, V1 subunit G1	9550	9.54	9.79	9.6	9.97
8124942	ATP6V1G2	ATPase, H+ transporting, lysosomal 13kDa, V1 subunit G2	534	5.62	5.58	5.89	5.39
8178508	ATP6V1G2	ATPase, H+ transporting, lysosomal 13kDa, V1 subunit G2	534	6.06	6.02	6.23	5.98
8179762	ATP6V1G2	ATPase, H+ transporting, lysosomal 13kDa, V1 subunit G2	534	5.62	5.58	5.89	5.39
7923164	ATP6V1G3	ATPase, H+ transporting, lysosomal 13kDa, V1 subunit G3	127124	3.83	3.82	3.79	3.5
8150797	ATP6V1H	ATPase, H+ transporting, lysosomal 50/57kDa, V1 subunit H	51606	8.26	8.16	8.33	8.27
8168472	ATP7A	ATPase, Cu++ transporting, alpha polypeptide	538	7	6.85	6.72	6.8
7971731	ATP7B	ATPase, Cu++ transporting, beta polypeptide	540	6.23	6.32	6.17	6.38
8100026	ATP8A1	ATPase, aminophospholipid transporter (APLT), class I, type 8A, member 1	10396	5	4.82	5.2	4.94
7968154	ATP8A2	ATPase, aminophospholipid transporter, class I, type 8A, member 2	51761	5.14	5.1	5.17	5.15
8023497	ATP8B1	ATPase, aminophospholipid transporter, class I, type 8B, member 1	5205	7.46	7.83	6.99	7.8
7905754	ATP8B2	ATPase, aminophospholipid transporter, class I, type 8B, member 2	57198	6.83	7.01	6.34	6.99
8032312	ATP8B3	ATPase, aminophospholipid transporter, class I, type 8B, member 3	148229	6.15	6.28	6.21	6.11
7988644	ATP8B4	ATPase, class I, type 8B, member 4	79895	4.29	4.69	4.43	5.13
8155026	ATP8B5P	ATPase, class I, type 8B, member 5, pseudogene	158381	3.82	3.95	3.89	3.6
8067055	ATP9A	ATPase, class II, type 9A	10079	6.71	6.91	6.83	7.14
8021832	ATP9B	ATPase, class II, type 9B	374868	7.35	7.41	7.41	7.98
7915870	ATPAF1	ATP synthase mitochondrial F1 complex assembly factor 1	64756	6.75	7.06	6.44	6.64
7901253	ATPAF1-AS1	ATPAF1 antisense RNA 1 (non-protein coding)	374973	5.13	5.09	5.09	5.07
8013179	ATPAF2	ATP synthase mitochondrial F1 complex assembly factor 2	91647	7.77	7.41	7.85	7.27
7987369	ATPBD4	ATP binding domain 4	89978	7.82	8.76	6.94	8.58
7899424	ATPIF1	ATPase inhibitory factor 1	93974	7.12	7.4	6.99	6.95
8091190	ATR	ataxia telangiectasia and Rad3 related	545	8.05	7.98	7.78	8.21
8060627	ATRN	attractin	8455	7.97	8.03	7.79	8.2
7930714	ATRNL1	attractin-like 1	26033	4.6	4.72	4.57	4.25
8173673	ATRX	alpha thalassemia/mental retardation syndrome X-linked	546	8.09	7.76	8.12	8.44
8176276	ATRX	alpha thalassemia/mental retardation syndrome X-linked	546	7.38	7.45	7.41	8.19
8124040	ATXN1	ataxin 1	6310	6.69	6.89	6.64	8.11
8073799	ATXN10	ataxin 10	25814	9.47	8.94	9.49	8.96
7966397	ATXN2	ataxin 2	6311	10.15	10.24	9.93	10.29
7994386	ATXN2L	ataxin 2-like	11273	8.43	8.28	8.69	8.4
7980940	ATXN3	ataxin 3	4287	7.91	7.18	8.27	8
8171348	ATXN3L	ataxin 3-like	92552	3.49	3.52	3.91	3.9
8080878	ATXN7	ataxin 7	6314	9.61	9.66	9.49	9.8
8142087	ATXN7L1	ataxin 7-like 1	222255	6.79	6.8	6.54	7.26
8142096	ATXN7L1	ataxin 7-like 1	222255	8.43	8.63	8.1	9.16
8142098	ATXN7L1	ataxin 7-like 1	222255	7.59	7.87	7.11	8.38
8142100	ATXN7L1	ataxin 7-like 1	222255	8.27	8.45	7.99	9.1
8142102	ATXN7L1	ataxin 7-like 1	222255	8.29	8.57	7.87	9.09
8142104	ATXN7L1	ataxin 7-like 1	222255	6.89	7.25	6.75	7.61
7903676	ATXN7L2	ataxin 7-like 2	127002	6.27	6.31	6.18	6.09
8015955	ATXN7L3	ataxin 7-like 3	56970	6.69	6.48	6.38	6.14
7957242	ATXN7L3B	ataxin 7-like 3B	552889	7.08	7.47	6.84	7.02
8162264	AUH	AU RNA binding protein/enoyl-CoA hydratase	549	7.03	6.89	6.93	7.15
8053214	AUP1	ancient ubiquitous protein 1	550	9.29	9.1	9.02	8.85
8067167	AURKA	aurora kinase A	6790	9.01	8.34	8.08	7.22
7911532	AURKAIP1	aurora kinase A interacting protein 1	54998	8.67	8.48	8.33	7.95
8039923	AURKAIP1	aurora kinase A interacting protein 1	54998	8.8	8.64	8.47	8.09
8012403	AURKB	aurora kinase B	9212	9.22	9.07	8.6	7.92
8031700	AURKC	aurora kinase C	6795	6	5.93	5.94	6.21
8133233	AUTS2	autism susceptibility candidate 2	26053	4.74	4.95	4.93	4.77
7987165	AVEN	apoptosis, caspase activation inhibitor	57099	6.62	7.06	6.69	7.16
7964555	AVIL	advillin	10677	5.74	5.65	5.63	5.37
7964575	AVIL	advillin	10677	6.76	6.31	6.47	6.68
8132188	AVL9	AVL9 homolog (S. cerevisiase)	23080	8.66	8.73	8.64	8.59
7935521	AVPI1	arginine vasopressin-induced 1	60370	7.76	7.54	7.53	7.11
7964660	AVPR1A	arginine vasopressin receptor 1A	552	4.39	4.54	4.35	4.83
7909155	AVPR1B	arginine vasopressin receptor 1B	553	4.73	4.68	4.79	4.87
8170794	AVPR2	arginine vasopressin receptor 2	554	6.08	5.86	6.03	5.89
8168107	AWAT1	acyl-CoA wax alcohol acyltransferase 1	158833	5.66	5.75	5.37	5.6
8173349	AWAT2	acyl-CoA wax alcohol acyltransferase 2	158835	5.26	5.27	4.99	5.21
7907719	AXDND1	axonemal dynein light chain domain containing 1	126859	6.11	5.25	6.78	6.46
7998211	AXIN1	axin 1	8312	6.32	6.27	6.27	6.02
8017718	AXIN2	axin 2	8313	7.59	7.87	8.4	7.86
8029006	AXL	AXL receptor tyrosine kinase	558	9.18	8.63	8.62	8.27
8141374	AZGP1	alpha-2-glycoprotein 1, zinc-binding	563	4.3	4.14	4.24	4.26
8019108	AZI1	5-azacytidine induced 1	22994	6.37	6.3	6.3	6.3
8085954	AZI2	5-azacytidine induced 2	64343	8.06	7.71	9.19	8.73
8152222	AZIN1	antizyme inhibitor 1	51582	9.87	9.45	10.76	10.2
8024038	AZU1	azurocidin 1	566	5.89	5.82	6.23	6.01
7983360	B2M	beta-2-microglobulin	567	10.23	10.17	9.9	9.8
8091780	B3GALNT1	beta-1,3-N-acetylgalactosaminyltransferase 1 (globoside blood group)	8706	6.92	6.34	6.98	6.44
7925229	B3GALNT2	beta-1,3-N-acetylgalactosaminyltransferase 2	148789	8.97	8.69	8.97	8.68
8046078	B3GALT1	UDP-Gal:betaGlcNAc beta 1,3-galactosyltransferase, polypeptide 1	8708	5.93	5.37	5.57	5.46
7923034	B3GALT2	UDP-Gal:betaGlcNAc beta 1,3-galactosyltransferase, polypeptide 2	8707	5.04	5.06	4.79	5.51
8118655	B3GALT4	UDP-Gal:betaGlcNAc beta 1,3-galactosyltransferase, polypeptide 4	8705	6.14	5.99	5.7	5.87
8178264	B3GALT4	UDP-Gal:betaGlcNAc beta 1,3-galactosyltransferase, polypeptide 4	8705	6.14	5.99	5.7	5.87
8179555	B3GALT4	UDP-Gal:betaGlcNAc beta 1,3-galactosyltransferase, polypeptide 4	8705	6.14	5.99	5.7	5.87
8068633	B3GALT5	UDP-Gal:betaGlcNAc beta 1,3-galactosyltransferase, polypeptide 5	10317	6.59	6.04	6.07	6.21
7896878	B3GALT6	UDP-Gal:betaGal beta 1,3-galactosyltransferase polypeptide 6	126792	6.65	6.61	6.03	6.44
7968370	B3GALTL	beta 1,3-galactosyltransferase-like	145173	6.23	6.1	6.08	5.37
7952884	B3GAT1	beta-1,3-glucuronyltransferase 1 (glucuronosyltransferase P)	27087	5.47	5.44	5.35	5.16
8127484	B3GAT2	beta-1,3-glucuronyltransferase 2 (glucuronosyltransferase S)	135152	5.4	5.54	5.4	5.42
7948741	B3GAT3	beta-1,3-glucuronyltransferase 3 (glucuronosyltransferase I)	26229	7.25	7.66	6.85	6.23
7949615	B3GNT1	UDP-GlcNAc:betaGal beta-1,3-N-acetylglucosaminyltransferase 1	11041	5.97	5.96	5.81	5.28
8042211	B3GNT2	UDP-GlcNAc:betaGal beta-1,3-N-acetylglucosaminyltransferase 2	10678	7.1	7.22	7.04	7.42
8026861	B3GNT3	UDP-GlcNAc:betaGal beta-1,3-N-acetylglucosaminyltransferase 3	10331	6.46	6.78	6.17	6.9
7959402	B3GNT4	UDP-GlcNAc:betaGal beta-1,3-N-acetylglucosaminyltransferase 4	79369	6.07	6.15	6.18	6
8084206	B3GNT5	UDP-GlcNAc:betaGal beta-1,3-N-acetylglucosaminyltransferase 5; uncharacterized LOC100505668	84002	7.98	8.01	7.03	8.27
7942693	B3GNT6	UDP-GlcNAc:betaGal beta-1,3-N-acetylglucosaminyltransferase 6 (core 3 synthase)	192134	6.62	6.62	6.57	6.52
8049075	B3GNT7	UDP-GlcNAc:betaGal beta-1,3-N-acetylglucosaminyltransferase 7	93010	5.92	5.98	6.07	5.85
8037032	B3GNT8	UDP-GlcNAc:betaGal beta-1,3-N-acetylglucosaminyltransferase 8	374907	5.81	6	5.98	5.79
8001932	B3GNT9	UDP-GlcNAc:betaGal beta-1,3-N-acetylglucosaminyltransferase 9	84752	5.8	6.07	6.2	5.86
8019545	B3GNTL1	UDP-GlcNAc:betaGal beta-1,3-N-acetylglucosaminyltransferase-like 1	146712	6.85	6.81	6.85	6.52
8019559	B3GNTL1	UDP-GlcNAc:betaGal beta-1,3-N-acetylglucosaminyltransferase-like 1	146712	6.4	6.5	6.47	6.56
7964484	B4GALNT1	beta-1,4-N-acetyl-galactosaminyl transferase 1	2583	7.41	7.19	8.06	7.2
8008172	B4GALNT2	beta-1,4-N-acetyl-galactosaminyl transferase 2	124872	5.18	5.11	5.5	5.15
7952927	B4GALNT3	beta-1,4-N-acetyl-galactosaminyl transferase 3	283358	6.12	6.25	5.95	6.26
7937341	B4GALNT4	beta-1,4-N-acetyl-galactosaminyl transferase 4	338707	6.42	6.64	6.26	6.12
8160637	B4GALT1	UDP-Gal:betaGlcNAc beta 1,4- galactosyltransferase, polypeptide 1	2683	7.47	7.54	7.24	7.8
7900931	B4GALT2	UDP-Gal:betaGlcNAc beta 1,4- galactosyltransferase, polypeptide 2	8704	8.78	8.94	8.51	8.55
7921806	B4GALT3	UDP-Gal:betaGlcNAc beta 1,4- galactosyltransferase, polypeptide 3	8703	8.52	8.69	8.42	8.51
8089743	B4GALT4	UDP-Gal:betaGlcNAc beta 1,4- galactosyltransferase, polypeptide 4	8702	6.22	6.17	6.4	6.68
8066939	B4GALT5	UDP-Gal:betaGlcNAc beta 1,4- galactosyltransferase, polypeptide 5	9334	11.12	11.48	10.94	11.41
8022747	B4GALT6	UDP-Gal:betaGlcNAc beta 1,4- galactosyltransferase, polypeptide 6	9331	6.6	6.6	6.18	6.05
8110399	B4GALT7	xylosylprotein beta 1,4-galactosyltransferase, polypeptide 7 (galactosyltransferase I)	11285	7.24	7.56	7.21	7.3
8013331	B9D1	B9 protein domain 1	27077	6.18	6.61	6.32	6.52
8037018	B9D2	B9 protein domain 2	80776	6.51	6.55	6.58	6.51
8147756	BAALC	brain and acute leukemia, cytoplasmic	79870	5.11	5.49	5.5	5.68
8162870	BAAT	bile acid CoA: amino acid N-acyltransferase (glycine N-choloyltransferase)	570	4.36	3.66	4.4	4.1
8026698	BABAM1	BRISC and BRCA1 A complex member 1	29086	8.04	8.2	8.21	7.74
7951910	BACE1	beta-site APP-cleaving enzyme 1	23621	5.73	6.25	5.74	6.09
8068671	BACE2	beta-site APP-cleaving enzyme 2	25825	6.77	7.1	6.89	7.02
8128247	BACH2	BTB and CNC homology 1, basic leucine zipper transcription factor 2	60468	5.85	5.71	5.78	5.84
7949067	BAD	BCL2-associated agonist of cell death	572	6.73	6.67	6.79	6.45
8160647	BAG1	BCL2-associated athanogene	573	6.55	6.71	6.36	6.9
8120402	BAG2	BCL2-associated athanogene 2	9532	10.25	10.13	10.51	10.33
8145914	BAG4	BCL2-associated athanogene 4	9530	8.47	8.41	8.44	8.34
7981439	BAG5	BCL2-associated athanogene 5	9529	7.58	7.38	7.42	7.38
8124967	BAG6	BCL2-associated athanogene 6	7917	8.92	8.79	8.96	8.42
8178526	BAG6	BCL2-associated athanogene 6	7917	8.93	8.78	8.98	8.44
8179782	BAG6	BCL2-associated athanogene 6	7917	8.93	8.78	8.98	8.44
8010590	BAHCC1	BAH domain and coiled-coil containing 1	57597	6.28	6.35	6.1	5.93
7982738	BAHD1	bromo adjacent homology domain containing 1	22893	6.45	6.76	6.61	6.64
8148517	BAI1	brain-specific angiogenesis inhibitor 1	575	5.94	6.09	6.16	5.92
7914433	BAI2	brain-specific angiogenesis inhibitor 2	576	6.5	6.42	6.36	6.29
8120468	BAI3	brain-specific angiogenesis inhibitor 3	577	4.63	4.59	4.84	4.72
8010562	BAIAP2	BAI1-associated protein 2	10458	6.96	7.47	7.01	7.4
8141206	BAIAP2L1	BAI1-associated protein 2-like 1	55971	9.66	9.66	9.36	10.02
8076007	BAIAP2L2	BAI1-associated protein 2-like 2	80115	6.01	6.04	6.08	6.03
7992219	BAIAP3	BAI1-associated protein 3	8938	6.15	6.06	5.95	6.06
8125766	BAK1	BCL2-antagonist/killer 1	578	7.04	6.71	7.41	6.38
8065633	BAK1P1	BCL2-antagonist/killer 1 pseudogene 1		6.33	6.59	6.73	6.12
7952766	BAK1P2	BCL2-antagonist/killer 1 pseudogene 2		6.2	6.16	5.86	6.23
7926875	BAMBI	BMP and activin membrane-bound inhibitor homolog (Xenopus laevis)	25805	6.88	7.35	8.15	8.72
7941501	BANF1	barrier to autointegration factor 1	8815	9.47	9.5	9.52	9.29
8061122	BANF2	barrier to autointegration factor 2	140836	5.1	5.16	4.7	4.93
8096617	BANK1	B-cell scaffold protein with ankyrin repeats 1	55024	5.43	5.59	5.44	5.64
7997755	BANP	BTG3 associated nuclear protein	54971	7.02	6.91	7.27	6.69
8087885	BAP1	BRCA1 associated protein-1 (ubiquitin carboxy-terminal hydrolase)	8314	7.76	7.72	7.68	7.41
8058695	BARD1	BRCA1 associated RING domain 1	580	7.69	7.14	8.02	6.84
8158912	BARHL1	BarH-like homeobox 1	56751	6.28	6.19	6.35	5.9
7917599	BARHL2	BarH-like homeobox 2	343472	6.31	6.34	6.57	6.13
8162472	BARX1	BARX homeobox 1	56033	6.55	6.53	6.68	6.54
7945162	BARX2	BARX homeobox 2	8538	6.05	6.14	5.71	5.73
8104601	BASP1	brain abundant, membrane attached signal protein 1	10409	6.82	6.82	6.65	6.49
7975793	BATF	basic leucine zipper transcription factor, ATF-like	10538	5.81	5.87	5.81	5.72
7949340	BATF2	basic leucine zipper transcription factor, ATF-like 2	116071	6.02	5.99	5.9	5.91
7924166	BATF3	basic leucine zipper transcription factor, ATF-like 3	55509	6.18	6.33	6.49	6.23
8030158	BAX	BCL2-associated X protein	581	8.14	8.24	8.34	8.45
7978595	BAZ1A	bromodomain adjacent to zinc finger domain, 1A	11177	8.74	9.01	8.02	8.76
8140037	BAZ1B	bromodomain adjacent to zinc finger domain, 1B	9031	9.69	9.73	9.54	9.56
7964203	BAZ2A	bromodomain adjacent to zinc finger domain, 2A	11176	8.99	9.16	8.82	9.21
8056060	BAZ2B	bromodomain adjacent to zinc finger domain, 2B	29994	7.26	7.56	6.96	7.72
8037872	BBC3	BCL2 binding component 3	27113	6.94	6.89	7.08	6.9
7939056	BBOX1	butyrobetaine (gamma), 2-oxoglutarate dioxygenase (gamma-butyrobetaine hydroxylase) 1	8424	3.09	3.07	3.39	3.15
7941639	BBS1	Bardet-Biedl syndrome 1	582	6.7	7.2	6.72	6.89
7965060	BBS10	Bardet-Biedl syndrome 10	79738	7.29	7.78	6.5	7.72
8097252	BBS12	Bardet-Biedl syndrome 12	166379	5.92	6.21	5.54	6.35
8001507	BBS2	Bardet-Biedl syndrome 2	583	7.11	7.31	6.73	6.79
7984686	BBS4	Bardet-Biedl syndrome 4	585	7.48	7.51	7.6	7.37
8046147	BBS5	Bardet-Biedl syndrome 5	129880	6.09	6.24	6.19	6.31
8102655	BBS7	Bardet-Biedl syndrome 7	55212	7.52	7.61	7.4	8.03
8132218	BBS9	Bardet-Biedl syndrome 9	27241	6.06	6.31	6.2	6.48
8081465	BBX	bobby sox homolog (Drosophila)	56987	9.2	9.32	8.41	8.9
8029489	BCAM	basal cell adhesion molecule (Lutheran blood group)	4059	6.52	7.02	6.68	6.58
7906205	BCAN	brevican	63827	5.91	5.81	6.16	6.14
8135422	BCAP29	B-cell receptor-associated protein 29	55973	7.55	7.77	7.35	7.83
8175835	BCAP31	B-cell receptor-associated protein 31	10134	8.94	9	9.21	8.86
8002854	BCAR1	breast cancer anti-estrogen resistance 1	9564	7.58	7.42	7.64	6.94
7917754	BCAR3	breast cancer anti-estrogen resistance 3	8412	7.47	6.45	7.58	7.26
8067125	BCAS1	breast carcinoma amplified sequence 1	8537	5.57	5.51	5.43	5.5
7918759	BCAS2	breast carcinoma amplified sequence 2	10286	9.83	9.7	10.1	10.01
8008933	BCAS3	breast carcinoma amplified sequence 3	54828	7.36	7.95	7.44	8.17
8063417	BCAS4	breast carcinoma amplified sequence 4	55653	7.17	7.04	6.95	6.84
8067007	BCAS4	breast carcinoma amplified sequence 4; thymosin beta 4, X-linked; thymosin beta 4, X-linked pseudogene 6	7120	8.04	7.79	7.69	8.15
7961829	BCAT1	branched chain amino-acid transaminase 1, cytosolic	586	4.74	4.9	4.77	4.81
8038202	BCAT2	branched chain amino-acid transaminase 2, mitochondrial	587	7.69	7.65	7.35	7.2
7931268	BCCIP	BRCA2 and CDKN1A interacting protein	56647	8.54	8.5	8.25	8.21
7963139	BCDIN3D	BCDIN3 domain containing	144233	6.31	6.63	6.52	6.37
8091867	BCHE	butyrylcholinesterase	590	2.53	2.49	2.67	2.74
8029065	BCKDHA	branched chain keto acid dehydrogenase E1, alpha polypeptide	593	6.9	7.41	6.99	7.03
8120860	BCKDHB	branched chain keto acid dehydrogenase E1, beta polypeptide	594	7.12	7.99	6.64	8.01
7995040	BCKDK	branched chain ketoacid dehydrogenase kinase	10295	7.39	7.9	7.17	7.32
7917338	BCL10	B-cell CLL/lymphoma 10	8915	7.43	7.18	7.76	7.64
8052399	BCL11A	B-cell CLL/lymphoma 11A (zinc finger protein)	53335	4.7	4.54	4.91	4.93
7981242	BCL11B	B-cell CLL/lymphoma 11B (zinc finger protein)	64919	5.37	5.25	5.56	5.21
8023646	BCL2	B-cell CLL/lymphoma 2	596	5.72	6.03	6	5.89
7990818	BCL2A1	BCL2-related protein A1	597	3.89	4.51	4.73	4.66
8065569	BCL2L1	BCL2-like 1	598	10.04	10.42	9.98	10.28
7988852	BCL2L10	BCL2-like 10 (apoptosis facilitator)	10017	4.9	5.25	5.22	4.88
8030429	BCL2L12	BCL2-like 12 (proline rich)	83596	7.15	7.08	7.02	6.07
8071119	BCL2L13	BCL2-like 13 (apoptosis facilitator)	23786	7.1	8.13	7.29	7.76
7953993	BCL2L14	BCL2-like 14 (apoptosis facilitator)	79370	5.09	5.35	5.25	5.5
7918694	BCL2L15	BCL2-like 15	440603	5.27	5.02	5.5	4.95
7973377	BCL2L2	BCL2-like 2	599	6.8	6.81	6.93	6.82
8029465	BCL3	B-cell CLL/lymphoma 3	602	7.01	6.91	6.9	6.62
8092691	BCL6	B-cell CLL/lymphoma 6	604	7.54	6.88	7.55	6.81
8004255	BCL6B	B-cell CLL/lymphoma 6, member B	255877	5.43	5.61	5.41	5.22
7959354	BCL7A	B-cell CLL/lymphoma 7A	605	6.94	7.03	6.5	6.68
8140061	BCL7B	B-cell CLL/lymphoma 7B	9275	8	8.79	7.92	8.76
8000948	BCL7C	B-cell CLL/lymphoma 7C	9274	6.75	6.7	6.47	6.21
7904907	BCL9	B-cell CLL/lymphoma 9	607	8.48	7.88	8.01	7.68
7952116	BCL9L	B-cell CLL/lymphoma 9-like	283149	7.97	7.87	7.2	7.63
8129773	BCLAF1	BCL2-associated transcription factor 1	9774	10.09	9.67	10.05	9.9
7997401	BCMO1	beta-carotene 15,15'-monooxygenase 1	53630	4.32	4.3	4.2	4.21
7943867	BCO2	beta-carotene oxygenase 2	83875	5.67	5.88	6.06	6.43
8172088	BCOR	BCL6 corepressor	54880	8.35	8.1	8.21	7.09
8169882	BCORL1	BCL6 corepressor-like 1	63035	7.75	8.27	7.69	8.11
8177229	BCORP1	BCL6 corepressor pseudogene 1	286554	3.89	4.58	3.93	4.13
8071691	BCR	breakpoint cluster region	613	7.69	7.6	7.51	7.32
8071516	BCRP2	breakpoint cluster region pseudogene 2	613	6.2	6.48	6.47	6.16
8074730	BCRP2	breakpoint cluster region pseudogene 2	613	5.8	5.93	5.79	5.61
8074888	BCRP8	breakpoint cluster region pseudogene 8		6.45	6.47	6.55	6.33
8048370	BCS1L	BCS1-like (S. cerevisiae)	617	8.56	8.62	8.31	8.27
8093219	BDH1	3-hydroxybutyrate dehydrogenase, type 1	622	6.4	6.44	6.16	5.58
8102065	BDH2	3-hydroxybutyrate dehydrogenase, type 2	56898	4.93	4.9	4.98	4.89
7976567	BDKRB1	bradykinin receptor B1	623	4.87	4.91	5.24	4.49
7976560	BDKRB2	bradykinin receptor B2	624	5.61	5.73	5.6	5.8
7947230	BDNF	brain-derived neurotrophic factor	627	6.83	7.38	6.62	7.35
8106025	BDP1	B double prime 1, subunit of RNA polymerase III transcription initiation factor IIIB	55814	8.79	8.52	8.87	9.2
8177560	BDP1	B double prime 1, subunit of RNA polymerase III transcription initiation factor IIIB	55814	8.8	8.54	8.88	9.23
7996281	BEAN1	brain expressed, associated with NEDD4, 1	146227	6.47	6.44	6.32	6.26
8015715	BECN1	beclin 1, autophagy related	8678	7.77	7.56	7.91	7.81
7981309	BEGAIN	brain-enriched guanylate kinase-associated homolog (rat)	57596	5.35	5.5	5.34	5.12
8171545	BEND2	BEN domain containing 2	139105	4.2	4.59	4.47	4.43
8128620	BEND3	BEN domain containing 3	57673	6.74	6.81	6.47	6.4
8100015	BEND4	BEN domain containing 4	389206	5.13	5.29	5.4	5.08
7915982	BEND5	BEN domain containing 5	79656	4.42	4.58	4.74	4.41
8120362	BEND6	BEN domain containing 6	221336	5.69	5.62	5.53	5.96
7932118	BEND7	BEN domain containing 7	222389	6.19	6.13	6.22	6.44
7940582	BEST1	bestrophin 1	7439	4.82	5.19	5.28	5.17
8026035	BEST2	bestrophin 2	54831	5.04	5.09	5.43	4.86
7964852	BEST3	bestrophin 3	144453	4.13	4.11	4.43	4.3
7915598	BEST4	bestrophin 4	266675	5.48	5.55	5.36	5.19
8141024	BET1	blocked early in transport 1 homolog (S. cerevisiae)	10282	6.88	7.02	7.01	8.21
7945349	BET1L	blocked early in transport 1 homolog (S. cerevisiae)-like	51272	7.29	7.59	7.12	7.65
8129105	BET3L	BET3 like (S. cerevisiae)	100128327	4.5	4.4	4.32	4.47
8174201	BEX1	brain expressed, X-linked 1	55859	5.91	5.88	5.97	5.77
8174239	BEX2	brain expressed X-linked 2	84707	6.59	6.84	6.87	7.23
8169009	BEX4	brain expressed, X-linked 4	56271	6.03	6	6.29	6.09
8174141	BEX5	brain expressed, X-linked 5	340542	4.43	4.31	4.52	4.43
7993341	BFAR	bifunctional apoptosis regulator	51283	8.82	8.62	9.02	8.83
8065124	BFSP1	beaded filament structural protein 1, filensin	631	5.49	6.22	5.46	5.96
8082774	BFSP2	beaded filament structural protein 2, phakinin	8419	5.04	5.55	5.15	5.45
8170648	BGN	biglycan	633	6.26	6.46	6.43	6.45
8134452	BHLHA15	basic helix-loop-helix family, member a15	168620	7.49	7.94	7.87	8.2
8003633	BHLHA9	basic helix-loop-helix family, member a9	727857	6.35	6.19	5.92	6.04
8168984	BHLHB9	basic helix-loop-helix domain containing, class B, 9	80823	5.81	5.9	5.88	5.78
8146645	BHLHE22	basic helix-loop-helix family, member e22	27319	5.38	5.27	5.32	5.14
8067585	BHLHE23	basic helix-loop-helix family, member e23	128408	6.2	6.3	6.22	6.14
8077441	BHLHE40	basic helix-loop-helix family, member e40	8553	8.18	8.28	8.36	9.06
7961891	BHLHE41	basic helix-loop-helix family, member e41	79365	6.63	6.55	6.58	6.44
8106504	BHMT	betaine--homocysteine S-methyltransferase	635	4.81	4.98	4.82	5.24
8106494	BHMT2	betaine--homocysteine S-methyltransferase 2	23743	5.87	6.05	5.82	5.79
7927681	BICC1	bicaudal C homolog 1 (Drosophila)	80114	3.98	4.22	4.1	4.19
7954717	BICD1	bicaudal D homolog 1 (Drosophila)	636	8.29	8.43	8.54	8.65
8162438	BICD2	bicaudal D homolog 2 (Drosophila)	23299	6.54	7.35	6.73	7.01
8074261	BID	BH3 interacting domain death agonist	637	8.5	8.64	8.79	8.96
8073605	BIK	BCL2-interacting killer (apoptosis-inducing)	638	6.38	6.46	6.52	6.52
8054945	BIN1	bridging integrator 1	274	7.29	7.07	7.24	6.93
7963289	BIN2	bridging integrator 2	51411	4.6	4.62	4.66	4.37
8096079	BIN2P1	bridging integrator 2 pseudogene 1		4.91	4.67	5.09	4.57
7943424	BIRC2	baculoviral IAP repeat containing 2	329	8.58	7.98	8.45	8.48
7943413	BIRC3	baculoviral IAP repeat containing 3	330	7.75	6.36	6.56	6.1
8018860	BIRC5	baculoviral IAP repeat containing 5		5.14	4.84	4.83	4.93
8010260	BIRC5	baculoviral IAP repeat containing 5	332	8.58	8.73	7.77	7.32
8041283	BIRC6	baculoviral IAP repeat containing 6	57448	9.33	9.46	9.55	9.65
8064031	BIRC7	baculoviral IAP repeat containing 7	79444	6.49	6.47	6.52	6.51
8039078	BIRC8	baculoviral IAP repeat containing 8	112401	4.55	4.49	4.49	4.58
7969916	BIVM	basic, immunoglobulin-like variable motif containing; BIVM-ERCC5 readthrough	100533467	6.8	6.58	5.81	6.29
7969933	BIVM	basic, immunoglobulin-like variable motif containing	54841	6.65	6.35	6.46	6.53
8073546	BK250D10.8	uncharacterized LOC339674	339674	6.22	6.4	5.96	5.96
8066195	BLCAP	bladder cancer associated protein	10904	8.39	8.52	8.15	8.38
7952309	BLID	BH3-like motif containing, cell death inducer	414899	8.38	7.98	8.27	8.75
8144625	BLK	B lymphoid tyrosine kinase	640	5.48	5.42	5.47	5.35
7986068	BLM	Bloom syndrome, RecQ helicase-like	641	9.04	8.67	9.25	8.39
8014008	BLMH	bleomycin hydrolase	642	8.04	8.38	7.98	8.21
7935270	BLNK	B-cell linker	29760	5.26	5.11	5.31	5.18
7956013	BLOC1S1-RDH5	BLOC1S1-RDH5 readthrough; biogenesis of lysosomal organelles complex-1, subunit 1	2647	8.63	9.04	8.31	8.72
7935746	BLOC1S2	biogenesis of lysosomal organelles complex-1, subunit 2	282991	8.95	8.31	9.89	9.33
8029640	BLOC1S3	biogenesis of lysosomal organelles complex-1, subunit 3	388552	7.75	7.92	8.06	7.79
8132523	BLVRA	biliverdin reductase A	51619	8.09	8.21	7.75	7.9
8132515	BLVRA	biliverdin reductase A	644	8.37	8.48	7.71	8.23
8036913	BLVRB	biliverdin reductase B (flavin reductase (NADPH))	645	8.23	8.77	8.54	8.43
7907171	BLZF1	basic leucine zipper nuclear factor 1	8548	8.99	9.24	9.1	10.07
7987454	BMF	Bcl2 modifying factor	90427	5.97	5.7	5.78	5.88
7926609	BMI1	BMI1 polycomb ring finger oncogene; COMMD3-BMI1 readthrough	100532731	9.94	9.81	9.77	10.05
8145055	BMP1	bone morphogenetic protein 1	649	7.67	7.45	7.51	7.36
8052747	BMP10	bone morphogenetic protein 10	27302	4.52	4.72	4.76	4.42
8167642	BMP15	bone morphogenetic protein 15	9210	4.3	4.34	4.48	4.7
8060850	BMP2	bone morphogenetic protein 2	650	5.84	5.64	5.92	5.54
8096004	BMP2K	BMP2 inducible kinase	55589	8.64	8.39	8.07	8.48
8096070	BMP3	bone morphogenetic protein 3	651	5.23	5.29	5.46	5.01
7979241	BMP4	bone morphogenetic protein 4	652	9.79	10.6	9.67	10.33
8127193	BMP5	bone morphogenetic protein 5	653	4.77	4.82	4.93	4.91
8116818	BMP6	bone morphogenetic protein 6	654	6.36	6.21	6.44	5.87
8067185	BMP7	bone morphogenetic protein 7	655	5.52	5.3	5.37	5.13
7900340	BMP8A	bone morphogenetic protein 8a	353500	6.12	6.15	6.15	5.92
7915252	BMP8B	bone morphogenetic protein 8b	656	6.68	6.69	6.82	6.43
8132250	BMPER	BMP binding endothelial regulator	168667	5.2	5.4	5.48	5.35
7928855	BMPR1A	bone morphogenetic protein receptor, type IA	657	8.99	9.26	8.57	9
7952305	BMPR1A	bone morphogenetic protein receptor, type IA; bone morphogenetic protein receptor, type IA pseudogene 2	657	8.83	9.12	8.41	8.84
8096511	BMPR1B	bone morphogenetic protein receptor, type IB	658	4.61	4.49	4.8	5.01
8047538	BMPR2	bone morphogenetic protein receptor, type II (serine/threonine kinase)	659	8.11	8.17	7.62	8.13
7927108	BMS1	BMS1 homolog, ribosome assembly protein (yeast)	9790	8.89	9.43	9.07	9.58
7933290	BMS1P5	BMS1 pseudogene 5; BMS1 pseudogene 1; BMS1 pseudogene 2; BMS1 pseudogene 6	729096	9.38	9.44	9.47	9.69
7933413	BMS1P5	BMS1 pseudogene 5; BMS1 pseudogene 1; BMS1 pseudogene 2; BMS1 pseudogene 6	729096	8.99	8.98	9.03	9.3
8166157	BMX	BMX non-receptor tyrosine kinase	660	4.07	3.57	3.98	3.97
7991080	BNC1	basonuclin 1	646	4.55	4.56	4.75	4.62
8160260	BNC2	basonuclin 2	54796	4.55	4.4	4.85	4.66
8110043	BNIP1	BCL2/adenovirus E1B 19kDa interacting protein 1	662	6.72	6.59	6.97	6.89
7989323	BNIP2	BCL2/adenovirus E1B 19kDa interacting protein 2	663	9.28	9.2	9.37	9.66
7937079	BNIP3	BCL2/adenovirus E1B 19kDa interacting protein 3; BCL2/adenovirus E1B 19kDa interacting protein 3 pseudogene 1	664	8.51	8.31	8.33	8.26
8145454	BNIP3L	BCL2/adenovirus E1B 19kDa interacting protein 3-like	665	8.9	9.06	9.05	9.49
7973743	BNIP3P1	BCL2/adenovirus E1B 19kDa interacting protein 3 pseudogene 1		3.76	3.99	3.92	3.87
7905308	BNIPL	BCL2/adenovirus E1B 19kD interacting protein like	149428	5.51	5.71	5.76	5.39
8081686	BOC	Boc homolog (mouse)	91653	5.19	5.01	5.1	5.39
8115865	BOD1	biorientation of chromosomes in cell division 1	91272	8.06	8.67	8.36	8.74
8099410	BOD1L1	biorientation of chromosomes in cell division 1-like 1	259282	7.82	7.45	7.99	8.38
8021344	BOD1L2	biorientation of chromosomes in cell division 1-like 2	284257	6.54	6.44	6.37	6.55
8049876	BOK	BCL2-related ovarian killer	666	7.23	7.53	7.27	7.31
7905092	BOLA1	bolA homolog 1 (E. coli)	51027	6.83	7	6.83	6.77
8053059	BOLA3	bolA homolog 3 (E. coli)	388962	9.88	10.25	9.54	9.63
8058075	BOLL	bol, boule-like (Drosophila)	66037	4.55	4.6	4.32	4.59
8153664	BOP1	block of proliferation 1	23246	7.88	7.66	7.72	7.21
8153678	BOP1	block of proliferation 1	23246	7.87	7.48	7.41	6.84
7969374	BORA	bora, aurora kinase A activator	79866	7.75	7.57	6.91	7.28
8083025	BPESC1	blepharophimosis, epicanthus inversus and ptosis, candidate 1 (non-protein coding)	60467	5.36	5.23	5.02	5.18
8136341	BPGM	2,3-bisphosphoglycerate mutase	669	7.22	7.14	7.3	7
8116635	BPHL	biphenyl hydrolase-like (serine hydrolase)	670	6.41	7.1	5.97	6.55
8062444	BPI	bactericidal/permeability-increasing protein	671	4.62	4.69	4.7	4.51
8061883	BPIFA1	BPI fold containing family A, member 1	51297	5.21	5.13	5.42	5.12
8061847	BPIFA2	BPI fold containing family A, member 2	140683	4.7	4.52	4.79	4.62
8061869	BPIFA3	BPI fold containing family A, member 3	128861	5.09	5.17	5.12	5.09
8061859	BPIFA4P	BPI fold containing family A, member 4, pseudogene	317716	4.75	5.22	4.99	4.99
8061894	BPIFB1	BPI fold containing family B, member 1	92747	4.62	4.45	4.69	4.81
8061780	BPIFB2	BPI fold containing family B, member 2	80341	5.55	5.79	5.72	5.51
8061815	BPIFB3	BPI fold containing family B, member 3	359710	5.76	5.6	5.67	5.45
8061831	BPIFB4	BPI fold containing family B, member 4	149954	4.9	4.84	4.64	5.09
8061799	BPIFB6	BPI fold containing family B, member 6	128859	4.96	4.89	5.01	4.9
8061912	BPIFB9P	BPI fold containing family B, member 9, pseudogene		5.13	5.16	5.14	5.42
8075600	BPIFC	BPI fold containing family C	254240	4.42	4.72	4.84	5.3
7924388	BPNT1	3'(2'), 5'-bisphosphate nucleotidase 1	10380	7.42	7.01	6.87	6.85
8009382	BPTF	bromodomain PHD finger transcription factor; Rho GTPase activating protein 27 pseudogene	2186	9.63	9.5	9.53	9.73
8176821	BPY2	basic charge, Y-linked, 2; basic charge, Y-linked, 2C; basic charge, Y-linked, 2B	442868	4.38	4.4	4.4	4.44
8176867	BPY2	basic charge, Y-linked, 2; basic charge, Y-linked, 2C; basic charge, Y-linked, 2B	442868	4.38	4.4	4.4	4.44
8177449	BPY2	basic charge, Y-linked, 2; basic charge, Y-linked, 2C; basic charge, Y-linked, 2B	442868	4.38	4.4	4.4	4.44
8143417	BRAF	v-raf murine sarcoma viral oncogene homolog B1	673	8.65	8.65	8.57	9.04
7966427	BRAP	BRCA1 associated protein	8315	8.42	8.52	9.22	9.09
8137847	BRAT1	BRCA1-associated ATM activator 1	221927	6.72	6.58	6.69	6.48
8015769	BRCA1	breast cancer 1, early onset	672	7.61	7.85	7.16	7.51
7968484	BRCA2	breast cancer 2, early onset	675	7.95	7.58	7.51	7.49
8171006	BRCC3	BRCA1/BRCA2-containing complex, subunit 3	79184	8.06	7.61	7.79	7.65
8076836	BRD1	bromodomain containing 1	23774	7.4	7.21	7.53	7.21
8118580	BRD2	bromodomain containing 2	6046	10.3	9.94	10.57	9.94
8179504	BRD2	bromodomain containing 2	6046	10.11	9.74	10.38	9.74
8164995	BRD3	bromodomain containing 3	8019	7.22	7.85	7.1	7.54
8034983	BRD4	bromodomain containing 4	23476	7.49	7.75	7.36	7.79
8001350	BRD7	bromodomain containing 7	29117	8.43	8.97	8.43	8.93
8121725	BRD7P3	bromodomain containing 7 pseudogene 3	23629	4.6	4.36	5.04	5.2
8121727	BRD7P3	bromodomain containing 7 pseudogene 3	23629	3.65	3.86	3.85	4.19
8114365	BRD8	bromodomain containing 8	10902	7.72	7.72	7.57	7.8
8110734	BRD9	bromodomain containing 9	65980	7.21	7.4	7.54	7.6
7902934	BRDT	bromodomain, testis-specific	676	4.21	4.05	4.78	4.44
8041031	BRE	brain and reproductive organ-expressed (TNFRSF1A modulator)	9577	8.13	8.53	7.93	8.53
8148671	BREA2	breast cancer estrogen-induced apoptosis 2	286076	6.01	5.98	5.99	6.1
7981573	BRF1	BRF1 homolog, subunit of RNA polymerase III transcription initiation factor IIIB (S. cerevisiae)	2972	7.31	7.16	7.45	7.01
8150219	BRF2	BRF2, subunit of RNA polymerase III transcription initiation factor, BRF1-like	55290	6.82	6.9	8.24	7.25
8134454	BRI3	brain protein I3	25798	8.14	8.14	8.02	8.01
7959777	BRI3BP	BRI3 binding protein	140707	8.45	8.43	7.84	7.5
8017262	BRIP1	BRCA1 interacting protein C-terminal helicase 1	83990	8.56	8.38	8.44	8.23
8104825	BRIX1	BRX1, biogenesis of ribosomes, homolog (S. cerevisiae)	55299	9.81	9.39	9.54	9.25
8077770	BRK1	BRICK1, SCAR/WAVE actin-nucleating complex subunit	55845	8.31	8.76	7.81	8.62
8085287	BRK1	BRICK1, SCAR/WAVE actin-nucleating complex subunit	55845	5.43	5.58	5.26	5.71
7949603	BRMS1	breast cancer metastasis suppressor 1	25855	7.03	7.1	6.97	7.04
7973948	BRMS1L	breast cancer metastasis-suppressor 1-like	84312	6.64	6.08	6.94	6.48
7909931	BROX	BRO1 domain and CAAX motif containing	148362	9.17	9.05	9.23	9.46
7922095	BRP44	brain protein 44	25874	7.95	8.24	7.62	7.53
8130732	BRP44L	brain protein 44-like	51660	8.08	8.07	7.67	7.91
8077595	BRPF1	bromodomain and PHD finger containing, 1	7862	7.47	7.76	7.72	7.59
8119034	BRPF3	bromodomain and PHD finger containing, 3	27154	7.45	7.78	7.53	7.64
8170159	BRS3	bombesin-like receptor 3	680	4.67	4.15	4.68	4.61
8031441	BRSK1	BR serine/threonine kinase 1	84446	6.6	6.55	6.6	6.61
7937667	BRSK2	BR serine/threonine kinase 2	9024	6.43	6.54	6.43	6.46
8070341	BRWD1	bromodomain and WD repeat domain containing 1	54014	8.37	8.21	8.15	8.64
8070386	BRWD1-IT2	BRWD1 intronic transcript 2 (non-protein coding)		4.41	4.64	3.94	4.59
8173766	BRWD3	bromodomain and WD repeat domain containing 3	254065	7.88	7.87	7.89	8.17
7948798	BSCL2	Berardinelli-Seip congenital lipodystrophy 2 (seipin); HNRNPUL2-BSCL2 readthrough	26580	7.09	7.37	7.3	6.96
7914530	BSDC1	BSD domain containing 1	55108	6.86	7.3	7.51	7.77
8023955	BSG	basigin (Ok blood group)	682	10.88	10.84	10.91	10.6
8079759	BSN	bassoon (presynaptic cytomatrix protein)	8927	5.17	5.61	5.14	5.31
7901691	BSND	Bartter syndrome, infantile, with sensorineural deafness (Barttin)	7809	5.3	5.55	5.58	5.13
8037959	BSPH1	binder of sperm protein homolog 1	100131137	3.75	3.61	4.01	3.81
8157300	BSPRY	B-box and SPRY domain containing	54836	6.38	7.11	6.61	6.66
8094228	BST1	bone marrow stromal cell antigen 1	683	5.82	5.98	5.73	5.55
8035304	BST2	bone marrow stromal cell antigen 2	684	4.74	4.96	4.88	4.76
7952321	BSX	brain-specific homeobox	390259	6.06	6.15	6.18	6.01
7929201	BTAF1	BTAF1 RNA polymerase II, B-TFIID transcription factor-associated, 170kDa (Mot1 homolog, S. cerevisiae)	9044	9.18	9.32	9.57	9.68
7991057	BTBD1	BTB (POZ) domain containing 1	53339	10.39	10.3	10.27	10.22
7946680	BTBD10	BTB (POZ) domain containing 10	84280	7.98	7.52	8.04	8.37
7958352	BTBD11	BTB (POZ) domain containing 11	121551	5.44	5.57	5.5	5.51
7958377	BTBD11	BTB (POZ) domain containing 11	121551	2.94	3.83	5.22	3.56
7931062	BTBD16	BTB (POZ) domain containing 16	118663	5.5	5.69	6	5.32
8032380	BTBD2	BTB (POZ) domain containing 2	55643	8.28	8.71	7.82	8.38
8060988	BTBD3	BTB (POZ) domain containing 3	22903	8.68	8.34	8.47	8.29
7977340	BTBD6	BTB (POZ) domain containing 6	90135	6.08	6.05	6.14	6.13
7980998	BTBD7	BTB (POZ) domain containing 7	55727	8.86	8.54	8.6	8.81
7902965	BTBD8	BTB (POZ) domain containing 8	284697	5.52	5.74	5.44	5.77
8126121	BTBD9	BTB (POZ) domain containing 9	114781	6.94	7.51	7.28	7.75
8101002	BTC	betacellulin	685	5.12	5.48	5.1	5.76
8078147	BTD	biotinidase	686	5.82	6.21	5.72	6.01
8106181	BTF3	basic transcription factor 3	689	10.11	9.97	9.94	9.9
7901418	BTF3L4	basic transcription factor 3-like 4; basic transcription factor 3-like 4 pseudogene 1	91408	10.07	9.23	9.87	9.52
8069561	BTF3L4	basic transcription factor 3-like 4; basic transcription factor 3-like 4 pseudogene 1	91408	9.5	8.71	9.32	9.02
8122732	BTF3P10	basic transcription factor 3 pseudogene 10		6.23	6.06	6.31	6.28
7969479	BTF3P11	basic transcription factor 3 pseudogene 11	690	4.99	4.92	5.33	5.39
8096554	BTF3P13	basic transcription factor 3 pseudogene 13		3.3	3.5	3.51	3.84
7910184	BTF3P9	basic transcription factor 3 pseudogene 9	503543	5.72	5.42	5.4	5.56
7965423	BTG1	B-cell translocation gene 1, anti-proliferative	694	7.59	7.49	8.41	8.94
7908917	BTG2	BTG family, member 2	7832	7.33	7.76	7.72	8.48
8069565	BTG3	BTG family, member 3	10950	8.5	8.25	8.96	8.53
7951604	BTG4	B-cell translocation gene 4	54766	3.4	3.81	3.65	3.6
8174051	BTK	Bruton agammaglobulinemia tyrosine kinase	695	4.75	4.87	4.9	4.87
8089519	BTLA	B and T lymphocyte associated	151888	4.51	4.33	4.64	4.49
8117498	BTN1A1	butyrophilin, subfamily 1, member A1	696	4.93	5.05	5.23	4.52
8117485	BTN2A1	butyrophilin, subfamily 2, member A1	11120	7.28	7.21	7.62	7.5
8117447	BTN2A2	butyrophilin, subfamily 2, member A2	10385	7.09	7.36	7.39	7.56
8117470	BTN2A3P	butyrophilin, subfamily 2, member A3, pseudogene	54718	5.9	5.88	6.44	6.4
8117458	BTN3A1	butyrophilin, subfamily 3, member A1	11119	4.91	4.75	4.67	5.1
8117435	BTN3A2	butyrophilin, subfamily 3, member A2	11118	5.71	5.49	5.68	5.29
8117476	BTN3A3	butyrophilin, subfamily 3, member A3	10384	5.35	5.13	5.6	5.2
8125426	BTNL2	butyrophilin-like 2 (MHC class II associated)	56244	5.75	5.86	6.24	5.95
8178795	BTNL2	butyrophilin-like 2 (MHC class II associated)	56244	5.75	5.86	6.24	5.95
8179996	BTNL2	butyrophilin-like 2 (MHC class II associated)	56244	5.75	5.86	6.24	5.95
8110620	BTNL3	butyrophilin-like 3	10917	4.65	4.41	4.36	4.29
8110606	BTNL8	butyrophilin-like 8	10917	5.07	5.13	4.98	5.11
8116537	BTNL8	butyrophilin-like 8	10917	4.98	5.05	4.88	4.99
8110631	BTNL9	butyrophilin-like 9	153579	5.99	5.78	5.82	5.48
7929958	BTRC	beta-transducin repeat containing E3 ubiquitin protein ligase	8945	8.28	8.5	7.98	8.35
8054580	BUB1	budding uninhibited by benzimidazoles 1 homolog (yeast)	699	10.3	9.85	9.24	8.62
7982663	BUB1B	budding uninhibited by benzimidazoles 1 homolog beta (yeast)	701	9.35	8.74	8.56	7.8
7931187	BUB3	budding uninhibited by benzimidazoles 3 homolog (yeast)	9184	10.77	10.31	10.68	10.13
7951826	BUD13	BUD13 homolog (S. cerevisiae)	84811	6.91	7.24	6.77	6.84
8134589	BUD31	BUD31 homolog (S. cerevisiae)	8896	9.07	8.73	9.54	8.83
8128553	BVES	blood vessel epicardial substance	11149	7.01	6.55	7.57	7.15
8119492	BYSL	bystin-like	705	8.5	8.41	8.73	8.02
8016947	BZRAP1	benzodiazapine receptor (peripheral) associated protein 1	9256	5.79	5.93	5.87	5.89
8047339	BZW1	basic leucine zipper and W2 domains 1	9689	10.88	10.74	10.77	10.83
8131583	BZW2	basic leucine zipper and W2 domains 2	28969	9.49	9.63	9.2	9.57
7933204	C10orf10	chromosome 10 open reading frame 10	11067	6.3	6.1	6.23	6.25
7927723	C10orf107	chromosome 10 open reading frame 107	219621	3.71	3.42	3.17	3.66
7925813	C10orf108	chromosome 10 open reading frame 108	414235	5.72	5.79	5.72	5.84
7928534	C10orf11	chromosome 10 open reading frame 11	83938	5.79	5.77	5.85	5.47
7932492	C10orf113	chromosome 10 open reading frame 113		5.64	5.92	5.57	6.2
7932495	C10orf114	chromosome 10 open reading frame 114	399726	6.11	6.23	5.73	6.01
7928882	C10orf116	chromosome 10 open reading frame 116; ankyrin repeat and GTPase domain Arf GTPase activating protein 11	10974	8.65	9.21	8.43	8.82
7936419	C10orf118	chromosome 10 open reading frame 118	55088	9.13	8.85	9.8	10.29
7929609	C10orf12	chromosome 10 open reading frame 12		7.74	8.55	7.48	8.47
7936793	C10orf120	chromosome 10 open reading frame 120	399814	4.54	4.68	4.99	4.59
7936918	C10orf122	chromosome 10 open reading frame 122	387718	6.1	5.19	6	6.06
7937208	C10orf125	chromosome 10 open reading frame 125	282969	6.56	7.19	6.5	6.58
7926882	C10orf126	chromosome 10 open reading frame 126	283080	4.35	4.3	4.46	4.54
7929497	C10orf129	chromosome 10 open reading frame 129	142827	4.87	5.07	4.87	5.14
7929525	C10orf131	chromosome 10 open reading frame 131		2.68	3.38	3.11	3.3
7931239	C10orf137	chromosome 10 open reading frame 137	26098	9.54	9.86	9.61	10.01
7929901	C10orf2	chromosome 10 open reading frame 2	56652	7.45	7.66	7.47	7.57
7933209	C10orf25	chromosome 10 open reading frame 25	220979	4.52	4.7	5.05	4.41
7932019	C10orf31	chromosome 10 open reading frame 31	414196	4.88	4.48	4.8	4.78
7930170	C10orf32	chromosome 10 open reading frame 32	119032	6.88	6.62	7.14	7.05
7928064	C10orf35	chromosome 10 open reading frame 35	219738	7.18	7.41	7.6	7.19
7926158	C10orf47	chromosome 10 open reading frame 47	254427	6.8	6.86	6.96	6.96
7927505	C10orf53	chromosome 10 open reading frame 53	282966	4.77	5.25	5.25	5.25
7934185	C10orf54	chromosome 10 open reading frame 54	64115	6.26	6.13	6.24	6.25
7934505	C10orf55	chromosome 10 open reading frame 55	414236	5.05	5.03	5.19	5.13
7928671	C10orf57	chromosome 10 open reading frame 57	80195	6.62	7.1	6.37	6.57
7929674	C10orf62	chromosome 10 open reading frame 62	414157	5.1	5.35	4.74	5.32
7932542	C10orf67	chromosome 10 open reading frame 67	256815	3.24	3.2	3.13	2.97
7927474	C10orf71	chromosome 10 open reading frame 71	118461	5.18	5.07	5.29	5.22
7935951	C10orf76	chromosome 10 open reading frame 76	79591	8.73	8.92	8.84	8.99
7936507	C10orf82	chromosome 10 open reading frame 82	143379	6.24	5.9	6.06	6.22
7930994	C10orf85	chromosome 10 open reading frame 85	404216	5.8	5.63	5.78	5.93
7936817	C10orf88	chromosome 10 open reading frame 88	80007	8.37	8.25	8.2	8.44
7936996	C10orf90	chromosome 10 open reading frame 90	118611	4.46	4.13	4.12	4.23
7931473	C10orf91	chromosome 10 open reading frame 91	170393	4.92	4.89	4.66	4.37
7936023	C10orf95	chromosome 10 open reading frame 95; uncharacterized LOC100505761	79946	6.22	6.39	6.32	6.19
7928766	C10orf99	chromosome 10 open reading frame 99	387695	5.78	5.88	6	5.88
7943779	C11orf1	chromosome 11 open reading frame 1	64776	9.48	9.69	9.15	9.62
7948606	C11orf10	chromosome 11 open reading frame 10	746	9.44	9.72	9	9.35
7946428	C11orf16	chromosome 11 open reading frame 16	56673	5.52	5.43	5.43	5.19
7941136	C11orf2	chromosome 11 open reading frame 2	738	7.16	6.99	7.11	6.93
7945734	C11orf21	chromosome 11 open reading frame 21	29125	5.51	5.78	5.57	5.51
7949948	C11orf24	chromosome 11 open reading frame 24	53838	8.28	8.98	7.7	8.81
7942650	C11orf30	chromosome 11 open reading frame 30	56946	8.09	7.82	7.87	8.15
7940070	C11orf31	chromosome 11 open reading frame 31	280636	7.09	7.36	6.99	6.99
7951695	C11orf34	chromosome 11 open reading frame 34	349633	4.85	4.59	4.95	5.38
7945445	C11orf35	chromosome 11 open reading frame 35	256329	6.55	6.51	6.48	6.44
7937868	C11orf36	chromosome 11 open reading frame 36	283303	4.72	4.94	4.75	4.86
7945974	C11orf40	chromosome 11 open reading frame 40	143501	5.12	5.25	5.24	5.2
7939215	C11orf41	chromosome 11 open reading frame 41	25758	5.32	5.5	5.06	5.44
7939237	C11orf41	chromosome 11 open reading frame 41	25758	5.29	4.72	4.87	5.07
7938078	C11orf42	chromosome 11 open reading frame 42	160298	5.12	4.86	5.4	4.98
7945241	C11orf44	chromosome 11 open reading frame 44	283171	5.46	5.69	5.21	5.58
7952626	C11orf45	chromosome 11 open reading frame 45	219833	5.35	5.6	5.14	5.53
7948775	C11orf48	chromosome 11 open reading frame 48	79081	8.17	8.08	7.98	7.99
7939723	C11orf49	chromosome 11 open reading frame 49	79096	6.51	6.95	6.44	6.82
7943795	C11orf52	chromosome 11 open reading frame 52; HSPB2-C11orf52 readthrough (non-protein coding); heat shock 27kDa protein 2	91894	6.09	6.28	5.96	6.3
7943729	C11orf53	chromosome 11 open reading frame 53	341032	4.77	4.66	4.7	4.59
7943162	C11orf54	chromosome 11 open reading frame 54	28970	8.09	8.64	8.39	8.94
7943842	C11orf57	chromosome 11 open reading frame 57	55216	7.57	7.63	7.69	8.18
7938669	C11orf58	chromosome 11 open reading frame 58	10944	9.82	10.07	9.81	9.98
7978754	C11orf58	chromosome 11 open reading frame 58	10944	10.81	10.83	10.73	10.86
7944751	C11orf63	chromosome 11 open reading frame 63	79864	6.91	6.58	6.6	6.58
7951521	C11orf65	chromosome 11 open reading frame 65	160140	5.6	6.08	5.24	6.14
7942783	C11orf67	chromosome 11 open reading frame 67	28971	5.45	6.08	5.43	6.03
7949540	C11orf68	chromosome 11 open reading frame 68	83638	7.27	6.84	6.79	6.32
7943387	C11orf70	chromosome 11 open reading frame 70	85016	3.21	3.45	3.58	3.35
7951781	C11orf71	chromosome 11 open reading frame 71	54494	5.68	6.15	5.65	5.5
7949851	C11orf72	chromosome 11 open reading frame 72	100505621	4.56	4.41	4.66	4.81
7942932	C11orf73	chromosome 11 open reading frame 73	51501	7.55	7.71	7.71	8.13
7939411	C11orf74	chromosome 11 open reading frame 74	119710	5.69	5.59	5.65	5.17
7951004	C11orf75	chromosome 11 open reading frame 75	56935	6.99	6.9	6.66	6.49
7941714	C11orf80	chromosome 11 open reading frame 80	79703	6.69	6.65	6.87	6.62
7942832	C11orf82	chromosome 11 open reading frame 82	220042	8.21	7.79	8.4	7.32
7940669	C11orf83	chromosome 11 open reading frame 83	790955	6.15	6.2	6.21	6.01
7940790	C11orf84	chromosome 11 open reading frame 84	144097	6.54	6.77	6.62	6.74
7949327	C11orf85	chromosome 11 open reading frame 85	283129	4.85	4.61	4.9	5.05
7941746	C11orf86	chromosome 11 open reading frame 86	254439	6.3	6.32	6.48	6.27
7943711	C11orf87	chromosome 11 open reading frame 87	399947	5.3	5.91	5.44	5.49
7943740	C11orf88	chromosome 11 open reading frame 88	399949	4.73	4.53	4.61	4.69
7945678	C11orf89	chromosome 11 open reading frame 89		6.51	6.44	6.66	6.65
7940530	C11orf9	chromosome 11 open reading frame 9	745	6.93	6.92	6.97	6.44
7951593	C11orf92	chromosome 11 open reading frame 92	399948	4.98	4.77	4.82	4.47
7949015	C11orf95	chromosome 11 open reading frame 95	65998	7.38	7.64	7.51	7.25
7955777	C12orf10	chromosome 12 open reading frame 10	60314	8.26	7.85	8.39	7.72
7958346	C12orf23	chromosome 12 open reading frame 23	90488	7.26	7.75	6.95	8.3
7957404	C12orf26	chromosome 12 open reading frame 26	84190	5.84	5.92	6.21	5.97
7957092	C12orf28	chromosome 12 open reading frame 28	196446	4.7	4.5	5.37	5.04
7957467	C12orf29	chromosome 12 open reading frame 29	91298	8.7	8.1	8.62	8.2
7953130	C12orf32	chromosome 12 open reading frame 32	83695	8.12	8.24	7.69	7.57
7954711	C12orf35	chromosome 12 open reading frame 35	55196	8.81	8.72	8.78	9.68
7961413	C12orf36	chromosome 12 open reading frame 36	283422	4.41	3.8	3.82	3.76
7954398	C12orf39	chromosome 12 open reading frame 39	80763	4.71	4.39	5.91	5.21
7960411	C12orf4	chromosome 12 open reading frame 4	57102	8.55	8.37	8.68	8.33
7954794	C12orf40	chromosome 12 open reading frame 40	283461	4.11	4.11	4.14	3.87
7965900	C12orf42	chromosome 12 open reading frame 42	374470	3.91	3.76	3.9	3.9
7967109	C12orf43	chromosome 12 open reading frame 43	64897	7.28	7.44	7.41	7.2
7955606	C12orf44	chromosome 12 open reading frame 44	60673	7.6	7.73	7.96	7.7
7958211	C12orf45	chromosome 12 open reading frame 45	121053	8.06	7.79	8.25	8.03
7966738	C12orf49	chromosome 12 open reading frame 49	79794	8.66	8.53	8.56	8.28
7953211	C12orf5	chromosome 12 open reading frame 5	57103	8.41	7.95	8.82	8.71
7965249	C12orf50	chromosome 12 open reading frame 50	160419	3.61	3.59	4.6	4.55
7966488	C12orf51	chromosome 12 open reading frame 51	283450	6.77	6.74	6.63	6.81
7966517	C12orf51	chromosome 12 open reading frame 51	283450	7.77	7.84	7.57	8.03
7958950	C12orf52	chromosome 12 open reading frame 52	84934	6.87	6.74	6.75	6.39
7960682	C12orf53	chromosome 12 open reading frame 53	196500	5.78	5.89	5.62	5.68
7955119	C12orf54	chromosome 12 open reading frame 54	121273	4.18	4.1	4.4	4.35
7957673	C12orf55	chromosome 12 open reading frame 55; chromosome 12 open reading frame 63		4.05	4.34	4.65	4.24
7964687	C12orf56	chromosome 12 open reading frame 56	115749	3.49	3.53	3.84	3.91
7953564	C12orf57	chromosome 12 open reading frame 57	113246	9.98	8.56	9.99	8.17
7953936	C12orf59	chromosome 12 open reading frame 59	120939	4.61	4.58	4.7	4.85
7954132	C12orf60	chromosome 12 open reading frame 60	144608	6.72	7.04	6.4	6.85
7964642	C12orf61	chromosome 12 open reading frame 61	283416	5.98	5.75	5.9	5.65
7957688	C12orf63	chromosome 12 open reading frame 63	144535	3.39	3.55	3.64	3.52
7959563	C12orf65	chromosome 12 open reading frame 65	91574	7.53	7.49	7.65	7.85
7964677	C12orf66	chromosome 12 open reading frame 66	144577	7.28	7.41	7.11	7.26
7955107	C12orf68	chromosome 12 open reading frame 68	387856	5.59	5.78	5.86	5.33
7961503	C12orf69	chromosome 12 open reading frame 69	440087	4.54	4.5	4.35	4.52
7954551	C12orf70	chromosome 12 open reading frame 70	341346	3.91	3.56	3.89	3.95
7957510	C12orf74	chromosome 12 open reading frame 74		4.52	4.63	4.79	4.65
7958253	C12orf75	chromosome 12 open reading frame 75	387882	8.66	8.78	8.28	8.79
7966293	C12orf76	chromosome 12 open reading frame 76	400073	5.48	5.64	5.61	5.77
7968351	C13orf33	chromosome 13 open reading frame 33	84935	5.19	5.16	5.27	5.31
7970158	C13orf35	chromosome 13 open reading frame 35	400165	4.34	5.15	4.98	4.79
7971345	C13orf44	chromosome 13 open reading frame 44	79024	5.39	5.33	5.53	5.21
7980309	C14orf1	chromosome 14 open reading frame 1	11161	10.35	10.35	10.01	10.2
7974542	C14orf101	chromosome 14 open reading frame 101	54916	7.19	7.48	7.23	7.74
7980702	C14orf102	chromosome 14 open reading frame 102	55051	6.46	6.83	6.88	6.8
7979378	C14orf105	chromosome 14 open reading frame 105	55195	4.33	3.82	4.55	4.09
7976333	C14orf109	chromosome 14 open reading frame 109	26175	8.3	8.22	8.13	7.95
7975863	C14orf118	chromosome 14 open reading frame 118	55668	8.72	8.57	9.13	9.02
7973371	C14orf119	chromosome 14 open reading frame 119	55017	8.17	8.14	7.64	7.9
7978527	C14orf126	chromosome 14 open reading frame 126	112487	7.79	8.04	7.12	7.53
7976571	C14orf129	chromosome 14 open reading frame 129	51527	8.15	7.9	8.14	8.04
7976556	C14orf132	chromosome 14 open reading frame 132	56967	5.27	5.55	5.09	5.13
7980403	C14orf133	chromosome 14 open reading frame 133	63894	8.3	8.87	8.95	9.3
7974771	C14orf135	chromosome 14 open reading frame 135	64430	8.1	8.16	7.81	8.18
7980990	C14orf142	chromosome 14 open reading frame 142	84520	7.23	7.05	7.03	6.75
7979437	C14orf149	chromosome 14 open reading frame 149	112849	7.02	7.06	7.11	7.14
7976216	C14orf159	chromosome 14 open reading frame 159	80017	7	7.36	6.96	7.32
7979870	C14orf162	chromosome 14 open reading frame 162	56936	5.19	5.21	5.32	5.36
7974352	C14orf166	chromosome 14 open reading frame 166	51637	9.98	9.86	10.14	10.15
7975901	C14orf166B	chromosome 14 open reading frame 166B	145497	4.95	5.18	5.19	5.08
7975595	C14orf169	chromosome 14 open reading frame 169	79697	6.24	6.29	6.03	6.23
7976635	C14orf177	chromosome 14 open reading frame 177	283598	5.81	6.07	6.06	5.99
7975995	C14orf178	chromosome 14 open reading frame 178	283579	5.48	5.48	5.78	5.44
7977234	C14orf180	chromosome 14 open reading frame 180	400258	6.8	6.74	6.75	6.94
7978911	C14orf182	chromosome 14 open reading frame 182	283551	5.69	5.51	5.57	5.89
7978917	C14orf183	chromosome 14 open reading frame 183	196913	6.25	5.91	6.83	6.32
7981481	C14orf2	chromosome 14 open reading frame 2	9556	8.26	8.31	7.89	8.21
7973748	C14orf23	chromosome 14 open reading frame 23	387978	4.58	5	5.04	5.36
7974117	C14orf28	chromosome 14 open reading frame 28	122525	5.64	5.74	5.42	6.07
7979400	C14orf37	chromosome 14 open reading frame 37	145407	5.03	5.35	5.39	5.33
7979444	C14orf38	chromosome 14 open reading frame 38	729665	2.73	3.19	2.83	2.86
7979483	C14orf39	chromosome 14 open reading frame 39	317761	2.34	2.54	2.57	2.58
7975626	C14orf43	chromosome 14 open reading frame 43		6.2	5.47	5.5	5.34
7980051	C14orf43	chromosome 14 open reading frame 43	91748	6.88	6.73	6.41	6.28
7975676	C14orf45	chromosome 14 open reading frame 45	80127	5.3	5.71	5.45	6.25
7979957	C14orf56	chromosome 14 open reading frame 56		4.86	4.84	5.03	4.88
7979959	C14orf57	chromosome 14 open reading frame 57		5.15	5.46	5.27	5.37
7977331	C14orf79	chromosome 14 open reading frame 79	122616	5.92	6.09	5.71	5.96
7977418	C14orf80	chromosome 14 open reading frame 80	283643	6.92	6.82	6.71	6.56
7977868	C14orf93	chromosome 14 open reading frame 93	60686	5.67	5.75	5.48	5.81
7982712	C15orf23	chromosome 15 open reading frame 23	90417	9.11	8.83	8.41	8.12
7985352	C15orf26	chromosome 15 open reading frame 26	161502	4.19	4.55	4.2	4.02
7985066	C15orf27	chromosome 15 open reading frame 27	123591	5.8	5.86	5.9	6.28
7987180	C15orf29	chromosome 15 open reading frame 29; chromosome 15 open reading frame 29 pseudogene	729176	7.72	8.09	7.59	8.83
8130071	C15orf29	chromosome 15 open reading frame 29; chromosome 15 open reading frame 29 pseudogene	729176	8.1	8.51	7.87	8.85
7986239	C15orf32	chromosome 15 open reading frame 32	145858	4.63	4.65	4.26	4.7
7985253	C15orf37	chromosome 15 open reading frame 37	283687	5.34	5.51	5.45	5.02
7991367	C15orf38	chromosome 15 open reading frame 38; C15orf38-AP3S2 readthrough	100526783	6.56	6.88	6.3	6.3
7984952	C15orf39	chromosome 15 open reading frame 39	56905	7.08	6.83	6.91	6.4
7991049	C15orf40	chromosome 15 open reading frame 40	123207	6.93	7.29	6.79	7.08
7982535	C15orf41	chromosome 15 open reading frame 41	84529	9.29	9.05	9.28	9.38
7985873	C15orf42	chromosome 15 open reading frame 42	90381	9.48	9.29	9.48	8.91
7983381	C15orf43	chromosome 15 open reading frame 43	145645	3.99	3.75	3.92	3.37
7989834	C15orf44	chromosome 15 open reading frame 44	81556	8.92	8.76	8.57	8.59
7983478	C15orf48	chromosome 15 open reading frame 48	84419	3.67	3.69	3.73	3.53
7987511	C15orf52	chromosome 15 open reading frame 52	388115	5.96	5.89	5.78	5.73
7982587	C15orf53	chromosome 15 open reading frame 53	400359	5.99	5.97	5.96	5.94
7982593	C15orf54	chromosome 15 open reading frame 54	400360	3.33	3.34	3.39	3.31
7982516	C15orf55	chromosome 15 open reading frame 55	256646	5	4.94	5.27	5.06
7987472	C15orf56	chromosome 15 open reading frame 56	644809	6.41	6.51	6.09	6.22
7987526	C15orf57	chromosome 15 open reading frame 57	90416	7.63	7.9	7.65	8.14
7990269	C15orf59	chromosome 15 open reading frame 59	388135	5.48	5.51	5.48	5.4
7984736	C15orf60	chromosome 15 open reading frame 60	283677	4.96	4.95	4.79	5.15
7984405	C15orf61	chromosome 15 open reading frame 61	145853	6.6	6.61	6.31	6.4
7982810	C15orf62	chromosome 15 open reading frame 62	643338	5.72	5.9	6.02	5.9
7991893	C16orf11	chromosome 16 open reading frame 11	146325	6.86	6.8	6.8	6.77
7998251	C16orf13	chromosome 16 open reading frame 13	84326	6.99	7.17	6.96	6.86
8003566	C16orf3	chromosome 16 open reading frame 3	750	5.44	5.79	5.88	5.67
7993458	C16orf45	chromosome 16 open reading frame 45	89927	6.97	7.03	6.87	7.58
8002992	C16orf46	chromosome 16 open reading frame 46	123775	7.15	6.91	7.05	6.94
8002706	C16orf47	chromosome 16 open reading frame 47		5.08	5.2	5.25	5.13
8002072	C16orf48	chromosome 16 open reading frame 48	84080	6.16	5.97	6.11	6.03
7999160	C16orf5	chromosome 16 open reading frame 5	29965	5.66	5.48	5.16	5.24
7993889	C16orf52	chromosome 16 open reading frame 52	730094	7.95	7.31	8.01	7.91
7994655	C16orf53	chromosome 16 open reading frame 53	79447	7.39	7.82	7.03	6.89
8000702	C16orf54	chromosome 16 open reading frame 54	283897	5.95	6.07	6.2	6.01
8003601	C16orf54	chromosome 16 open reading frame 54	283897	5.95	6.07	6.2	6.01
7997976	C16orf55	chromosome 16 open reading frame 55	124045	6.85	6.93	6.54	6.47
7996174	C16orf57	chromosome 16 open reading frame 57	79650	7.86	7.81	7.8	7.56
[truncated: 27,098 more rows]

## Sheet: Upregulated by MG132
Table S1-2. The upregulated genes by MG132 treatment (Fold Change ≥ 1.53 (siControl_MG132/siControl_DMSO))
ID	Gene Symbol	Description	Entrez ID	siControl_DMSO	siNRF1_DMSO	siControl_MG132	siNRF1_MG132
8140782	ABCB1	ATP-binding cassette, sub-family B (MDR/TAP), member 1	5243	5.97	5.55	7.12	7.29
8022488	ABHD3	abhydrolase domain containing 3	171586	8.23	8.54	9.07	9.45
7973306	ABHD4	abhydrolase domain containing 4	63874	7.9	7.72	9.26	8.46
8090715	ACAD11	acyl-CoA dehydrogenase family, member 11; nephronophthisis 3 (adolescent); NPHP3-ACAD11 readthrough	84129	7.23	7.61	7.88	8.07
8168345	ACRC	acidic repeat containing	93953	5.41	5.47	6.27	5.6
8119423	ADCY10P1	adenylate cyclase 10 (soluble) pseudogene 1	221442	5.07	5.6	5.78	5.83
7985767	AEN	apoptosis enhancing nuclease	64782	8.46	8.32	9.09	8.63
7975976	AHSA1	AHA1, activator of heat shock 90kDa protein ATPase homolog 1 (yeast)	10598	9.06	9.88	9.8	10.49
8042195	AHSA2	AHA1, activator of heat shock 90kDa protein ATPase homolog 2 (yeast)	130872	7.14	7.13	7.86	7.75
8136336	AKR1B10	aldo-keto reductase family 1, member B10 (aldose reductase)	57016	5.31	5.18	6.11	6.17
7958784	ALDH2	aldehyde dehydrogenase 2 family (mitochondrial)	217	7.12	7.09	7.92	8.31
8036242	ALKBH6	alkB, alkylation repair homolog 6 (E. coli)	84964	7.73	8.25	8.58	8.17
8004201	ALOX12P2	arachidonate 12-lipoxygenase pseudogene 2	245	7.63	7.78	8.46	8.3
8058295	ALS2	amyotrophic lateral sclerosis 2 (juvenile)	57679	7.84	7.4	8.47	8.02
8149071	ANGPT2	angiopoietin 2	285	6.98	6.67	7.75	6.99
8175585	ANKRD11	ankyrin repeat domain 11	29123	6.61	6.8	7.3	7.09
7918703	AP4B1	adaptor-related protein complex 4, beta 1 subunit	10717	7.34	7.31	7.98	7.63
8160602	APTX	aprataxin	54840	7.14	7.18	7.76	7.56
7975268	ARG2	arginase, type II	384	6.02	6.15	6.69	7.14
8141150	ASNS	asparagine synthetase (glutamine-hydrolyzing)	440	9.37	9.32	10.27	10.15
7909610	ATF3	activating transcription factor 3	467	6.19	6.3	6.81	7.55
8082607	ATP2C1	ATPase, Ca++ transporting, type 2C, member 1	27032	8.8	8.92	9.42	9.79
7907719	AXDND1	axonemal dynein light chain domain containing 1	126859	6.11	5.25	6.78	6.46
8017718	AXIN2	axin 2	8313	7.59	7.87	8.4	7.86
8085954	AZI2	5-azacytidine induced 2	64343	8.06	7.71	9.19	8.73
8152222	AZIN1	antizyme inhibitor 1	51582	9.87	9.45	10.76	10.2
7964484	B4GALNT1	beta-1,4-N-acetyl-galactosaminyl transferase 1	2583	7.41	7.19	8.06	7.2
7926875	BAMBI	BMP and activin membrane-bound inhibitor homolog (Xenopus laevis)	25805	6.88	7.35	8.15	8.72
7935746	BLOC1S2	biogenesis of lysosomal organelles complex-1, subunit 2	282991	8.95	8.31	9.89	9.33
7966427	BRAP	BRCA1 associated protein	8315	8.42	8.52	9.22	9.09
8150219	BRF2	BRF2, subunit of RNA polymerase III transcription initiation factor, BRF1-like	55290	6.82	6.9	8.24	7.25
7914530	BSDC1	BSD domain containing 1	55108	6.86	7.3	7.51	7.77
7965423	BTG1	B-cell translocation gene 1, anti-proliferative	694	7.59	7.49	8.41	8.94
7936419	C10orf118	chromosome 10 open reading frame 118	55088	9.13	8.85	9.8	10.29
7980403	C14orf133	chromosome 14 open reading frame 133	63894	8.3	8.87	8.95	9.3
8066402	C20orf111	chromosome 20 open reading frame 111	51526	7.22	7.11	7.97	7.56
8071745	C22orf15	chromosome 22 open reading frame 15	150248	5.38	5.8	6	5.88
8135532	C7orf53	chromosome 7 open reading frame 53	286006	5.87	5.77	6.76	6.14
8142415	C7orf60	chromosome 7 open reading frame 60	154743	7.21	6.88	8.11	7.7
8160912	C9orf131	chromosome 9 open reading frame 131	138724	6.96	6.57	8.18	7.42
8057554	CACYBP	calcyclin binding protein	27101	11.28	11.19	11.93	11.78
8117054	CAP2	CAP, adenylate cyclase-associated protein, 2 (yeast)	10486	8.73	8.67	9.38	9.67
7951372	CASP4	caspase 4, apoptosis-related cysteine peptidase	837	7.38	6.68	8.18	7.58
8023314	CCDC11	coiled-coil domain containing 11	220136	5.3	5.81	6.04	6.14
8013479	CCDC144B	coiled-coil domain containing 144B (pseudogene); coiled-coil domain containing 144C; coiled-coil domain containing 144 family, N-terminal like; coiled-coil domain containing 144A	339184	5.33	5.47	6.03	5.46
8045857	CCDC148-AS1	CCDC148 antisense RNA 1 (non-protein coding)	554201	5.02	5	5.97	5.25
7944365	CCDC84	coiled-coil domain containing 84	338657	8.14	8.1	8.75	8.65
7977497	CCNB1IP1	cyclin B1 interacting protein 1, E3 ubiquitin protein ligase	57820	7.79	7.98	8.71	8.64
8097461	CCRN4L	CCR4 carbon catabolite repression 4-like (S. cerevisiae)	25819	8.15	7.94	8.9	8.37
7909332	CD55	CD55 molecule, decay accelerating factor for complement (Cromer blood group)	1604	9.29	9.05	9.96	10.9
7996837	CDH1	cadherin 1, type 1, E-cadherin (epithelial)	999	7.91	8.83	8.64	9.61
8098500	CDKN2AIP	CDKN2A interacting protein	55602	7.02	6.85	7.72	7.14
8012951	CDRT1	CMT1A duplicated region transcript 1	10517	6.81	6.66	8.33	7.68
8012949	CDRT1	CMT1A duplicated region transcript 1; F-box and WD repeat domain containing 10	10517	5.71	4.95	6.92	6.56
8012931	CDRT1	CMT1A duplicated region transcript 1; F-box and WD repeat domain containing 10	10517	5.87	6.15	6.83	6.82
8012918	CDRT4	CMT1A duplicated region transcript 4; FAM18B2-CDRT4 readthrough	100533496	5.3	5.95	6.1	7.21
8027566	CEBPG	CCAAT/enhancer binding protein (C/EBP), gamma	1054	7.87	7.64	8.56	8.45
8022380	CEP76	centrosomal protein 76kDa	79959	7.26	6.85	7.88	7.08
7982868	CHAC1	ChaC, cation transport regulator homolog 1 (E. coli)	79094	7.33	7.38	8.45	8.21
8143028	CHCHD3	coiled-coil-helix-coiled-coil-helix domain containing 3	54927	9.21	9.5	9.86	9.51
7950983	CHORDC1	cysteine and histidine-rich domain (CHORD) containing 1	26973	9.97	10	10.84	10.81
7945896	CHRNA10	cholinergic receptor, nicotinic, alpha 10 (neuronal)	57053	5.42	5.87	6.1	5.74
7985213	CHRNA5	cholinergic receptor, nicotinic, alpha 5 (neuronal)	1138	9.01	8.79	9.66	9.11
7978272	CIDEB	cell death-inducing DFFA-like effector b	27141	5.14	5.5	5.76	5.48
8102877	CLGN	calmegin	1047	5.41	5.32	6.07	5.51
7898988	CLIC4	chloride intracellular channel 4	25932	10.22	9.36	10.9	10.51
8058127	CLK1	CDC-like kinase 1	53938	9.26	9.33	10.03	10.18
8149927	CLU	clusterin	1191	10	10.27	10.63	11.16
7921583	COPA	coatomer protein complex, subunit alpha	1314	9.82	10	10.49	10.65
8082058	CSTA	cystatin A (stefin A)	1475	7.1	6.75	7.75	7.43
7902290	CTH	cystathionase (cystathionine gamma-lyase)	1491	5.98	5.34	7.14	6.22
7945666	CTSD	cathepsin D	1509	9.55	9.51	10.18	9.66
7936798	CUZD1	CUB and zona pellucida-like domains 1; FAM24B-CUZD1 readthrough	50624	5.42	5.56	6.15	6.31
8035095	CYP4F11	cytochrome P450, family 4, subfamily F, polypeptide 11	57834	7.94	7.44	9.58	9.11
8026456	CYP4F3	cytochrome P450, family 4, subfamily F, polypeptide 3	4051	6.3	6.06	7.35	6.92
8140864	CYP51A1	cytochrome P450, family 51, subfamily A, polypeptide 1	1595	8.3	8.75	8.93	9.52
7902687	CYR61	cysteine-rich, angiogenic inducer, 61	3491	6.94	7.05	7.69	8.03
7906041	DAP3	death associated protein 3	7818	8.37	8.45	9.13	8.75
8115181	DCTN4	dynactin 4 (p62)	51164	9.55	9.57	10.21	9.91
7964460	DDIT3	DNA-damage-inducible transcript 3	1649	6.4	7.09	7.96	9.06
7928308	DDIT4	DNA-damage-inducible transcript 4	54541	7.17	7.48	8.38	9.19
8037144	DEDD2	death effector domain containing 2	162989	7.58	7.78	8.9	8.33
7899173	DHDDS	dehydrodolichyl diphosphate synthase	79947	9.23	9.42	9.89	9.83
7931683	DIP2C	DIP2 disco-interacting protein 2 homolog C (Drosophila)	22982	7.26	7.65	7.89	7.7
7985147	DNAJA4	DnaJ (Hsp40) homolog, subfamily A, member 4	55466	8.45	8.71	10.31	10.37
8034837	DNAJB1	DnaJ (Hsp40) homolog, subfamily B, member 1	3337	8.78	9.47	10.47	10.74
8084634	DNAJB11	DnaJ (Hsp40) homolog, subfamily B, member 11	51726	9.4	9.8	10.25	11.13
8048523	DNAJB2	DnaJ (Hsp40) homolog, subfamily B, member 2	3300	5.93	6.01	6.57	6.77
7902512	DNAJB4	DnaJ (Hsp40) homolog, subfamily B, member 4	11080	8.79	9.57	9.94	10.89
8137627	DNAJB6	DnaJ (Hsp40) homolog, subfamily B, member 6	10049	8.2	7.36	9.28	8.6
8135480	DNAJB9	DnaJ (Hsp40) homolog, subfamily B, member 9	4189	6.37	6.64	7.44	8.13
7969651	DNAJC3	DnaJ (Hsp40) homolog, subfamily C, member 3	5611	8.32	9.15	9.36	10.58
8015490	DNAJC7	DnaJ (Hsp40) homolog, subfamily C, member 7	7266	9.4	9.37	10.06	9.93
7938128	DNHD1	dynein heavy chain domain 1	144132	5.85	6.08	6.7	6.76
8176570	DUX4L7	double homeobox 4 like 7; double homeobox 4 like 4	100288687	5.79	6.74	6.46	6.32
8082003	EAF2	ELL associated factor 2	55840	6.6	6.59	7.25	6.95
7901931	EFCAB7	EF-hand calcium binding domain 7	84455	6.73	6.74	7.62	7.57
7977978	EFS	embryonal Fyn-associated substrate	10278	5.75	5.76	6.36	5.99
7958200	EID3	EP300 interacting inhibitor of differentiation 3	493861	8.08	7.64	8.76	9.17
7977058	EIF5	eukaryotic translation initiation factor 5	1983	10.36	10.08	11.11	10.87
8107321	EPB41L4A-AS1	EPB41L4A antisense RNA 1 (non-protein coding)	114915	8.44	8.61	9.52	9.47
7925342	ERO1LB	ERO1-like beta (S. cerevisiae)	56605	5.56	5.91	6.39	7.13
8167930	FAAH2	fatty acid amide hydrolase 2	158584	5.48	5.44	6.19	6.05
7922846	FAM129A	family with sequence similarity 129, member A	116496	6.27	6.25	8.11	7.95
8114326	FAM13B	family with sequence similarity 13, member B	51306	7.86	8.03	8.57	8.76
8012924	FAM18B2	family with sequence similarity 18, member B2	201158	5.75	6.09	6.48	7.27
8022404	FAM210A	family with sequence similarity 210, member A	125228	7.6	7.41	8.24	7.81
8066985	FAM65C	family with sequence similarity 65, member C	140876	5.13	5.47	5.75	5.29
8030974	FAM90A27P	family with sequence similarity 90, member A27, pseudogene	646508	5.27	5.65	5.88	5.49
7929032	FAS	Fas (TNF receptor superfamily, member 6)	355	8.61	7.66	9.47	9.56
8005483	FBXW10	F-box and WD repeat domain containing 10; CMT1A duplicated region transcript 1	10517	5.3	5.56	6.38	6.16
8109426	FLJ38109	uncharacterized LOC386627	0	6.72	6.6	7.34	6.69
8077198	FLJ43315	asparagine synthetase pseudogene	644316	5.33	5.66	6.01	5.9
7953943	GABARAPL1	GABA(A) receptor-associated protein like 1	23710	7.13	6.4	8.63	8.13
7988687	GABPB1	GA binding protein transcription factor, beta subunit 1	2553	8.22	7.93	9.03	8.46
7902227	GADD45A	growth arrest and DNA-damage-inducible, alpha	1647	8.53	7.71	10.07	9.66
8024485	GADD45B	growth arrest and DNA-damage-inducible, beta	4616	8.32	7.73	9.19	7.98
7917779	GCLM	glutamate-cysteine ligase, modifier subunit	2730	8.37	8.48	9.28	9.13
8027002	GDF15	growth differentiation factor 15	9518	9.87	8.32	11.06	9.77
8052762	GFPT1	glutamine--fructose-6-phosphate transaminase 1	2673	9.87	9.72	10.7	10.94
8174076	GLA	galactosidase, alpha	2717	8.24	8.17	9.52	8.84
7907213	GORAB	golgin, RAB6-interacting	92344	6.87	7.07	7.51	7.51
8007904	GOSR2	golgi SNAP receptor complex member 2	9570	8.59	8.77	9.2	9.24
8105463	GPBP1	GC-rich promoter binding protein 1	65056	9.94	9.81	10.73	10.61
8041000	GPN1	GPN-loop GTPase 1	11321	9.25	9.01	9.87	9.66
8091515	GPR87	G protein-coupled receptor 87	53836	5.46	5.38	6.09	6.55
7944769	GRAMD1B	GRAM domain containing 1B	57476	6.74	7.18	7.36	7.6
8057933	GTF3C3	general transcription factor IIIC, polypeptide 3, 102kDa	9330	8.17	8.54	9.02	9.4
7978360	GZMH	granzyme H (cathepsin G-like 2, protein h-CCPX)	2999	5.13	5.34	5.81	5.24
8085608	HACL1	2-hydroxyacyl-CoA lyase 1	26061	7.93	8.11	8.54	8.46
7956894	HELB	helicase (DNA) B	92797	6.79	6.08	7.44	7.01
7995895	HERPUD1	homocysteine-inducible, endoplasmic reticulum stress-inducible, ubiquitin-like domain member 1	9709	8.13	8.99	10.04	10.93
8057719	HIBCH	3-hydroxyisobutyryl-CoA hydrolase	26275	7.96	7.88	9.06	8.89
7927998	HKDC1	hexokinase domain containing 1	80201	5.63	5.49	6.71	6.1
8180100	HLA-DPA1	major histocompatibility complex, class II, DP alpha 1	3113	5.03	4.94	5.65	5.34
8111941	HMGCS1	3-hydroxy-3-methylglutaryl-CoA synthase 1 (soluble)	3157	8.35	8.58	9.04	10.49
8072678	HMOX1	heme oxygenase (decycling) 1	3162	8.46	10.16	9.56	11.28
8084668	HRG	histidine-rich glycoprotein	3273	5.1	5.08	5.82	5.63
7906904	HSD17B7	hydroxysteroid (17-beta) dehydrogenase 7; hydroxysteroid (17-beta) dehydrogenase 7 pseudogene 2	158160	7.98	8.35	8.88	9.95
7927082	HSD17B7P2	hydroxysteroid (17-beta) dehydrogenase 7 pseudogene 2	158160	7.79	7.88	8.86	9.59
8098707	HSP90AA4P	heat shock protein 90kDa alpha (cytosolic), class A member 4, pseudogene	3323	6.28	6.5	6.93	7.06
8118314	HSPA1A	heat shock 70kDa protein 1A; heat shock 70kDa protein 1B	3303	9.21	9.97	12.1	11.87
8178086	HSPA1A	heat shock 70kDa protein 1A; heat shock 70kDa protein 1B	3303	9.16	9.92	12.05	11.83
8118310	HSPA1A	heat shock 70kDa protein 1A; heat shock 70kDa protein 1B	3303	9.55	10.2	12.2	12
8179322	HSPA1A	heat shock 70kDa protein 1A; heat shock 70kDa protein 1B	3303	9.45	10.06	12.07	11.95
8179324	HSPA1B	heat shock 70kDa protein 1B; heat shock 70kDa protein 1A	3303	9.16	9.92	12.05	11.83
8097335	HSPA4L	heat shock 70kDa protein 4-like	22824	9.32	8.85	10.36	10.02
8164165	HSPA5	heat shock 70kDa protein 5 (glucose-regulated protein, 78kDa)	3309	10.84	11.75	12.14	12.8
7952325	HSPA8	heat shock 70kDa protein 8; small nucleolar RNA, C/D box 14D; small nucleolar RNA, C/D box 14C	3312	13.03	13.41	13.64	13.78
8133721	HSPB1	heat shock 27kDa protein 1	3315	11.08	11.63	12.02	12.34
7959102	HSPB8	heat shock 22kDa protein 8	26353	6.71	6.2	7.64	7.09
7970864	HSPH1	heat shock 105kDa/110kDa protein 1	10808	10.61	11.06	12.07	12.24
8059680	HTR2B	5-hydroxytryptamine (serotonin) receptor 2B, G protein-coupled	3357	5.06	5.23	5.89	5.54
7952145	HYOU1	hypoxia up-regulated 1	10525	9.14	9.96	10.07	10.94
7925846	IDI2-AS1	IDI2 antisense RNA 1 (non-protein coding)	55853	6.43	6.22	7.47	6.53
8135514	IFRD1	interferon-related developmental regulator 1	3475	8.56	8.26	9.93	9.7
7981708	IGHE	immunoglobulin heavy constant epsilon	0	5.48	5.97	6.1	5.5
7987584	INO80	INO80 homolog (S. cerevisiae)	54617	8.28	8.44	8.98	8.78
8089954	IQCB1	IQ motif containing B1	9657	7.91	8.13	8.86	8.93
8168291	ITGB1BP2	integrin beta 1 binding protein (melusin) 2	26548	5.56	5.8	6.25	5.94
8018793	JMJD6	jumonji domain containing 6	23210	8.13	8.02	8.77	8.53
7916609	JUN	jun proto-oncogene	3725	6.37	6.84	7.81	8.51
7900833	KDM4A	lysine (K)-specific demethylase 4A	9682	8.79	8.29	9.47	9.13
8113103	KIAA0825	KIAA0825	285600	6.05	6.29	6.69	6.65
7926679	KIAA1217	KIAA1217	56243	6.51	6.76	7.69	7.76
8040211	KLF11	Kruppel-like factor 11	8462	6.9	6.61	7.52	6.99
8091764	KPNA4	karyopherin alpha 4 (importin alpha 3)	3840	9.02	8.9	9.83	9.71
8069822	KRTAP19-1	keratin associated protein 19-1	337882	5.14	5.67	5.84	5.78
7971461	LCP1	lymphocyte cytosolic protein 1 (L-plastin)	3936	5.79	5.55	6.59	6.61
8025828	LDLR	low density lipoprotein receptor	3949	9.69	9.85	10.37	10.82
7910706	LGALS8	lectin, galactoside-binding, soluble, 8	3964	8.6	8.66	9.39	9.22
7980958	LGMN	legumain	5641	8.92	8.87	9.53	9.25
8036936	LOC100130713	uncharacterized LOC100130713	0	8.23	8.47	8.91	9.52
8084630	LOC344887	NmrA-like family domain containing 1 pseudogene	344887	5.43	5.6	7.05	6.33
8066247	LOC388796	uncharacterized LOC388796	388796	7.97	8.02	9.18	8.24
8131996	LOC401317	uncharacterized LOC401317; cAMP responsive element binding protein 5	9586	5.54	5.4	6.2	6.88
8000687	LOC595101	smg-1 homolog, phosphatidylinositol 3-kinase-related kinase (C. elegans) pseudogene; solute carrier family 7 (amino acid transporter light chain, L system), member 5 pseudogene 1; smg-1 homolog, phosphatidylinositol 3-kinase-related kinase pseudogene 1	595101	11.05	10.89	11.7	11.42
8094134	LOC728419	ubiquitin carboxyl-terminal hydrolase 17-like; ubiquitin specific peptidase 17; ubiquitin specific peptidase 17-like 6, pseudogene	100288520	5.76	5.6	6.81	5.78
8094130	LOC728419	ubiquitin carboxyl-terminal hydrolase 17-like; ubiquitin specific peptidase 17-like 5; ubiquitin specific peptidase 17	100288520	5.76	5.95	6.67	5.7
8094116	LOC728419	ubiquitin carboxyl-terminal hydrolase 17-like; ubiquitin specific peptidase 17-like 5; ubiquitin specific peptidase 17	100288520	5.81	5.99	6.65	5.78
8094118	LOC728419	ubiquitin carboxyl-terminal hydrolase 17-like; ubiquitin specific peptidase 17-like 5; ubiquitin specific peptidase 17	100288520	5.81	5.99	6.65	5.78
8094120	LOC728419	ubiquitin carboxyl-terminal hydrolase 17-like; ubiquitin specific peptidase 17-like 5; ubiquitin specific peptidase 17	100288520	5.81	5.99	6.65	5.78
8094124	LOC728419	ubiquitin carboxyl-terminal hydrolase 17-like; ubiquitin specific peptidase 17-like 5; ubiquitin specific peptidase 17	100288520	5.81	5.99	6.65	5.78
8094126	LOC728419	ubiquitin carboxyl-terminal hydrolase 17-like; ubiquitin specific peptidase 17-like 5; ubiquitin specific peptidase 17	100288520	5.81	5.99	6.65	5.78
8094128	LOC728419	ubiquitin carboxyl-terminal hydrolase 17-like; ubiquitin specific peptidase 17-like 5; ubiquitin specific peptidase 17	100288520	5.81	5.99	6.65	5.78
8094132	LOC728419	ubiquitin carboxyl-terminal hydrolase 17-like; ubiquitin specific peptidase 17-like 5; ubiquitin specific peptidase 17	100288520	5.81	5.99	6.65	5.78
8094122	LOC728419	ubiquitin carboxyl-terminal hydrolase 17-like; ubiquitin specific peptidase 17-like 5; ubiquitin specific peptidase 17	100288520	5.82	6.01	6.5	5.78
8003230	LOC732275	uncharacterized LOC732275	732275	5.84	6.05	6.5	5.99
8086150	LRRFIP2	leucine rich repeat (in FLII) interacting protein 2	9209	7.32	7.23	8	7.92
8154381	LURAP1L	leucine rich adaptor protein 1-like	286343	6.23	6.58	7.47	9.36
8106098	MAP1B	microtubule-associated protein 1B	4131	7.28	7.12	8.51	8.26
7997740	MAP1LC3B	microtubule-associated protein 1 light chain 3 beta	81631	6.39	6.62	7.47	7.78
7959023	MAP1LC3B	microtubule-associated protein 1 light chain 3 beta; microtubule-associated protein 1 light chain 3 beta 2	643246	8.56	9.06	9.62	10.13
8047926	MAP2	microtubule-associated protein 2	4133	5.79	6.52	6.74	7.55
8127854	ME1	malic enzyme 1, NADP(+)-dependent, cytosolic	4199	9.59	10.26	10.82	11.09
8011968	MED31	mediator complex subunit 31	51003	7.2	7.11	7.85	7.38
7935910	MGEA5	meningioma expressed antigen 5 (hyaluronidase)	10724	9.27	9.12	10.01	10.08
8118116	MICB	MHC class I polypeptide-related sequence B	4277	9.9	9.62	10.6	10.3
8011193	MIR22HG	MIR22 host gene (non-protein coding)	84981	6.28	6.55	7.08	7.57
8063115	MMP9	matrix metallopeptidase 9 (gelatinase B, 92kDa gelatinase, 92kDa type IV collagenase)	4318	5.24	5.64	5.94	5.44
8174322	MORC4	MORC family CW-type zinc finger 4	79710	8.11	7.48	8.85	8.48
7902402	MSH4	mutS homolog 4 (E. coli)	4438	5.98	6.22	6.77	6.03
8093852	MSX1	msh homeobox 1	4487	7.54	7.87	8.4	7.43
8084064	MTHFD2	methylenetetrahydrofolate dehydrogenase (NADP+ dependent) 2, methenyltetrahydrofolate cyclohydrolase	10797	10.42	10.42	11.1	11.25
8042830	MTHFD2	methylenetetrahydrofolate dehydrogenase (NADP+ dependent) 2, methenyltetrahydrofolate cyclohydrolase	10797	11.13	11.13	11.77	11.83
8042503	MXD1	MAX dimerization protein 1	4084	6.75	6.53	7.81	8.01
8012787	MYH3	myosin, heavy chain 3, skeletal muscle, embryonic	4621	5	5.33	5.63	5.29
7968761	NAA16	N(alpha)-acetyltransferase 16, NatA auxiliary subunit	79612	8.25	8.14	8.97	8.78
8153002	NDRG1	N-myc downstream regulated 1	10397	9.51	9.18	10.35	10.6
8129888	NHSL1	NHS-like 1	57224	6.63	6.63	7.82	6.65
7946334	NLRP10	NLR family, pyrin domain containing 10	338322	5.18	5.49	5.85	5.31
8022531	NPC1	Niemann-Pick disease, type C1	4864	8.54	8.46	9.54	9.73
7936064	NT5C2	5'-nucleotidase, cytosolic II	22978	9.41	9.72	10.27	10.28
8138941	NT5C3	5'-nucleotidase, cytosolic III	51251	7	6.92	7.66	7.21
7970828	OK/SW-CL.58	OK/SW-CL.58	0	7.31	6.99	8.34	7.85
8003806	OR1D5	olfactory receptor, family 1, subfamily D, member 5; olfactory receptor, family 1, subfamily D, member 4 (gene/pseudogene)	8386	5.24	5.46	5.91	5.77
8136983	OR2A20P	olfactory receptor, family 2, subfamily A, member 20 pseudogene; olfactory receptor, family 2, subfamily A, member 9 pseudogene	401428	6.76	6.73	7.49	7.15
8143629	OR2A20P	olfactory receptor, family 2, subfamily A, member 20 pseudogene; olfactory receptor, family 2, subfamily A, member 9 pseudogene	401428	6.76	6.86	7.49	7.17
7938002	OR51J1	olfactory receptor, family 51, subfamily J, member 1 (gene/pseudogene)	0	5.02	5.76	5.68	5.63
8172478	OTUD5	OTU domain containing 5	55593	7.27	7.55	7.89	7.7
7934278	P4HA1	prolyl 4-hydroxylase, alpha polypeptide I	5033	7.87	8.21	8.53	9.24
8113981	P4HA2	prolyl 4-hydroxylase, alpha polypeptide II	8974	7.63	7.87	9.05	9.21
8176865	PCMTD2	protein-L-isoaspartate (D-aspartate) O-methyltransferase domain containing 2; long intergenic non-protein coding RNA 266-4, pseudogene; long intergenic non-protein coding RNA 266-1	55251	7.42	7.9	8.12	8.83
8177460	PCMTD2	protein-L-isoaspartate (D-aspartate) O-methyltransferase domain containing 2; long intergenic non-protein coding RNA 266-4, pseudogene; long intergenic non-protein coding RNA 266-1	55251	7.42	7.9	8.12	8.83
8093086	PCYT1A	phosphate cytidylyltransferase 1, choline, alpha	5130	8.17	8.36	8.98	8.47
7906564	PEA15	phosphoprotein enriched in astrocytes 15	8682	8.71	8.75	9.5	9.54
7904433	PHGDH	phosphoglycerate dehydrogenase	26227	9.12	8.55	9.89	8.88
7929677	PI4K2A	phosphatidylinositol 4-kinase type 2 alpha	55361	8.31	8.19	9.07	8.52
8058509	PLEKHM3	pleckstrin homology domain containing, family M, member 3	389072	6.35	6.34	7.05	7.02
8058512	PLEKHM3	pleckstrin homology domain containing, family M, member 3	389072	7.4	7.44	8.04	7.91
8021470	PMAIP1	phorbol-12-myristate-13-acetate-induced protein 1	5366	8.75	8.61	9.44	9.76
8103437	PPID	peptidylprolyl isomerase D	5481	9.4	9.14	10.02	10.02
8030128	PPP1R15A	protein phosphatase 1, regulatory subunit 15A	23645	7.01	7.1	7.99	8.33
8121257	PRDM1	PR domain containing 1, with ZNF domain	639	6.22	6.15	6.97	6.74
7959123	PRKAB1	protein kinase, AMP-activated, beta 1 non-catalytic subunit	5564	8.12	7.92	8.82	8.07
8097794	PRSS48	protease, serine, 48	345062	5	5.09	5.68	5.43
8156043	PSAT1	phosphoserine aminotransferase 1	29968	9.51	9.01	10.16	9.71
8028756	PSMC4	proteasome (prosome, macropain) 26S subunit, ATPase, 4	5704	9.77	9.46	10.63	9.76
8150870	PSMC6	proteasome (prosome, macropain) 26S subunit, ATPase, 6	5706	8.34	8.15	9.31	8.62
7974380	PSMC6	proteasome (prosome, macropain) 26S subunit, ATPase, 6	5706	8.59	8.74	9.5	8.99
7915614	PTCH2	patched 2	8643	5.79	6.06	6.4	6.36
8066009	RBM39	RNA binding motif protein 39	9584	10.33	10.18	11.02	10.53
7908409	RGS2	regulator of G-protein signaling 2, 24kDa	5997	6.98	8.49	7.6	7.97
8020508	RIOK3	RIO kinase 3 (yeast)	8780	8.75	8.14	9.93	9.3
8121273	RN5S211	RNA, 5S ribosomal 211	0	5	5.24	5.62	5.43
8135943	RN5S242	RNA, 5S ribosomal 242	0	7.07	7.31	7.94	7.25
8055688	RND3	Rho family GTPase 3	390	7.95	8.01	8.62	8.64
8131286	RNF216P1	ring finger protein 216 pseudogene 1	441191	7.79	7.71	8.46	8.15
7919155	RNU1-13P	RNA, U1 small nuclear 13, pseudogene; RNA, U1 small nuclear 12, pseudogene	0	8.02	8.81	8.67	8.44
7919405	RNU1-13P	RNA, U1 small nuclear 13, pseudogene; RNA, U1 small nuclear 12, pseudogene	0	8.02	8.81	8.67	8.44
7992843	RNU1-22P	RNA, U1 small nuclear 22, pseudogene	0	6.7	6.51	7.35	6.6
7899502	RNU11	RNA, U11 small nuclear	26824	9.23	9.14	9.86	9.31
8013987	RNY4P13	RNA, Ro-associated Y4 pseudogene 13	0	5.61	5.7	6.4	6.35
7910636	RNY4P16	RNA, Ro-associated Y4 pseudogene 16	0	5.28	5.67	6.26	5.21
8146305	RNY5P6	RNA, Ro-associated Y5 pseudogene 6	0	5.4	5.32	6.18	5.72
8100378	RPL21P44	ribosomal protein L21 pseudogene 44	402176	5.75	6.07	6.37	6.41
8042038	RPL23AP32	ribosomal protein L23a pseudogene 32	56969	6.38	6.63	7.23	6.57
8078918	RPSA	ribosomal protein SA; small nucleolar RNA, H/ACA box 6; small nucleolar RNA, H/ACA box 62	3921	7.28	7.68	8.02	7.23
7903321	RTCA	RNA 3'-terminal phosphate cyclase	8634	8.91	9.25	9.64	9.67
7940781	RTN3	reticulon 3	10313	7.96	7.93	8.62	8.22
8166469	SAT1	spermidine/spermine N1-acetyltransferase 1	6303	9.29	8.12	10.14	9.43
7935776	SCD	stearoyl-CoA desaturase (delta-9-desaturase)	0	7.32	7.02	7.94	8.05
8166278	SCML1	sex comb on midleg-like 1 (Drosophila)	6322	7.07	6.72	7.78	8.06
7924686	SDE2	SDE2 telomere maintenance homolog (S. pombe)	163859	7.65	7.75	8.26	7.52
8071559	SDF2L1	stromal cell-derived factor 2-like 1	23753	7.02	7.4	7.73	8.52
8102482	SEC24D	SEC24 family, member D (S. cerevisiae)	9871	8.4	8.53	9.25	9.87
8088167	SELK	selenoprotein K	58515	7.94	8.37	8.7	9.48
8129317	SERINC1	serine incorporator 1	57515	9.03	9.39	9.78	10.34
8021584	SERPINB5	serpin peptidase inhibitor, clade B (ovalbumin), member 5	5268	6.99	6.49	7.61	7.56
8021653	SERPINB8	serpin peptidase inhibitor, clade B (ovalbumin), member 8	5271	7.82	7.43	8.43	8.7
8135069	SERPINE1	serpin peptidase inhibitor, clade E (nexin, plasminogen activator inhibitor type 1), member 1	5054	8	7.82	9.03	8.21
7942596	SERPINH1	serpin peptidase inhibitor, clade H (heat shock protein 47), member 1, (collagen binding protein 1)	871	8.06	9.24	9.5	9.68
7899436	SESN2	sestrin 2	83667	6.37	6.11	7.69	7.67
8038885	SIGLEC14	sialic acid binding Ig-like lectin 14	100049587	5.51	5.58	6.15	5.82
8103043	SLC10A7	solute carrier family 10 (sodium/bile acid cotransporter family), member 7	84068	7.18	7.16	7.84	7.87
8082012	SLC15A2	solute carrier family 15 (H+/peptide transporter), member 2	6565	5.46	5.52	6.12	5.82
8042310	SLC1A4	solute carrier family 1 (glutamate/neutral amino acid transporter), member 4	6509	6.05	5.75	6.84	5.7
8037835	SLC1A5	solute carrier family 1 (neutral amino acid transporter), member 5	6510	9.12	9.29	10.08	9.29
8080896	SLC25A26	solute carrier family 25 (S-adenosylmethionine carrier), member 26	115286	7.85	7.8	8.48	8.47
7974816	SLC38A6	solute carrier family 38, member 6	145389	6.81	6.98	7.63	7.24
7940717	SLC3A2	solute carrier family 3 (activators of dibasic and neutral amino acid transport), member 2	6520	10.12	9.86	10.77	9.89
7970810	SLC7A1	solute carrier family 7 (cationic amino acid transporter, y+ system), member 1	6541	8.79	8.91	9.83	9.69
8102800	SLC7A11	solute carrier family 7 (anionic amino acid transporter light chain, xc- system), member 11	23657	10.11	9.46	11.45	11.13
7914021	SLC9A1	solute carrier family 9, subfamily A (NHE1, cation proton antiporter 1), member 1	6548	7.74	7.34	8.48	7.88
8006531	SLFN5	schlafen family member 5	162394	6.97	8.14	7.92	9.72
7999841	SMG1	smg-1 homolog, phosphatidylinositol 3-kinase-related kinase (C. elegans); uncharacterized LOC100506830; SMG1 homolog, phosphatidylinositol 3-kinase-related kinase (C. elegans) pseudogene	23049	9.83	9.73	10.54	10.52
8135902	SND1-IT1	SND1 intronic transcript 1 (non-protein coding)	27099	7.73	8.01	8.42	9.06
7914202	SNHG12	small nucleolar RNA host gene 12 (non-protein coding)	85028	9.39	9.75	10.13	10.11
8130580	SNORA29	small nucleolar RNA, H/ACA box 29; t-complex 1	677812	7.52	7.61	8.36	8.58
7971386	SNORA31	small nucleolar RNA, H/ACA box 31	7178	5.98	6.17	6.6	6.68
8001746	SNORA46	small nucleolar RNA, H/ACA box 46	677827	6.48	6.72	7.14	7.46
8001748	SNORA50	small nucleolar RNA, H/ACA box 50	677830	8.72	8.65	9.35	9.31
7914322	SNORD103A	small nucleolar RNA, C/D box 103A; small nucleolar RNA, C/D box 103B	0	5.4	5.56	6.02	6.37
7914324	SNORD103A	small nucleolar RNA, C/D box 103A; small nucleolar RNA, C/D box 103B	0	5.4	5.56	6.02	6.37
7952335	SNORD14E	small nucleolar RNA, C/D box 14E	0	7.54	8.25	8.52	9.07
7935188	SORBS1	sorbin and SH3 domain containing 1	10580	5.71	5.16	7.08	6.99
7983512	SQRDL	sulfide quinone reductase-like (yeast)	58472	6.29	6.02	7.01	6.82
8110569	SQSTM1	sequestosome 1	8878	9.46	9.44	10.07	9.46
8064375	SRXN1	sulfiredoxin 1	140809	8.72	8.66	9.65	9.06
8115851	STC2	stanniocalcin 2	8614	7.47	7.29	8.2	8.48
8132503	STK17A	serine/threonine kinase 17a	9263	8.01	7.57	8.71	8.25
7948864	STX5	syntaxin 5	6811	7.58	7.9	8.37	8.65
8000590	SULT1A1	sulfotransferase family, cytosolic, 1A, phenol-preferring, member 1	6817	5.41	5.81	6.14	5.25
7949383	SYVN1	synovial apoptosis inhibitor 1, synoviolin	84447	7.2	7.65	7.82	8.55
8131975	TAX1BP1	Tax1 (human T-cell leukemia virus type I) binding protein 1	8887	9.81	10.03	10.45	10.88
8017173	TBC1D3G	TBC1 domain family, member 3G; TBC1 domain family, member 3 pseudogene 2; TBC1 domain family, member 3F; TBC1 domain family, member 3; TBC1 domain family, member 3H; TBC1 domain family, member 3B; TBC1 domain family, member 3C	102724862	7.98	7.9	8.6	8.43
7966690	TBX3	T-box 3	6926	6.89	6.84	7.65	6.86
8072360	TCN2	transcobalamin II	6948	5.33	5.72	5.94	5.31
8091103	TFDP2	transcription factor Dp-2 (E2F dimerization partner 2)	7029	7.4	7.94	8.26	8.31
7982597	THBS1	thrombospondin 1	7057	8.63	7.98	9.45	8.74
8150364	TM2D2	TM2 domain containing 2	83877	7.84	7.91	8.48	8.4
7906146	TMEM79	transmembrane protein 79	84283	5.83	6.08	6.46	6.26
8149733	TNFRSF10B	tumor necrosis factor receptor superfamily, member 10b	8795	9.14	8.11	10.15	9.43
8149749	TNFRSF10D	tumor necrosis factor receptor superfamily, member 10d, decoy with truncated death domain	8793	9.14	9.21	10.25	10.34
7912145	TNFRSF9	tumor necrosis factor receptor superfamily, member 9	3604	6.55	5.94	7.33	5.66
8144528	TNKS	tankyrase, TRF1-interacting ankyrin-related ADP-ribose polymerase	8658	8.69	8.43	9.34	8.89
8008564	TOM1L1	target of myb1 (chicken)-like 1	10040	7.88	7.62	8.5	8.63
8064191	TPD52L2	tumor protein D52-like 2	7165	8.36	8.48	9.06	8.72
8060344	TRIB3	tribbles homolog 3 (Drosophila)	57761	6.37	6.85	7.42	8.02
8012953	TRIM16	tripartite motif containing 16	10626	8.64	9.01	9.3	9.71
8005475	TRIM16	tripartite motif containing 16; tripartite motif containing 16-like	10626	8.95	9.05	9.57	9.54
8104107	TRIML2	tripartite motif family-like 2	205860	8.08	9.07	9.59	10.6
8037001	TRNAK38P	transfer RNA lysine 38 (anticodon UUU) pseudogene	0	5.27	5.37	6.05	6.23
8167763	TSPYL2	TSPY-like 2	64061	7.45	7.38	8.18	8.58
8109620	TTC1	tetratricopeptide repeat domain 1	7265	8.23	8.16	8.96	8.67
7934334	TTC18	tetratricopeptide repeat domain 18	118491	6.4	5.84	7.69	7.09
8074695	TUBA3FP	tubulin, alpha 3f, pseudogene	113691	5.17	5.35	5.93	5.12
7897527	UBE4B	ubiquitination factor E4B	10277	9.28	9.28	9.99	9.53
8119529	UBR2	ubiquitin protein ligase E3 component n-recognin 2	23304	8.6	8.58	9.32	9.33
8046213	UBR3	ubiquitin protein ligase E3 component n-recognin 3 (putative)	130507	8.34	8.09	8.98	8.5
8086981	UCN2	urocortin 2	90226	5.1	5.39	5.83	5.17
8074464	UFD1L	ubiquitin fusion degradation 1 like (yeast)	7353	9.52	9.65	10.32	9.7
7968670	UFM1	ubiquitin-fold modifier 1	51569	7.61	8.11	8.41	9.35
8122724	ULBP1	UL16 binding protein 1	80329	7.81	7.45	8.68	7.72
8130176	ULBP3	UL16 binding protein 3	79465	8.27	7.58	8.93	8.25
7959957	ULK1	unc-51-like kinase 1 (C. elegans)	8408	6.9	7.16	7.53	7.25
8132725	UPP1	uridine phosphorylase 1	7378	5.67	5.43	6.76	6.54
8167125	USP11	ubiquitin specific peptidase 11	8237	8.63	9.05	9.33	9.45
8144397	USP17L2	ubiquitin specific peptidase 17-like 2; ubiquitin specific peptidase 17-like 3; ubiquitin specific peptidase 17-like 4; ubiquitin specific peptidase 17-like 1, pseudogene; ubiquitin specific peptidase 17-like 7; ubiquitin specific peptidase 17-like 8	100288520	5.88	5.71	6.87	5.96
8149241	USP17L2	ubiquitin specific peptidase 17-like 2; ubiquitin specific peptidase 17-like 3; ubiquitin specific peptidase 17-like 4; ubiquitin specific peptidase 17-like 1, pseudogene; ubiquitin specific peptidase 17-like 7; ubiquitin specific peptidase 17-like 8	100288520	5.88	5.71	6.87	5.96
8149356	USP17L3	ubiquitin specific peptidase 17-like 3; ubiquitin specific peptidase 17-like 4; ubiquitin specific peptidase 17-like 1, pseudogene; ubiquitin specific peptidase 17-like 7; ubiquitin specific peptidase 17-like 8; ubiquitin specific peptidase 17-like 2	100288520	5.61	5.64	6.78	5.98
8149243	USP17L3	ubiquitin specific peptidase 17-like 3; ubiquitin specific peptidase 17-like 4; ubiquitin specific peptidase 17-like 1, pseudogene; ubiquitin specific peptidase 17-like 7; ubiquitin specific peptidase 17-like 8; ubiquitin specific peptidase 17-like 2	100288520	5.64	5.67	6.76	6
8144395	USP17L3	ubiquitin specific peptidase 17-like 3; ubiquitin specific peptidase 17-like 4; ubiquitin specific peptidase 17-like 1, pseudogene; ubiquitin specific peptidase 17-like 7; ubiquitin specific peptidase 17-like 8; ubiquitin specific peptidase 17-like 2	100288520	5.67	5.66	6.76	5.98
8160914	VCP	valosin containing protein	7415	10.14	10.57	10.81	10.69
7957613	VEZT	vezatin, adherens junctions transmembrane protein	55591	8.03	8.27	8.83	9.12
7981290	WARS	tryptophanyl-tRNA synthetase	7453	9.44	9.32	10.08	9.99
8075182	XBP1	X-box binding protein 1	7494	8.77	9.4	9.88	9.98
8008819	YPEL2	yippee-like 2 (Drosophila)	388403	5.27	5.33	6.04	6.16
8137709	ZFAND2A	zinc finger, AN1-type domain 2A	90637	8.36	8.15	10.99	10.17
8119227	ZFAND3	zinc finger, AN1-type domain 3	60685	8.2	8.18	8.94	8.43
8161747	ZFAND5	zinc finger, AN1-type domain 5	7763	9.01	8.61	9.78	9.07
8031857	ZNF135	zinc finger protein 135	7694	5.75	5.96	6.36	5.88
8124562	ZNF323	zinc finger protein 323	64288	6.19	6.99	6.85	6.83
8157193	ZNF483	zinc finger protein 483	158399	5.75	6.16	6.5	6.52
8170013	ZNF75D	zinc finger protein 75D; uncharacterized LOC100287728	7626	5.36	4.63	6.28	6.06
8175317	ZNF75D	zinc finger protein 75D; uncharacterized LOC100287728	7626	5.36	4.63	6.28	6.06
8030993	ZNF761	zinc finger protein 761	388561	7.51	7.58	8.14	8.46
8046815	ZNF804A	zinc finger protein 804A	91752	7.04	6.97	7.98	9.48
8063337	ZNFX1-AS1	ZNFX1 antisense RNA 1 (non-protein coding)	441951	8.41	8.48	9.18	9.02
8107353	ZRSR1	zinc finger (CCCH type), RNA-binding motif and serine/arginine rich 1; signal recognition particle 19kDa	6728	8.39	8.4	9.01	8.85
7930921			9531	8.58	8.83	10.05	9.86
7981333				6.12	6.45	7.56	7.27
7960338				5.25	5.92	6.63	6.4
8049042				6.22	6.29	7.36	7.18
7934365				6.04	5.61	7.16	6.85
8103309				5.76	5.51	6.85	6.71
7975987				6.2	6.24	7.2	7.11
7917050				6.59	7.05	7.52	8.21
7919749				6.3	6.86	7.21	7.19
8022557				5.57	5.05	6.48	6.57
8014140				5.35	5.6	6.25	6
7990652				5.37	5.52	6.24	5.57
7921621				7.05	6.76	7.92	8.12
8117018				6.02	6.7	6.89	7.18
7945942				5.49	5.99	6.36	6.65
8180227				5.79	5.95	6.64	6.3
7902306				5.35	5.39	6.19	5.84
8055294				5.17	6.21	6.01	6.09
8052231				8.46	7.95	9.3	9.56
7965110				6.35	5.49	7.18	6.76
7904480				5.29	6.54	6.11	7.01
7904963				5.29	6.54	6.11	7.01
7992756				5.01	4.02	5.82	5.23
8081645			79669	6.86	6.84	7.67	8.58
8130027				5.32	5.06	6.11	5.99
7910944				5.49	5.53	6.27	5.13
8092455				5.4	5.58	6.16	5.75
7918757				5.52	5.31	6.27	5.44
8083030				7.16	7.47	7.91	7.35
8180310				9.19	8.34	9.93	9.32
8062204				5.36	5.84	6.1	5.68
8116571				5.96	5.75	6.69	6.13
8156759				6.4	5.58	7.12	6.77
8180277				5.86	5.93	6.58	6.32
7956908				7.1	6.47	7.81	7.3
8097118				6.28	6.59	6.99	6.86
8132830				6.46	6.92	7.17	7.19
7962893				7.28	7.15	7.99	8.1
8042221				5.16	5.51	5.86	5.43
7975455				5.29	5.46	5.99	5.62
7911108				6.75	7.04	7.45	7.31
8000480				5.08	5.34	5.78	5.9
7911681				5.14	5.4	5.83	5.47
7939432				5.41	5.44	6.1	5.97
7983761				6.05	6.03	6.74	7.24
8177955			4277	9.58	9.35	10.26	9.97
8139031				5.7	6	6.37	6.3
8146328				6.7	7.46	7.37	7.89
8135585				7.24	6.97	7.91	8.87
8005444			400579	5.84	5.61	6.5	5.98
7986639				5.76	5.89	6.42	5.92
8100941				7.74	8.04	8.4	8.8
8083933				5.65	5.92	6.31	6.83
7948879				6.94	6.99	7.6	8.98
8128312				5.54	5.69	6.19	5.63
8094776				5.44	5.55	6.09	5.57
8106818			731157	5.98	6.23	6.63	6.3
7945829				6.82	6.64	7.47	7.18
8139885				6.41	6.2	7.06	6.8
8150149				5.54	5.38	6.18	5.42
7924819				5.52	5.66	6.16	5.74
8145736			3084	5.53	5.51	6.17	5.99
8044415				5.74	5.78	6.37	6.06
8097062				7.39	7.81	8.02	8.33
8147373				5.65	6.36	6.28	7.78
8101427				5.79	5.71	6.41	5.95
8128712				5.44	5.47	6.06	5.74
7936639				7.68	7.62	8.3	8.39
8078225				6.96	6.44	7.58	7.68
8092957				6.51	6.53	7.12	7.16

## Sheet: Downregulated by siNRF1
Table S1-3. The downregulated genes by siNRF1under proteasome inhibition (Fold Change ≤ -1.21 (siNRF1_MG132/siControl_MG132))
ID	Gene Symbol	Description	Entrez ID	siControl_DMSO	siNRF1_DMSO	siControl_MG132	siNRF1_MG132
7963646	AAAS	achalasia, adrenocortical insufficiency, alacrimia	8086	8.94	8.58	8.74	7.95
8052803	AAK1	AP2 associated kinase 1	22848	9.03	8.43	9.26	8.84
8052798	AAK1	AP2 associated kinase 1	22848	8.07	7.06	8.26	7.95
8126681	AARS2	alanyl-tRNA synthetase 2, mitochondrial (putative)	57505	6.31	6.29	6.4	6.1
7943552	AASDHPPT	aminoadipate-semialdehyde dehydrogenase-phosphopantetheinyl transferase	60496	9.26	8.72	8.91	8.51
8018038	ABCA5	ATP-binding cassette, sub-family A (ABC1), member 5	23461	7.02	6.77	6.98	6.3
8059111	ABCB6	ATP-binding cassette, sub-family B (MDR/TAP), member 6; autophagy related 9A	10058	6.95	6.96	7.05	6.61
7967337	ABCB9	ATP-binding cassette, sub-family B (MDR/TAP), member 9	23457	6.3	6.17	6.02	5.65
7929779	ABCC2	ATP-binding cassette, sub-family C (CFTR/MRP), member 2	1244	9.98	9.97	10.29	9.92
7999727	ABCC6	ATP-binding cassette, sub-family C (CFTR/MRP), member 6	368	5.57	5.74	5.88	5.52
7980115	ABCD4	ATP-binding cassette, sub-family D (ALD), member 4	5826	6.78	6.73	7.15	6.88
8117929	ABCF1	ATP-binding cassette, sub-family F (GCN20), member 1	23	9.25	8.95	9.21	8.81
8177797	ABCF1	ATP-binding cassette, sub-family F (GCN20), member 1	23	9.25	8.95	9.21	8.81
8179112	ABCF1	ATP-binding cassette, sub-family F (GCN20), member 1	23	9.25	8.95	9.21	8.81
8101675	ABCG2	ATP-binding cassette, sub-family G (WHITE), member 2	9429	5.92	5.72	6.06	5.68
7944447	ABCG4	ATP-binding cassette, sub-family G (WHITE), member 4	64137	6.58	6.55	6.43	6.1
8080162	ABHD14A	abhydrolase domain containing 14A	100526760	6.91	6.72	6.74	6.28
7985809	ABHD2	abhydrolase domain containing 2	11057	8.42	7.25	8.32	7.62
7973306	ABHD4	abhydrolase domain containing 4	63874	7.9	7.72	9.26	8.46
8080762	ABHD6	abhydrolase domain containing 6	57406	7.73	7.39	8.08	7.18
8023261	ACAA2	acetyl-CoA acyltransferase 2	10449	6.2	6.27	5.78	5.49
7958466	ACACB	acetyl-CoA carboxylase beta	32	5.93	5.86	5.85	5.46
8123137	ACAT2	acetyl-CoA acetyltransferase 2	39	9	8.54	8.92	8.61
7932214	ACBD7	acyl-CoA binding domain containing 7	414149	6.22	5.38	5.71	5.29
8002057	ACD	adrenocortical dysplasia homolog (mouse)	65057	7.8	7.75	7.68	7.27
8141648	ACHE	acetylcholinesterase	43	5.83	6.23	6.12	5.83
8154733	ACO1	aconitase 1, soluble	48	9.04	8.99	8.92	8.51
7912012	ACOT7	acyl-CoA thioesterase 7	11332	8.18	8.29	8.55	8.09
8099965	ACOT7	acyl-CoA thioesterase 7; acyl-CoA thioesterase 7 pseudogene	344967	8.47	8.73	8.98	8.65
8083075	ACPL2	acid phosphatase-like 2	92370	6.37	6.03	6.03	5.59
8030736	ACPT	acid phosphatase, testicular	93650	6.01	5.9	6.02	5.68
8054766	ACR	acrosin	49	5.59	5.84	5.84	5.52
8168345	ACRC	acidic repeat containing	93953	5.41	5.47	6.27	5.6
8084067	ACTL6A	actin-like 6A	86	7.37	7	7.27	6.81
8033662	ACTL9	actin-like 9	284382	6.44	6.6	6.43	6.11
8028524	ACTN4	actinin, alpha 4	81	12.54	12.06	12.54	12.03
8092002	ACTRT3	actin-related protein T3	84517	5.63	5.48	5.85	5.42
7955562	ACVRL1	activin A receptor type II-like 1	94	5.6	5.8	5.87	5.56
7980265	ACYP1	acylphosphatase 1, erythrocyte (common) type	97	7.39	6.77	7.08	6.67
8007675	ADAM11	ADAM metallopeptidase domain 11	4185	6.29	6.34	6.44	5.99
7979927	ADAM20	ADAM metallopeptidase domain 20	8748	6.28	5.45	5.94	5.64
8146024	ADAM32	ADAM metallopeptidase domain 32	203102	8.3	6.32	8.72	6.98
7937150	ADAM8	ADAM metallopeptidase domain 8	101	6.06	5.92	5.99	5.63
8111387	ADAMTS12	ADAM metallopeptidase with thrombospondin type 1 motif, 12	81792	5.28	5.35	5.42	5.11
8088560	ADAMTS9	ADAM metallopeptidase with thrombospondin type 1 motif, 9	56999	5.13	5.27	5.5	5.16
8024356	ADAT3	adenosine deaminase, tRNA-specific 3	113179	7.56	7.23	7.66	7.18
7910164	ADCK3	aarF domain containing kinase 3	56997	6.67	6.39	6.88	6.37
8132667	ADCY1	adenylate cyclase 1 (brain)	107	5.69	5.53	5.97	5.64
7930380	ADD3	adducin 3 (gamma)	120	7.56	6.89	7.47	6.46
8101844	ADH5	alcohol dehydrogenase 5 (class III), chi polypeptide	128	7.99	7.79	7.84	7.26
8127419	ADH5P4	alcohol dehydrogenase 5 (class III), chi polypeptide, pseudogene 4		8.29	7.81	8.1	7.78
7938390	ADM	adrenomedullin	133	8.74	8.54	8.79	8.32
8067011	ADNP	activity-dependent neuroprotector homeobox	23394	9.55	9.03	9.19	8.75
8021914	ADNP2	ADNP homeobox 2	22850	7.36	7.21	7.59	7.08
7908907	ADORA1	adenosine A1 receptor	134	6.68	6.44	6.78	6.13
7900087	ADPRHL2	ADP-ribosylhydrolase like 2	54936	6.42	6.66	6.52	6.18
7930627	ADRB1	adrenoceptor beta 1	153	6.73	6.78	6.85	6.45
8109086	ADRB2	adrenoceptor beta 2, surface	154	5.76	5.42	6.19	5.89
8072015	ADRBK2	adrenergic, beta, receptor kinase 2	157	7.9	7.53	7.8	7.36
8063893	ADRM1	adhesion regulating molecule 1	11047	9.66	9.72	9.96	9.25
7985767	AEN	apoptosis enhancing nuclease	64782	8.46	8.32	9.09	8.63
8137381	AGAP3	ArfGAP with GTPase domain, ankyrin repeat and PH domain 3	116988	7.3	7.29	7.2	6.69
7927231	AGAP4	ArfGAP with GTPase domain, ankyrin repeat and PH domain 4; ArfGAP with GTPase domain, ankyrin repeat and PH domain 8; ArfGAP with GTPase domain, ankyrin repeat and PH domain 5; ArfGAP with GTPase domain, ankyrin repeat and PH domain 10; ankyrin repeat and GTPase domain Arf GTPase activating protein 11; BMS1 pseudogene 5	414224	8.58	8.49	8.96	8.68
8040774	AGBL5	ATP/GTP binding protein-like 5	60509	6.6	7	6.69	6.4
8048847	AGFG1	ArfGAP with FG repeats 1	3267	10.56	10.33	10.7	10.41
8134834	AGFG2	ArfGAP with FG repeats 2	3268	6.22	6.06	6.19	5.8
8144378	AGPAT5	1-acylglycerol-3-phosphate O-acyltransferase 5 (lysophosphatidic acid acyltransferase, epsilon)	55326	9.92	9.57	9.99	9.18
7960910	AICDA	activation-induced cytidine deaminase	57379	5.04	5.09	5.44	5.15
7934101	AIFM2	apoptosis-inducing factor, mitochondrion-associated, 2	84883	7.11	6.8	7.52	7.05
7941927	AIP	aryl hydrocarbon receptor interacting protein	9049	7.39	7.33	7.22	6.95
7977854	AJUBA	ajuba LIM protein	84962	7.77	7.09	7.34	6.73
8164766	AK8	adenylate kinase 8	158067	5.24	5.42	5.44	5.14
8143054	AKR1B1	aldo-keto reductase family 1, member B1 (aldose reductase)	231	7.93	7.79	7.88	7.47
8080184	ALAS1	aminolevulinate, delta-, synthase 1	211	9.87	9.76	9.92	9.63
8173135	ALAS2	aminolevulinate, delta-, synthase 2	212	5.97	6.07	6.3	5.97
8030321	ALDH16A1	aldehyde dehydrogenase 16 family, member A1	126133	6.66	6.85	6.56	6.21
8090314	ALDH1L1	aldehyde dehydrogenase 1 family, member L1	10840	5.6	5.7	5.8	5.34
8005638	ALDH3A2	aldehyde dehydrogenase 3 family, member A2	224	8.26	7.9	7.76	7.37
7949882	ALDH3B2	aldehyde dehydrogenase 3 family, member B2	222	5.44	5.23	5.5	5.17
7994737	ALDOA	aldolase A, fructose-bisphosphate	226	8.58	8.71	8.54	8.25
7993071	ALG1	asparagine-linked glycosylation 1, beta-1,4-mannosyltransferase homolog (S. cerevisiae)	56052	7.9	7.72	7.73	7.36
7951633	ALG9	asparagine-linked glycosylation 9, alpha-1,2-mannosyltransferase homolog (S. cerevisiae)	79796	8.58	8.29	8.57	8.29
7966183	ALKBH2	alkB, alkylation repair homolog 2 (E. coli)	121642	9.33	9.16	9.17	8.74
8005399	ALKBH5	alkB, alkylation repair homolog 5 (E. coli); uncharacterized LOC100653189; uncharacterized LOC100652858	54890	8.58	8.77	8.52	8.06
8036242	ALKBH6	alkB, alkylation repair homolog 6 (E. coli)	84964	7.73	8.25	8.58	8.17
7951467	ALKBH8	alkB, alkylation repair homolog 8 (E. coli)	91801	7.98	7.24	8.04	7.54
7968344	ALOX5AP	arachidonate 5-lipoxygenase-activating protein	241	5.74	5.51	6.13	5.44
8049137	ALPI	alkaline phosphatase, intestinal	248	6.31	6.4	6.47	6.1
8049128	ALPPL2	alkaline phosphatase, placental-like 2	251	6.23	6	6.44	6.17
8058295	ALS2	amyotrophic lateral sclerosis 2 (juvenile)	57679	7.84	7.4	8.47	8.02
8058203	ALS2CR12	amyotrophic lateral sclerosis 2 (juvenile) chromosome region, candidate 12	130540	5.02	4.84	5.56	5.16
7947563	ALX4	ALX homeobox 4	60529	5.89	5.74	5.94	5.54
8019772	ALYREF	Aly/REF export factor	10189	11.16	10.54	11.01	10.16
8019273	ALYREF	Aly/REF export factor	10189	10.91	10.31	10.76	9.93
8024429	AMH	anti-Mullerian hormone	268	7.25	7.35	7.49	7.15
8087453	AMIGO3	adhesion molecule with Ig-like domain 3; GDP-mannose pyrophosphorylase B	386724	6.19	5.99	6.52	6.12
8174496	AMMECR1	Alport syndrome, mental retardation, midface hypoplasia and elliptocytosis chromosomal region gene 1	9949	8.73	7.67	8.61	7.74
7977033	AMN	amnionless homolog (mouse)	81693	6.26	6.34	6.4	6.11
8174576	AMOT	angiomotin	154796	5.73	5.81	5.87	5.57
8090852	AMOTL2	angiomotin like 2	51421	7.43	6.99	7.57	6.91
8103005	ANAPC10	anaphase promoting complex subunit 10	10393	7.26	6.74	7.63	7.03
8165462	ANAPC2	anaphase promoting complex subunit 2	29882	7.12	6.95	6.93	6.54
7967149	ANAPC5	anaphase promoting complex subunit 5	51433	8.69	8.43	8.61	8.33
8149071	ANGPT2	angiopoietin 2	285	6.98	6.67	7.75	6.99
8025402	ANGPTL4	angiopoietin-like 4	51129	6.14	5.61	6.01	5.72
8150439	ANK1	ankyrin 1, erythrocytic	286	5.59	5.46	5.67	5.37
8111101	ANKH	ankylosis, progressive homolog (mouse)	56172	8.34	7.97	8.03	7.45
8026712	ANKLE1	ankyrin repeat and LEM domain containing 1	126549	6.99	6.76	7.02	6.74
8060103	ANKMY1	ankyrin repeat and MYND domain containing 1	51281	6.62	6.68	6.68	6.31
7931888	ANKRD16	ankyrin repeat domain 16	54522	6.6	6.23	6.13	5.76
7970381	ANKRD20A11P	ankyrin repeat domain 20 family, member A11, pseudogene; ankyrin repeat domain 20 family, member A8, pseudogene	729171	6.46	5.75	6.37	5.96
8053744	ANKRD20A3	ankyrin repeat domain 20 family, member A3; ankyrin repeat domain 20 family, member A1; ankyrin repeat domain 20 family, member A4; ankyrin repeat domain 20 family, member A8, pseudogene; ankyrin repeat domain 20 family, member A2	728747	7.12	6.62	6.98	6.46
8161388	ANKRD20A3	ankyrin repeat domain 20 family, member A3; ankyrin repeat domain 20 family, member A1; ankyrin repeat domain 20 family, member A4; ankyrin repeat domain 20 family, member A2	728747	7.45	6.91	7.41	6.99
8155574	ANKRD20A3	ankyrin repeat domain 20 family, member A3; ankyrin repeat domain 20 family, member A1; ankyrin repeat domain 20 family, member A4; ankyrin repeat domain 20 family, member A2	728747	7.43	6.88	7.37	6.97
8155602	ANKRD20A3	ankyrin repeat domain 20 family, member A3; ankyrin repeat domain 20 family, member A1; ankyrin repeat domain 20 family, member A4; ankyrin repeat domain 20 family, member A2	728747	7.39	6.8	7.28	6.88
8053741	ANKRD20A3	ankyrin repeat domain 20 family, member A3; ankyrin repeat domain 20 family, member A1; ankyrin repeat domain 20 family, member A4; ankyrin repeat domain 20 family, member A8, pseudogene; ankyrin repeat domain 20 family, member A2	728747	7.37	6.64	7.33	7.05
8067864	ANKRD20A5P	ankyrin repeat domain 20 family, member A5, pseudogene; ankyrin repeat domain 20 family, member A3; ankyrin repeat domain 20 family, member A1; ankyrin repeat domain 20 family, member A4; ankyrin repeat domain 20 family, member A8, pseudogene; ankyrin repeat domain 20 family, member A2	728747	7.29	6.57	7.29	6.37
8053737	ANKRD20A8P	ankyrin repeat domain 20 family, member A8, pseudogene	729171	7.41	6.82	7.31	6.83
8155591	ANKRD20A8P	ankyrin repeat domain 20 family, member A8, pseudogene	729171	7.49	6.79	7.42	7.03
8085628	ANKRD28	ankyrin repeat domain 28	23243	8.69	8.07	8.6	8.18
8106931	ANKRD32	ankyrin repeat domain 32	84250	6.66	6.43	6.69	6.2
8104499	ANKRD33B	ankyrin repeat domain 33B	651746	7.2	7.11	7.34	6.97
8053998	ANKRD39	ankyrin repeat domain 39	51239	7.94	7.76	8.1	7.56
8057990	ANKRD44	ankyrin repeat domain 44	91526	5.79	5.7	5.64	5.34
8060949	ANKRD5	ankyrin repeat domain 5	63926	7.67	7.32	7.99	7.45
7981377	ANKRD9	ankyrin repeat domain 9	122416	6.98	6.95	6.87	6.59
7993815	ANKS4B	ankyrin repeat and sterile alpha motif domain containing 4B	257629	5.39	5.47	5.8	5.18
8048489	ANKZF1	ankyrin repeat and zinc finger domain containing 1	55139	7.01	6.66	7.3	6.98
8132318	ANLN	anillin, actin binding protein	54443	11.44	10.85	11.09	10.37
7942135	ANO1	anoctamin 1, calcium activated chloride channel	55107	8.49	7.96	8.76	8.41
8035278	ANO8	anoctamin 8	57719	6.87	6.71	6.46	6.18
7990020	ANP32A	acidic (leucine-rich) nuclear phosphoprotein 32 family, member A	8125	9.14	8.52	8.31	7.66
7982531	ANP32A	acidic (leucine-rich) nuclear phosphoprotein 32 family, member A; acidic (leucine-rich) nuclear phosphoprotein 32 family, member A pseudogene 1	23520	10.77	10.49	10.08	9.43
7919715	ANP32E	acidic (leucine-rich) nuclear phosphoprotein 32 family, member E	81611	8.71	7.59	8.49	7.47
8101260	ANTXR2	anthrax toxin receptor 2	118429	7.72	6.49	7.72	6.78
8007414	AOC2	amine oxidase, copper containing 2 (retina-specific)	314	6.11	6.02	6.49	6.09
8096905	AP1AR	adaptor-related protein complex 1 associated regulatory protein	55435	7.8	6.82	8.06	7.76
7937533	AP2A2	adaptor-related protein complex 2, alpha 2 subunit	161	7.79	7.87	7.85	7.56
8084345	AP2M1	adaptor-related protein complex 2, mu 1 subunit	1173	10.85	10.43	10.62	10.17
8037847	AP2S1	adaptor-related protein complex 2, sigma 1 subunit	1175	9.39	9.38	9.43	8.91
7918703	AP4B1	adaptor-related protein complex 4, beta 1 subunit	10717	7.34	7.31	7.98	7.63
8060698	AP5S1	adaptor-related protein complex 5, sigma 1 subunit	55317	6.96	7.32	7.05	6.77
8032670	APBA3	amyloid beta (A4) precursor protein-binding, family A, member 3	9546	5.99	6.3	6.13	5.81
8099982	APBB2	amyloid beta (A4) precursor protein-binding, family B, member 2	323	10.53	10.26	10.53	10.23
7939424	API5	apoptosis inhibitor 5	8539	9.56	9	9.8	9.22
8175016	APLN	apelin	8862	5.65	5.52	5.81	5.54
7948167	APLNR	apelin receptor	187	5.28	5.11	5.53	5.08
7921834	APOA2	apolipoprotein A-II	336	5.8	6.06	6.2	5.79
8073056	APOBEC3A	apolipoprotein B mRNA editing enzyme, catalytic polypeptide-like 3A; APOBEC3A and APOBEC3B deletion hybrid	100913187	5.38	5	5.43	5.09
8073062	APOBEC3B	apolipoprotein B mRNA editing enzyme, catalytic polypeptide-like 3B	9582	10.05	7.73	9.55	8.45
8073068	APOBEC3C	apolipoprotein B mRNA editing enzyme, catalytic polypeptide-like 3C	27350	9.27	8.89	9.05	8.73
7994353	APOBR	apolipoprotein B receptor	55911	5.15	5.33	5.46	5.19
8171823	APOO	apolipoprotein O	79135	8.53	8.08	8.29	7.9
8114733	ARAP3	ArfGAP with RhoGAP domain, ankyrin repeat and PH domain 3	64411	6.86	6.58	6.93	6.61
8153322	ARC	activity-regulated cytoskeleton-associated protein	23237	6.9	6.86	7	6.7
7974249	ARF6	ADP-ribosylation factor 6	382	8.01	7.92	7.89	7.57
8064042	ARFGAP1	ADP-ribosylation factor GTPase activating protein 1	55738	8.17	8.1	8.57	8.29
7947784	ARFGAP2	ADP-ribosylation factor GTPase activating protein 2	84364	7.46	7.45	7.72	7.22
7982358	ARHGAP11A	Rho GTPase activating protein 11A	9824	10.07	9.28	9.31	8.51
8006786	ARHGAP23	Rho GTPase activating protein 23	57636	5.76	6.12	6.17	5.16
7943349	ARHGAP42	Rho GTPase activating protein 42	143872	8.01	6.99	7.86	7.24
8005064	ARHGAP44	Rho GTPase activating protein 44	9912	6.31	6.38	6.73	6.17
7991800	ARHGDIG	Rho GDP dissociation inhibitor (GDI) gamma	398	6.23	6.11	6.22	5.78
7921179	ARHGEF11	Rho guanine nucleotide exchange factor (GEF) 11	9826	8.12	7.67	7.8	7.25
7912724	ARHGEF19	Rho guanine nucleotide exchange factor (GEF) 19	128272	7.05	7.02	6.93	6.57
8083471	ARHGEF26	Rho guanine nucleotide exchange factor (GEF) 26	26084	6.91	6.54	6.85	5.77
7902592	ARID3B	AT rich interactive domain 3B (BRIGHT-like)	10620	7.5	7.34	7.68	7.4
7941104	ARL2	ADP-ribosylation factor-like 2	402	8.43	8.32	8.23	7.77
8059854	ARL4C	ADP-ribosylation factor-like 4C	10123	6.42	5.96	6.19	5.65
7999834	ARL6IP1	ADP-ribosylation factor-like 6 interacting protein 1	23204	12.21	11.86	11.84	11.38
8077450	ARL8B	ADP-ribosylation factor-like 8B	55207	8.26	7.76	8.59	8.16
7995193	ARMC5	armadillo repeat containing 5	79798	5.89	6.06	6.18	5.73
8027117	ARMC6	armadillo repeat containing 6	93436	7.11	7.22	6.93	6.64
8009755	ARMC7	armadillo repeat containing 7	79637	7.45	7.25	7.43	6.98
7954527	ARNTL2	aryl hydrocarbon receptor nuclear translocator-like 2	56938	8.09	7.3	7.57	7
8157828	ARPC5L	actin related protein 2/3 complex, subunit 5-like	81873	7.14	6.94	7.22	6.84
7950473	ARRB1	arrestin, beta 1	408	7.14	6.91	6.59	5.95
8026915	ARRDC2	arrestin domain containing 2	27106	6.46	6.17	6.59	5.95
8113073	ARRDC3	arrestin domain containing 3	57561	9.82	9.36	10.25	9.4
8112807	ARSB	arylsulfatase B	411	7.27	6.87	7.37	6.57
8102440	ARSJ	arylsulfatase family, member J	79642	6.15	6.03	6.12	5.77
8106962	ARSK	arylsulfatase family, member K	153642	7.08	7.16	7.1	6.83
7945882	ART5	ADP-ribosyltransferase 5	116969	5.71	5.77	5.93	5.5
7930181	AS3MT	arsenic (+3 oxidation state) methyltransferase	57412	5.8	5.45	6.34	5.79
8152867	ASAP1	ArfGAP with SH3 domain, ankyrin repeat and PH domain 1	50807	10.12	9.37	10.42	9.83
8040113	ASAP2	ArfGAP with SH3 domain, ankyrin repeat and PH domain 2	8853	9.08	7.89	9.2	8.17
8164572	ASB6	ankyrin repeat and SOCS box containing 6	140459	7.44	7.04	7.75	7.12
8034772	ASF1B	ASF1 anti-silencing function 1 homolog B (S. cerevisiae)	55723	8.46	8.52	8.16	7.1
8012043	ASGR1	asialoglycoprotein receptor 1	432	5.79	5.81	6.09	5.48
8137330	ASIC3	acid-sensing (proton-gated) ion channel 3; ATP-binding cassette, sub-family B (MDR/TAP), member 8	11194	7.34	7.39	7.49	7.16
8026024	ASNA1	arsA arsenite transporter, ATP-binding, homolog 1 (bacterial)	439	9.37	8.9	9.22	8.42
8072108	ASPHD2	aspartate beta-hydroxylase domain containing 2	57168	6.02	6.43	6.33	5.8
7923086	ASPM	asp (abnormal spindle) homolog, microcephaly associated (Drosophila)	259266	8.85	8.03	7.88	7.52
7940643	ASRGL1	asparaginase like 1	80150	7.3	7.05	7.18	6.4
8152668	ATAD2	ATPase family, AAA domain containing 2	29028	10.09	9.62	10.17	9.09
8006187	ATAD5	ATPase family, AAA domain containing 5	79915	8.03	7.64	8.05	7.28
8024712	ATCAY	ataxia, cerebellar, Cayman type	85300	5.73	5.34	5.64	5.21
8073148	ATF4	activating transcription factor 4 (tax-responsive enhancer element B67)	468	7.62	7.64	8.09	7.78
8049271	ATG16L1	autophagy related 16-like 1 (S. cerevisiae)	55054	8.23	7.31	8.38	7.6
7942381	ATG16L2	autophagy related 16-like 2 (S. cerevisiae)	89849	6.63	6.65	6.77	6.46
8089527	ATG3	autophagy related 3	64422	9.24	9.21	9.13	8.73
8077211	ATG4B	autophagy related 4B, cysteine peptidase	23192	7.03	7.02	7.62	6.85
8049888	ATG4B	autophagy related 4B, cysteine peptidase	23192	6.83	6.84	7.4	6.68
8025659	ATG4D	autophagy related 4D, cysteine peptidase	84971	7.46	7.16	7.48	6.92
8059139	ATG9A	autophagy related 9A	79065	7.85	7.75	7.65	7.32
7948995	ATL3	atlastin GTPase 3	25923	8.29	7.91	8.26	7.83
7953547	ATN1	atrophin 1	1822	9.06	8.85	8.87	8.39
8115346	ATOX1	ATX1 antioxidant protein 1 homolog (yeast)	475	8.28	7.47	7.87	7.08
7912898	ATP13A2	ATPase type 13A2	23400	7.32	6.94	7.25	6.78
7907160	ATP1B1	ATPase, Na+/K+ transporting, beta 1 polypeptide	481	8.93	9.06	8.88	8.34
8170671	ATP2B3	ATPase, Ca++ transporting, plasma membrane 3	492	5.33	5.35	5.51	5.03
7908940	ATP2B4	ATPase, Ca++ transporting, plasma membrane 4	493	9.07	8.41	9.07	8.46
8023063	ATP5A1	ATP synthase, H+ transporting, mitochondrial F1 complex, alpha subunit 1, cardiac muscle	498	11.15	10.95	10.76	10.38
7964234	ATP5B	ATP synthase, H+ transporting, mitochondrial F1 complex, beta polypeptide	506	12.23	11.94	12.07	11.56
8024219	ATP5D	ATP synthase, H+ transporting, mitochondrial F1 complex, delta subunit	513	9.06	8.84	8.67	8.4
7900922	ATP6V0B	ATPase, H+ transporting, lysosomal 21kDa, V0 subunit b	533	8.87	8.7	8.81	8.28
8137208	ATP6V0E2	ATPase, H+ transporting V0 subunit e2	155066	7.71	8.02	7.36	6.84
8147724	ATP6V1C1	ATPase, H+ transporting, lysosomal 42kDa, V1 subunit C1	528	9.68	9.3	9.47	9.2
7979698	ATP6V1D	ATPase, H+ transporting, lysosomal 34kDa, V1 subunit D	51382	8.65	8.25	8.82	8.28
8074251	ATP6V1E1	ATPase, H+ transporting, lysosomal 31kDa, V1 subunit E1	529	9.47	9.18	9.65	9.24
8124942	ATP6V1G2	ATPase, H+ transporting, lysosomal 13kDa, V1 subunit G2	534	5.62	5.58	5.89	5.39
8179762	ATP6V1G2	ATPase, H+ transporting, lysosomal 13kDa, V1 subunit G2	534	5.62	5.58	5.89	5.39
8013179	ATPAF2	ATP synthase mitochondrial F1 complex assembly factor 2	91647	7.77	7.41	7.85	7.27
8073799	ATXN10	ataxin 10	25814	9.47	8.94	9.49	8.96
7994386	ATXN2L	ataxin 2-like	11273	8.43	8.28	8.69	8.4
7980940	ATXN3	ataxin 3	4287	7.91	7.18	8.27	8
8067167	AURKA	aurora kinase A	6790	9.01	8.34	8.08	7.22
7911532	AURKAIP1	aurora kinase A interacting protein 1	54998	8.67	8.48	8.33	7.95
8039923	AURKAIP1	aurora kinase A interacting protein 1	54998	8.8	8.64	8.47	8.09
8012403	AURKB	aurora kinase B	9212	9.22	9.07	8.6	7.92
7935521	AVPI1	arginine vasopressin-induced 1	60370	7.76	7.54	7.53	7.11
7907719	AXDND1	axonemal dynein light chain domain containing 1	126859	6.11	5.25	6.78	6.46
8017718	AXIN2	axin 2	8313	7.59	7.87	8.4	7.86
8029006	AXL	AXL receptor tyrosine kinase	558	9.18	8.63	8.62	8.27
8085954	AZI2	5-azacytidine induced 2	64343	8.06	7.71	9.19	8.73
8152222	AZIN1	antizyme inhibitor 1	51582	9.87	9.45	10.76	10.2
8091780	B3GALNT1	beta-1,3-N-acetylgalactosaminyltransferase 1 (globoside blood group)	8706	6.92	6.34	6.98	6.44
7925229	B3GALNT2	beta-1,3-N-acetylgalactosaminyltransferase 2	148789	8.97	8.69	8.97	8.68
7968370	B3GALTL	beta 1,3-galactosyltransferase-like	145173	6.23	6.1	6.08	5.37
7948741	B3GAT3	beta-1,3-glucuronyltransferase 3 (glucuronosyltransferase I)	26229	7.25	7.66	6.85	6.23
7949615	B3GNT1	UDP-GlcNAc:betaGal beta-1,3-N-acetylglucosaminyltransferase 1	11041	5.97	5.96	5.81	5.28
8001932	B3GNT9	UDP-GlcNAc:betaGal beta-1,3-N-acetylglucosaminyltransferase 9	84752	5.8	6.07	6.2	5.86
8019545	B3GNTL1	UDP-GlcNAc:betaGal beta-1,3-N-acetylglucosaminyltransferase-like 1	146712	6.85	6.81	6.85	6.52
7964484	B4GALNT1	beta-1,4-N-acetyl-galactosaminyl transferase 1	2583	7.41	7.19	8.06	7.2
8008172	B4GALNT2	beta-1,4-N-acetyl-galactosaminyl transferase 2	124872	5.18	5.11	5.5	5.15
8026698	BABAM1	BRISC and BRCA1 A complex member 1	29086	8.04	8.2	8.21	7.74
7949067	BAD	BCL2-associated agonist of cell death	572	6.73	6.67	6.79	6.45
8178526	BAG6	BCL2-associated athanogene 6	7917	8.93	8.78	8.98	8.44
8179782	BAG6	BCL2-associated athanogene 6	7917	8.93	8.78	8.98	8.44
8124967	BAG6	BCL2-associated athanogene 6	7917	8.92	8.79	8.96	8.42
8125766	BAK1	BCL2-antagonist/killer 1	578	7.04	6.71	7.41	6.38
8065633	BAK1P1	BCL2-antagonist/killer 1 pseudogene 1		6.33	6.59	6.73	6.12
7997755	BANP	BTG3 associated nuclear protein	54971	7.02	6.91	7.27	6.69
8058695	BARD1	BRCA1 associated RING domain 1	580	7.69	7.14	8.02	6.84
8158912	BARHL1	BarH-like homeobox 1	56751	6.28	6.19	6.35	5.9
7917599	BARHL2	BarH-like homeobox 2	343472	6.31	6.34	6.57	6.13
8175835	BCAP31	B-cell receptor-associated protein 31	10134	8.94	9	9.21	8.86
8002854	BCAR1	breast cancer anti-estrogen resistance 1	9564	7.58	7.42	7.64	6.94
7917754	BCAR3	breast cancer anti-estrogen resistance 3	8412	7.47	6.45	7.58	7.26
7981242	BCL11B	B-cell CLL/lymphoma 11B (zinc finger protein)	64919	5.37	5.25	5.56	5.21
8030429	BCL2L12	BCL2-like 12 (proline rich)	83596	7.15	7.08	7.02	6.07
8029465	BCL3	B-cell CLL/lymphoma 3	602	7.01	6.91	6.9	6.62
8092691	BCL6	B-cell CLL/lymphoma 6	604	7.54	6.88	7.55	6.81
7904907	BCL9	B-cell CLL/lymphoma 9	607	8.48	7.88	8.01	7.68
8172088	BCOR	BCL6 corepressor	54880	8.35	8.1	8.21	7.09
8071516	BCRP2	breakpoint cluster region pseudogene 2	613	6.2	6.48	6.47	6.16
8093219	BDH1	3-hydroxybutyrate dehydrogenase, type 1	622	6.4	6.44	6.16	5.58
8100015	BEND4	BEN domain containing 4	389206	5.13	5.29	5.4	5.08
8054945	BIN1	bridging integrator 1	274	7.29	7.07	7.24	6.93
7943413	BIRC3	baculoviral IAP repeat containing 3	330	7.75	6.36	6.56	6.1
8010260	BIRC5	baculoviral IAP repeat containing 5	332	8.58	8.73	7.77	7.32
7986068	BLM	Bloom syndrome, RecQ helicase-like	641	9.04	8.67	9.25	8.39
7935746	BLOC1S2	biogenesis of lysosomal organelles complex-1, subunit 2	282991	8.95	8.31	9.89	9.33
8029640	BLOC1S3	biogenesis of lysosomal organelles complex-1, subunit 3	388552	7.75	7.92	8.06	7.79
8060850	BMP2	bone morphogenetic protein 2	650	5.84	5.64	5.92	5.54
8096070	BMP3	bone morphogenetic protein 3	651	5.23	5.29	5.46	5.01
8116818	BMP6	bone morphogenetic protein 6	654	6.36	6.21	6.44	5.87
7915252	BMP8B	bone morphogenetic protein 8b	656	6.68	6.69	6.82	6.43
7905308	BNIPL	BCL2/adenovirus E1B 19kD interacting protein like	149428	5.51	5.71	5.76	5.39
8153678	BOP1	block of proliferation 1	23246	7.87	7.48	7.41	6.84
8153664	BOP1	block of proliferation 1	23246	7.88	7.66	7.72	7.21
8136341	BPGM	2,3-bisphosphoglycerate mutase	669	7.22	7.14	7.3	7
8061883	BPIFA1	BPI fold containing family A, member 1	51297	5.21	5.13	5.42	5.12
8076836	BRD1	bromodomain containing 1	23774	7.4	7.21	7.53	7.21
8179504	BRD2	bromodomain containing 2	6046	10.11	9.74	10.38	9.74
8118580	BRD2	bromodomain containing 2	6046	10.3	9.94	10.57	9.94
7981573	BRF1	BRF1 homolog, subunit of RNA polymerase III transcription initiation factor IIIB (S. cerevisiae)	2972	7.31	7.16	7.45	7.01
8150219	BRF2	BRF2, subunit of RNA polymerase III transcription initiation factor, BRF1-like	55290	6.82	6.9	8.24	7.25
7959777	BRI3BP	BRI3 binding protein	140707	8.45	8.43	7.84	7.5
8104825	BRIX1	BRX1, biogenesis of ribosomes, homolog (S. cerevisiae)	55299	9.81	9.39	9.54	9.25
7973948	BRMS1L	breast cancer metastasis-suppressor 1-like	84312	6.64	6.08	6.94	6.48
7948798	BSCL2	Berardinelli-Seip congenital lipodystrophy 2 (seipin); HNRNPUL2-BSCL2 readthrough	26580	7.09	7.37	7.3	6.96
8023955	BSG	basigin (Ok blood group)	682	10.88	10.84	10.91	10.6
7901691	BSND	Bartter syndrome, infantile, with sensorineural deafness (Barttin)	7809	5.3	5.55	5.58	5.13
7931062	BTBD16	BTB (POZ) domain containing 16	118663	5.5	5.69	6	5.32
7901418	BTF3L4	basic transcription factor 3-like 4; basic transcription factor 3-like 4 pseudogene 1	91408	10.07	9.23	9.87	9.52
8069561	BTF3L4	basic transcription factor 3-like 4; basic transcription factor 3-like 4 pseudogene 1	91408	9.5	8.71	9.32	9.02
8069565	BTG3	BTG family, member 3	10950	8.5	8.25	8.96	8.53
8117435	BTN3A2	butyrophilin, subfamily 3, member A2	11118	5.71	5.49	5.68	5.29
8117476	BTN3A3	butyrophilin, subfamily 3, member A3	10384	5.35	5.13	5.6	5.2
8125426	BTNL2	butyrophilin-like 2 (MHC class II associated)	56244	5.75	5.86	6.24	5.95
8178795	BTNL2	butyrophilin-like 2 (MHC class II associated)	56244	5.75	5.86	6.24	5.95
8179996	BTNL2	butyrophilin-like 2 (MHC class II associated)	56244	5.75	5.86	6.24	5.95
8110631	BTNL9	butyrophilin-like 9	153579	5.99	5.78	5.82	5.48
8054580	BUB1	budding uninhibited by benzimidazoles 1 homolog (yeast)	699	10.3	9.85	9.24	8.62
7982663	BUB1B	budding uninhibited by benzimidazoles 1 homolog beta (yeast)	701	9.35	8.74	8.56	7.8
7931187	BUB3	budding uninhibited by benzimidazoles 3 homolog (yeast)	9184	10.77	10.31	10.68	10.13
8134589	BUD31	BUD31 homolog (S. cerevisiae)	8896	9.07	8.73	9.54	8.83
8128553	BVES	blood vessel epicardial substance	11149	7.01	6.55	7.57	7.15
8119492	BYSL	bystin-like	705	8.5	8.41	8.73	8.02
7928534	C10orf11	chromosome 10 open reading frame 11	83938	5.79	5.77	5.85	5.47
7928064	C10orf35	chromosome 10 open reading frame 35	219738	7.18	7.41	7.6	7.19
7949540	C11orf68	chromosome 11 open reading frame 68	83638	7.27	6.84	6.79	6.32
7939411	C11orf74	chromosome 11 open reading frame 74	119710	5.69	5.59	5.65	5.17
7942832	C11orf82	chromosome 11 open reading frame 82	220042	8.21	7.79	8.4	7.32
7940530	C11orf9	chromosome 11 open reading frame 9	745	6.93	6.92	6.97	6.44
7955777	C12orf10	chromosome 12 open reading frame 10	60314	8.26	7.85	8.39	7.72
7957467	C12orf29	chromosome 12 open reading frame 29	91298	8.7	8.1	8.62	8.2
7960411	C12orf4	chromosome 12 open reading frame 4	57102	8.55	8.37	8.68	8.33
7966738	C12orf49	chromosome 12 open reading frame 49	79794	8.66	8.53	8.56	8.28
7958950	C12orf52	chromosome 12 open reading frame 52	84934	6.87	6.74	6.75	6.39
7953564	C12orf57	chromosome 12 open reading frame 57	113246	9.98	8.56	9.99	8.17
7955107	C12orf68	chromosome 12 open reading frame 68	387856	5.59	5.78	5.86	5.33
7971345	C13orf44	chromosome 13 open reading frame 44	79024	5.39	5.33	5.53	5.21
7980990	C14orf142	chromosome 14 open reading frame 142	84520	7.23	7.05	7.03	6.75
7975995	C14orf178	chromosome 14 open reading frame 178	283579	5.48	5.48	5.78	5.44
7978917	C14orf183	chromosome 14 open reading frame 183	196913	6.25	5.91	6.83	6.32
7982712	C15orf23	chromosome 15 open reading frame 23	90417	9.11	8.83	8.41	8.12
7985253	C15orf37	chromosome 15 open reading frame 37	283687	5.34	5.51	5.45	5.02
7984952	C15orf39	chromosome 15 open reading frame 39	56905	7.08	6.83	6.91	6.4
7985873	C15orf42	chromosome 15 open reading frame 42	90381	9.48	9.29	9.48	8.91
7992614	C16orf59	chromosome 16 open reading frame 59	80178	6.76	6.89	6.98	6.7
7998749	C16orf79	chromosome 16 open reading frame 79	283870	7.03	7.04	7.13	6.8
8001658	C16orf80	chromosome 16 open reading frame 80	29105	9.5	9.07	9.38	8.7
8013509	C17orf103	chromosome 17 open reading frame 103	256302	5.76	5.52	6.13	5.75
8017057	C17orf47	chromosome 17 open reading frame 47		5.12	4.93	5.57	5.08
8019238	C17orf90	chromosome 17 open reading frame 90	339229	7.49	7.64	7.58	7.16
8020919	C18orf21	chromosome 18 open reading frame 21	83608	7.88	7.39	7.88	7.51
8032224	C19orf25	chromosome 19 open reading frame 25	148223	7.24	7.31	7.42	7.04
8027510	C19orf40	chromosome 19 open reading frame 40	91442	6.41	6.32	6.52	6.24
8036867	C19orf47	chromosome 19 open reading frame 47	126526	7.36	7.37	7.4	7.11
8036956	C19orf54	chromosome 19 open reading frame 54	284325	6.67	6.72	6.81	6.41
8027032	C19orf60	chromosome 19 open reading frame 60	55049	7.86	8.08	8.02	7.74
8032996	C19orf70	chromosome 19 open reading frame 70	125988	6	6.28	6.15	5.86
8038314	C19orf73	chromosome 19 open reading frame 73	55150	5.81	5.81	6	5.53
7921895	C1orf111	chromosome 1 open reading frame 111	284680	5.68	5.72	5.5	5.2
7913852	C1orf135	chromosome 1 open reading frame 135	79000	7.19	6.56	7.26	6.18
7903980	C1orf162	chromosome 1 open reading frame 162	128346	5.68	5.48	5.73	5.39
7911897	C1orf174	chromosome 1 open reading frame 174	339448	8.69	8.62	8.75	8.25
7901675	C1orf177	chromosome 1 open reading frame 177	163747	5.19	5.33	5.59	5.26
7923875	C1orf186	chromosome 1 open reading frame 186; uncharacterized LOC100505650	440712	5.42	5.32	5.61	5.25
7897737	C1orf187	chromosome 1 open reading frame 187	374946	7.12	6.9	7.05	6.71
7908161	C1orf21	chromosome 1 open reading frame 21	81563	6.48	6.3	6.2	5.86
7910630	C1orf31	chromosome 1 open reading frame 31	388753	7.37	7.17	7.35	6.91
7924842	C1orf35	chromosome 1 open reading frame 35	79169	7.75	7.92	8.01	7.57
7899394	C1orf38	chromosome 1 open reading frame 38	9473	6.11	6.23	6.47	6.07
7905147	C1orf54	chromosome 1 open reading frame 54	79630	5.01	5.07	5.51	5.22
7897066	C1orf86	chromosome 1 open reading frame 86	199990	5.77	5.99	6.15	5.8
7907404	C1orf9	chromosome 1 open reading frame 9	51430	7.74	6.85	8.13	7.72
7910142	C1orf95	chromosome 1 open reading frame 95	375057	5.45	5.46	5.64	5.32
8016155	C1QL1	complement component 1, q subcomponent-like 1	10882	6.78	6.48	6.9	6.47
7947928	C1QTNF4	C1q and tumor necrosis factor related protein 4	114900	6.37	6.42	6.32	5.92
8066402	C20orf111	chromosome 20 open reading frame 111	51526	7.22	7.11	7.97	7.56
8060528	C20orf141	chromosome 20 open reading frame 141	128653	5.57	5.43	5.75	5.38
8063914	C20orf166	chromosome 20 open reading frame 166	128826	6.5	6.78	6.94	6.57
8064108	C20orf195	chromosome 20 open reading frame 195	79025	6.41	6.51	6.72	6.26
8067812	C20orf201	chromosome 20 open reading frame 201	198437	6.84	6.88	7	6.68
8062326	C20orf24	chromosome 20 open reading frame 24	55969	8.24	7.96	8.48	7.47
8062286	C20orf4	chromosome 20 open reading frame 4	25980	8.37	8.47	8.71	8.43
8061129	C20orf72	chromosome 20 open reading frame 72	92667	8.94	8.74	8.76	8.49
8070853	C21orf67	chromosome 21 open reading frame 67	84536	5.85	5.79	6.12	5.8
8070411	C21orf88	chromosome 21 open reading frame 88	114041	5.44	5.77	5.54	5.17
8069574	C21orf91	chromosome 21 open reading frame 91	54149	7.66	7.22	7.92	7.22
8075009	C22orf13	chromosome 22 open reading frame 13	83606	6.96	6.91	6.98	6.69
8075550	C22orf24	chromosome 22 open reading frame 24	25775	5.59	5.82	5.8	5.46
8075585	C22orf28	chromosome 22 open reading frame 28	51493	8.76	8.61	9.03	8.72
8074458	C22orf39	chromosome 22 open reading frame 39	128977	6.98	6.99	7.01	6.69
7950332	C2CD3	C2 calcium-dependent domain containing 3	26005	6.81	6.95	6.83	6.26
8047265	C2orf47	chromosome 2 open reading frame 47	79568	8.17	7.65	7.98	7.48
8040231	C2orf48	chromosome 2 open reading frame 48		6.86	6.45	7.1	6.19
8051024	C2orf53	chromosome 2 open reading frame 53	339779	5.63	5.65	5.91	5.48
8054154	C2orf55	chromosome 2 open reading frame 55	343990	5.66	5.59	5.91	5.5
8041495	C2orf56	chromosome 2 open reading frame 56	55471	7.83	7.42	8.19	7.87
8052004	C2orf61	chromosome 2 open reading frame 61	285051	6.21	5.43	6.37	5.9
8057954	C2orf66	chromosome 2 open reading frame 66	401027	5.67	5.23	6.08	5.67
8040690	C2orf70	chromosome 2 open reading frame 70	339778	5.82	5.7	6.05	5.67
8042769	C2orf78	chromosome 2 open reading frame 78	388960	5.25	5.4	5.63	5.23
8053139	C2orf81	chromosome 2 open reading frame 81	388963	5.83	5.73	5.97	5.62
8085122	C3orf32	chromosome 3 open reading frame 32	51066	5.82	5.73	5.89	5.62
8082504	C3orf37	chromosome 3 open reading frame 37	56941	8.2	8.01	7.79	7.21
8083223	C3orf58	chromosome 3 open reading frame 58	205428	7.93	7.91	7.79	7.17
8086784	C3orf75	chromosome 3 open reading frame 75	54859	6.12	6.27	6.08	5.7
7909306	C4BPB	complement component 4 binding protein, beta	725	5.43	5.17	5.74	5.37
8102371	C4orf21	chromosome 4 open reading frame 21	55345	7.76	7.78	7.88	7.6
8103684	C4orf27	chromosome 4 open reading frame 27	54969	7.49	7.54	7.35	7.01
8104643	C5orf17	chromosome 5 open reading frame 17	439936	6.4	6.04	6.72	5.53
8104680	C5orf22	chromosome 5 open reading frame 22	55322	9.43	9.16	9.44	9.07
8106999	C5orf27	chromosome 5 open reading frame 27	202299	5.42	5.49	5.59	5.3
8107194	C5orf30	chromosome 5 open reading frame 30	90355	6.21	6.04	6.09	5.57
8121405	C6orf183	chromosome 6 open reading frame 183		5.43	5.7	5.53	5.07
8178090	C6orf48	chromosome 6 open reading frame 48	50854	9.34	8.8	9.51	9.08
8179326	C6orf48	chromosome 6 open reading frame 48	50854	9.34	8.8	9.51	9.08
8139228	C7orf25	chromosome 7 open reading frame 25; proteasome (prosome, macropain) subunit, alpha type, 2	79020	6.27	6.55	6.66	6.31
8131427	C7orf26	chromosome 7 open reading frame 26	79034	7.68	7.51	7.78	7.2
8138647	C7orf31	chromosome 7 open reading frame 31	136895	5.44	4.95	5.71	5.29
8141445	C7orf43	chromosome 7 open reading frame 43	55262	7.53	7.3	7.36	7
8143065	C7orf49	chromosome 7 open reading frame 49; uncharacterized LOC653739	78996	8.68	8.52	8.51	8
8137700	C7orf50	chromosome 7 open reading frame 50	84310	7.57	7.73	7.71	7.35
8135532	C7orf53	chromosome 7 open reading frame 53	286006	5.87	5.77	6.76	6.14
8142415	C7orf60	chromosome 7 open reading frame 60	154743	7.21	6.88	8.11	7.7
8141522	C7orf61	chromosome 7 open reading frame 61	402573	5.58	5.7	5.77	5.44
8148955	C8orf33	chromosome 8 open reading frame 33	65265	8.8	8.85	9.09	8.69
8151898	C8orf37	chromosome 8 open reading frame 37	157657	8.04	7.18	7.99	7.2
8153426	C8orf73	chromosome 8 open reading frame 73	642475	6.69	6.42	6.57	5.97
8144577	C8orf74	chromosome 8 open reading frame 74	203076	5.78	5.8	5.91	5.6
8148951	C8orf77	chromosome 8 open reading frame 77; ZNF252P antisense RNA 1 (non-protein coding)	286103	6	6.2	6.12	5.83
8153868	C8orf82	chromosome 8 open reading frame 82	414919	6.51	6.43	6.57	6.04
8161026	C9orf100	chromosome 9 open reading frame 100	84904	7.16	6.81	6.58	5.95
8164481	C9orf114	chromosome 9 open reading frame 114	51490	8	7.9	7.95	7.51
8160912	C9orf131	chromosome 9 open reading frame 131	138724	6.96	6.57	8.18	7.42
8159541	C9orf142	chromosome 9 open reading frame 142	286257	8.05	8.08	7.94	7.52
8156196	C9orf170	chromosome 9 open reading frame 170	401535	5.79	5.58	6.06	5.64
8159646	C9orf173	chromosome 9 open reading frame 173	441476	6.28	6.52	6.76	6.42
8161824	C9orf40	chromosome 9 open reading frame 40	55071	6.87	6.85	6.85	6.41
8164562	C9orf50	chromosome 9 open reading frame 50	375759	5.96	6.01	6.01	5.63
8154654	C9orf53	chromosome 9 open reading frame 53	51198	5.89	5.87	6	5.62
8159239	C9orf62	chromosome 9 open reading frame 62	157927	5.61	5.34	5.8	5.2
8156404	C9orf89	chromosome 9 open reading frame 89	84270	7.62	7.3	7.54	7.18
8147132	CA2	carbonic anhydrase II	760	8.26	7.98	8.04	7.24
8020495	CABLES1	Cdk5 and Abl enzyme substrate 1	91768	6.16	5.99	6.12	5.69
8159734	CACNA1B	calcium channel, voltage-dependent, N type, alpha 1B subunit	774	6.09	6.3	6.23	5.9
8014794	CACNB1	calcium channel, voltage-dependent, beta 1 subunit	782	6.94	6.68	6.99	6.68
8009343	CACNG1	calcium channel, voltage-dependent, gamma subunit 1	786	5.28	5.44	5.43	5.11
7936596	CACUL1	CDK2-associated, cullin domain 1	143384	9.82	8.67	9.61	8.96
7997139	CALB2	calbindin 2	794	6.36	6.01	6.28	5.77
7936108	CALHM1	calcium homeostasis modulator 1	255022	6.01	5.95	5.96	5.61
7926223	CAMK1D	calcium/calmodulin-dependent protein kinase ID	57118	6.64	6.45	6.49	5.91
7934477	CAMK2G	calcium/calmodulin-dependent protein kinase II gamma	818	7.86	7.93	8.3	8
8011480	CAMKK1	calcium/calmodulin-dependent protein kinase kinase 1, alpha	84254	5.69	5.62	5.72	5.43
7942697	CAPN5	calpain 5	726	6.84	6.86	6.76	6.35
7939242	CAPRIN1	cell cycle associated protein 1	4076	11.62	11.33	11.37	11.06
7962112	CAPRIN2	caprin family member 2	65981	7.95	7.18	7.51	7.2
8038029	CARD8	caspase recruitment domain family, member 8	22900	7.59	7.26	7.78	7.16
8165107	CARD9	caspase recruitment domain family, member 9	728489	6.14	6.18	6.27	5.86
7999319	CARHSP1	calcium regulated heat stable protein 1, 24kDa	23589	6.94	6.89	6.85	6.39
7970084	CARKD	carbohydrate kinase domain containing	55739	7.4	7.54	7.77	7.34
7982757	CASC5	cancer susceptibility candidate 5	57082	9.61	8.89	8.93	8.27
8136869	CASP2	caspase 2, apoptosis-related cysteine peptidase	835	9.8	9.73	9.96	9.19
7951372	CASP4	caspase 4, apoptosis-related cysteine peptidase	837	7.38	6.68	8.18	7.58
8135458	CBLL1	Cbl proto-oncogene, E3 ubiquitin protein ligase-like 1	79872	10.13	9.93	10.46	10.03
8131949	CBX3	chromobox homolog 3	11335	9.39	9.06	9.19	8.81
8076185	CBX7	chromobox homolog 7	23492	5.62	5.97	5.6	5.28
7994362	CCDC101	coiled-coil domain containing 101	112869	7.05	7.12	7.07	6.52
8096808	CCDC109B	coiled-coil domain containing 109B	55013	8.88	7.75	8.51	7.68
8055208	CCDC115	coiled-coil domain containing 115	84317	7.02	6.78	6.94	6.59
8072153	CCDC117	coiled-coil domain containing 117	150275	8.11	7.88	8.53	8.21
8086698	CCDC12	coiled-coil domain containing 12	151903	7.97	7.88	7.92	7.63
8073513	CCDC134	coiled-coil domain containing 134	79879	7.66	7.36	7.8	7.09
8013272	CCDC144A	coiled-coil domain containing 144A; coiled-coil domain containing 144C; coiled-coil domain containing 144B (pseudogene)	339184	5.58	5.21	5.82	5.29
8005204	CCDC144A	coiled-coil domain containing 144A; coiled-coil domain containing 144C; coiled-coil domain containing 144B (pseudogene)	339184	5.51	5.15	5.76	5.26
8005679	CCDC144B	coiled-coil domain containing 144B (pseudogene); coiled-coil domain containing 144C; coiled-coil domain containing 144A	339184	6.27	6.25	6.76	6.18
8013479	CCDC144B	coiled-coil domain containing 144B (pseudogene); coiled-coil domain containing 144C; coiled-coil domain containing 144 family, N-terminal like; coiled-coil domain containing 144A	339184	5.33	5.47	6.03	5.46
8045857	CCDC148-AS1	CCDC148 antisense RNA 1 (non-protein coding)	554201	5.02	5	5.97	5.25
8047187	CCDC150	coiled-coil domain containing 150	284992	6.97	6.87	7.38	6.86
8029759	CCDC61	coiled-coil domain containing 61	729440	6.16	6.3	6.19	5.91
7959484	CCDC62	coiled-coil domain containing 62	84660	6.61	5.79	7.16	6.69
8045309	CCDC74B	coiled-coil domain containing 74B; coiled-coil domain containing 74A	91409	6.26	6.65	6.3	5.98
8055173	CCDC74B	coiled-coil domain containing 74B; coiled-coil domain containing 74A	91409	6.26	6.63	6.28	5.98
7952914	CCDC77	coiled-coil domain containing 77	84318	7.22	7.16	7.29	6.99
7951157	CCDC82	coiled-coil domain containing 82	79780	6.72	6.34	6.88	6.32
7951144	CCDC82	coiled-coil domain containing 82	79780	7.33	6.97	7.61	7.32
7981273	CCDC85C	coiled-coil domain containing 85C	317762	6.21	6.94	6.36	6.07
7940349	CCDC86	coiled-coil domain containing 86	79080	7.8	7.64	7.44	7.07
8052269	CCDC88A	coiled-coil domain containing 88A	55704	8.67	7.55	8.68	7.86
8124008	CCDC90A	coiled-coil domain containing 90A	63933	8.54	8.11	8.5	8.06
8099242	CCDC96	coiled-coil domain containing 96	257236	5.3	5.51	5.68	5.08
8006445	CCL11	chemokine (C-C motif) ligand 11	6356	5.26	5.59	5.68	5.37
7996034	CCL17	chemokine (C-C motif) ligand 17	6361	6.58	6.65	6.71	6.36
8160889	CCL21	chemokine (C-C motif) ligand 21	6366	5.63	5.34	5.51	5.19
8006602	CCL4	chemokine (C-C motif) ligand 4	6351	5.86	5.86	5.73	5.36
8102643	CCNA2	cyclin A2	890	9.72	9.09	9.02	8.15
8105828	CCNB1	cyclin B1	891	10.09	9.63	9.24	8.59
7983969	CCNB2	cyclin B2	9133	8.72	8.56	7.99	7.66
7942123	CCND1	cyclin D1	595	11.44	9.75	10.94	9.73
8126371	CCND3	cyclin D3	896	8.2	7.97	8.12	7.28
8151871	CCNE2	cyclin E2	9134	8.87	8.61	8.87	7.91
8115584	CCNJL	cyclin J-like	79616	6.47	6.28	6.44	6
7962831	CCNT1	cyclin T1	904	10.37	9.87	10.25	9.84
7927008	CCNY	cyclin Y	219771	8.45	8.09	8.63	8.24
8015681	CCR10	chemokine (C-C motif) receptor 10	2826	5.77	5.94	6.02	5.64
8097461	CCRN4L	CCR4 carbon catabolite repression 4-like (S. cerevisiae)	25819	8.15	7.94	8.9	8.37
8042720	CCT7	chaperonin containing TCP1, subunit 7 (eta)	10574	11.18	11.25	11.37	11.01
8114612	CD14	CD14 molecule	929	5.15	5.13	5.56	5.08
8033241	CD70	CD70 molecule	970	6	5.95	6.15	5.71
7937802	CD81	CD81 molecule	975	10.23	10.23	10.13	9.76
7939546	CD82	CD82 molecule	3732	6.39	6.25	6.47	6.16
8116983	CD83	CD83 molecule	9308	7.63	7.08	7.64	6.65
8044154	CD8B	CD8b molecule	926	5.79	5.84	5.96	5.68
7969096	CDADC1	cytidine and dCMP deaminase domain containing 1	81602	6.69	6.13	7.03	6.52
7903334	CDC14A	CDC14 cell division cycle 14 homolog A (S. cerevisiae)	8556	7.88	7.26	7.38	6.82
7900699	CDC20	cell division cycle 20 homolog (S. cerevisiae)	991	10.77	10.09	9.61	8.95
8156194	CDC20P1	cell division cycle 20 homolog (S. cerevisiae) pseudogene 1		7.48	6.74	6.77	6.39
8086880	CDC25A	cell division cycle 25 homolog A (S. pombe)	993	8.28	8.34	8.36	7.94
8114425	CDC25C	cell division cycle 25 homolog C (S. pombe)	995	7.38	6.55	6.72	5.98
8023968	CDC34	cell division cycle 34 homolog (S. cerevisiae)	997	7.6	7.48	7.58	7.16
8121461	CDC40	cell division cycle 40 homolog (S. cerevisiae)	51362	9.27	9.24	9.51	9.21
7949227	CDC42BPG	CDC42 binding protein kinase gamma (DMPK-like)	55561	6.64	6.29	6.56	6.19
7941236	CDC42EP2	CDC42 effector protein (Rho GTPase binding) 2	10435	7.98	7.61	7.83	7.47
8051573	CDC42EP3	CDC42 effector protein (Rho GTPase binding) 3	10602	8.59	8.25	8.67	8.33
8071212	CDC45	cell division cycle 45 homolog (S. cerevisiae)	8318	7.75	7.9	7.97	7.24
8145418	CDCA2	cell division cycle associated 2	157313	9.13	8.63	8.31	7.48
7960702	CDCA3	cell division cycle associated 3	83461	7.36	6.99	6.39	6.08
7981525	CDCA4	cell division cycle associated 4	55038	8.69	7.81	8.13	7
7949364	CDCA5	cell division cycle associated 5	113130	7.43	7.28	7.56	6.76
7900167	CDCA8	cell division cycle associated 8	55143	8.82	8.29	8.24	7.15
7997880	CDH15	cadherin 15, type 1, M-cadherin (myotubule)	1013	5.97	6.12	6.1	5.79
8110183	CDHR2	cadherin-related family member 2	54825	5.67	5.63	5.76	5.34
7927710	CDK1	cyclin-dependent kinase 1	983	8.85	8.34	8.31	7.4
7911578	CDK11A	cyclin-dependent kinase 11A; cyclin-dependent kinase 11B	728642	8.24	8.3	8.81	8.35
8128867	CDK19	cyclin-dependent kinase 19	23097	7.67	7.11	7.72	7.39
8162194	CDK20	cyclin-dependent kinase 20	23552	6.1	5.67	5.84	5.44
7967412	CDK2AP1	cyclin-dependent kinase 2 associated protein 1	8099	11.21	10.63	11	10.09
7964522	CDK4	cyclin-dependent kinase 4	1019	10.69	10.59	10.37	9.84
8006409	CDK5R1	cyclin-dependent kinase 5, regulatory subunit 1 (p35)	8851	6.82	6.87	7.08	6.2
7978970	CDKL1	cyclin-dependent kinase-like 1 (CDC2-related kinase)	8814	6.15	5.83	6.05	5.76
8101031	CDKL2	cyclin-dependent kinase-like 2 (CDC2-related kinase)	8999	5.89	5.49	5.94	5.08
8160441	CDKN2A	cyclin-dependent kinase inhibitor 2A	1029	7.52	7.28	7.42	7.05
8098500	CDKN2AIP	CDKN2A interacting protein	55602	7.02	6.85	7.72	7.14
8114185	CDKN2AIPNL	CDKN2A interacting protein N-terminal like	91368	7.17	6.63	6.68	6.09
8034075	CDKN2D	cyclin-dependent kinase inhibitor 2D (p19, inhibits CDK4)	1032	6.69	6.73	6.7	6.41
7974404	CDKN3	cyclin-dependent kinase inhibitor 3	1033	8.64	7.97	7.96	6.97
8012951	CDRT1	CMT1A duplicated region transcript 1	10517	6.81	6.66	8.33	7.68
8012949	CDRT1	CMT1A duplicated region transcript 1; F-box and WD repeat domain containing 10	10517	5.71	4.95	6.92	6.56
7997839	CDT1	chromatin licensing and DNA replication factor 1	81620	7.51	7.69	7.68	6.89
8082788	CDV3	CDV3 homolog (mouse)	55573	10.28	9.93	10.44	10
8109226	CDX1	caudal type homeobox 1	1044	6.36	6.53	6.58	6.26
8074227	CECR5	cat eye syndrome chromosome region, candidate 5	27440	6.71	6.68	6.48	6.2
8071084	CECR5-AS1	CECR5 antisense RNA 1 (non-protein coding)	100130717	5.97	5.95	6.04	5.67
8074223	CECR6	cat eye syndrome chromosome region, candidate 6	27439	6.14	6.14	6.2	5.9
7963304	CELA1	chymotrypsin-like elastase family, member 1	1990	5.73	5.66	5.71	5.35
7903632	CELSR2	cadherin, EGF LAG seven-pass G-type receptor 2 (flamingo homolog, Drosophila)	1952	6.86	6.88	6.94	6.37
8040712	CENPA	centromere protein A; chromosome 2 open reading frame 18	1058	8.21	7.96	7.53	7.2
8105842	CENPH	centromere protein H	64946	5.84	5.69	6.02	5.74
8076393	CENPM	centromere protein M	79019	7.44	7.39	7.26	6.84
7997381	CENPN	centromere protein N	55839	9.33	9.06	9.54	8.6
8040578	CENPO	centromere protein O	79172	8.12	8.3	8.36	7.6
8156341	CENPP	centromere protein P	401541	6.47	6.56	6.32	5.84
8120165	CENPQ	centromere protein Q	55166	7.76	6.7	7.51	7.06
8013015	CENPV	centromere protein V	201161	7.79	7.66	7.38	7.05
8167652	CENPVP1	centromere protein V pseudogene 1; centromere protein V pseudogene 2	441495	6.36	6.22	6.25	5.9
8172715	CENPVP1	centromere protein V pseudogene 1; centromere protein V pseudogene 2	441495	6.36	6.22	6.25	5.9
8121911	CENPW	centromere protein W	387103	7.89	7.75	7.64	7.19
8104220	CEP72	centrosomal protein 72kDa	55722	6.96	6.81	7.19	6.78
8022380	CEP76	centrosomal protein 76kDa	79959	7.26	6.85	7.88	7.08
8156026	CEP78	centrosomal protein 78kDa	84131	7.83	7.84	7.84	7.48
7899134	CEP85	centrosomal protein 85kDa	64793	7.99	7.56	7.63	7.23
8081362	CEP97	centrosomal protein 97kDa	79598	8.25	7.57	8.06	7.6
8076792	CERK	ceramide kinase	64781	8.48	8.06	8.07	7.58
8001457	CES1	carboxylesterase 1; liver carboxylesterase 1-like	1066	6.8	6.6	7.02	6.65
8089000	CGGBP1	CGG triplet repeat binding protein 1	8545	8.23	7.59	8.12	7.49
8016718	CHAD	chondroadherin	1101	5.54	5.51	5.66	5.27
8024843	CHAF1A	chromatin assembly factor 1, subunit A (p150)	10036	8.34	8.47	8.3	7.96
8068478	CHAF1B	chromatin assembly factor 1, subunit B (p60)	8208	8.57	8.72	8.63	8.31
8143028	CHCHD3	coiled-coil-helix-coiled-coil-helix domain containing 3	54927	9.21	9.5	9.86	9.51
7945014	CHEK1	checkpoint kinase 1	1111	9.33	8.97	9.21	8.44
8075164	CHEK2	checkpoint kinase 2	11200	6.99	6.64	6.52	6.14
8035156	CHERP	calcium homeostasis endoplasmic reticulum protein	10523	8.82	8.56	8.6	8.13
8154785	CHMP5	charged multivesicular body protein 5	51510	8.55	8.05	9.02	8.5
8010550	CHMP6	charged multivesicular body protein 6	79643	6.69	6.95	6.49	6.21
8132013	CHN2	chimerin (chimaerin) 2	1124	5.91	5.78	5.87	5.58
8084496	CHRD	chordin	8646	6.05	6.02	6.36	6.07
7987012	CHRFAM7A	CHRNA7 (cholinergic receptor, nicotinic, alpha 7, exons 5-10) and FAM7A (family with sequence similarity 7A, exons A-E) fusion	1139	8.12	7.66	8.11	7.7
7945896	CHRNA10	cholinergic receptor, nicotinic, alpha 10 (neuronal)	57053	5.42	5.87	6.1	5.74
7990714	CHRNA3	cholinergic receptor, nicotinic, alpha 3 (neuronal)	1136	5.51	5.42	5.8	5.5
7985213	CHRNA5	cholinergic receptor, nicotinic, alpha 5 (neuronal)	1138	9.01	8.79	9.66	9.11
7982341	CHRNA7	cholinergic receptor, nicotinic, alpha 7 (neuronal); CHRNA7 (cholinergic receptor, nicotinic, alpha 7, exons 5-10) and FAM7A (family with sequence similarity 7A, exons A-E) fusion	1139	7.07	6.72	7.03	6.68
8049152	CHRND	cholinergic receptor, nicotinic, delta (muscle)	1144	5.5	5.57	5.85	5.56
8011734	CHRNE	cholinergic receptor, nicotinic, epsilon (muscle)	1145	5.92	5.7	5.86	5.5
8049166	CHRNG	cholinergic receptor, nicotinic, gamma (muscle)	1146	5.97	6.34	6.46	6.11
7958202	CHST11	carbohydrate (chondroitin 4) sulfotransferase 11	50515	9.38	8.33	9.25	8.42
7982745	CHST14	carbohydrate (N-acetylgalactosamine 4-0) sulfotransferase 14	113189	6.06	6.41	6.3	5.95
8166999	CHST7	carbohydrate (N-acetylglucosamine 6-O) sulfotransferase 7	56548	6.31	6.44	6.25	5.96
7992092	CHTF18	CTF18, chromosome transmission fidelity factor 18 homolog (S. cerevisiae)	63922	6.97	6.97	7	6.59
7975121	CHURC1-FNTB	CHURC1-FNTB readthrough; farnesyltransferase, CAAX box, beta	100529261	8.04	7.97	8	7.57
7990674	CIB2	calcium and integrin binding family member 2	10518	6.53	6.34	6.48	5.82
8029193	CIC	capicua homolog (Drosophila)	23152	6.75	6.71	6.85	6.51
8020211	CIDEA	cell death-inducing DFFA-like effector a	1149	5.47	5.72	5.91	5.6
7978272	CIDEB	cell death-inducing DFFA-like effector b	27141	5.14	5.5	5.76	5.48
8085276	CIDECP	cell death-inducing DFFA-like effector c pseudogene	152302	6.34	6.05	6.86	6.35
8027222	CILP2	cartilage intermediate layer protein 2	148113	6.38	6.38	6.35	6
7996891	CIRH1A	cirrhosis, autosomal recessive 1A (cirhin)	84916	11.8	11.4	11.69	11.01
7927649	CISD1	CDGSH iron sulfur domain 1	55847	7.83	7.4	7.52	6.92
8087739	CISH	cytokine inducible SH2-containing protein	1154	6.21	6.2	6.33	6.03
7966878	CIT	citron (rho-interacting, serine/threonine kinase 21); microRNA 1178	11113	8.66	8.15	8.12	7.56
8129937	CITED2	Cbp/p300-interacting transactivator, with Glu/Asp-rich carboxy-terminal domain, 2	10370	8.48	7.74	8.44	7.56
7915347	CITED4	Cbp/p300-interacting transactivator, with Glu/Asp-rich carboxy-terminal domain, 4	163732	5.77	5.47	5.72	5.39
8164373	CIZ1	CDKN1A interacting zinc finger protein 1	25792	9.01	8.82	9.15	8.81
7969243	CKAP2	cytoskeleton associated protein 2	26586	9.81	9.3	9.55	8.85
8054702	CKAP2L	cytoskeleton associated protein 2-like	150468	8.6	7.95	7.96	7.12
7981427	CKB	creatine kinase, brain	1152	8.35	7.83	8.02	7.46
8037525	CKM	creatine kinase, muscle	1158	5.33	5.36	5.64	5.24
7983239	CKMT1A	creatine kinase, mitochondrial 1A; creatine kinase, mitochondrial 1B	1159	8.36	8.05	8.23	7.53
7983256	CKMT1A	creatine kinase, mitochondrial 1A; creatine kinase, mitochondrial 1B	1159	8.36	8.05	8.23	7.53
8112327	CKS1B	CDC28 protein kinase regulatory subunit 1B	1163	10.25	9.8	10.75	10.16
7926896	CKS1B	CDC28 protein kinase regulatory subunit 1B	1163	10.11	9.66	10.58	10.02
7905826	CKS1B	CDC28 protein kinase regulatory subunit 1B	1163	9.77	9.62	10.15	9.76
8166630	CKS1BP6	CDC28 protein kinase regulatory subunit 1B pseudogene 6		6.5	6.28	6.52	6.2
8156290	CKS2	CDC28 protein kinase regulatory subunit 2	1164	10.63	10.33	10.46	10.03
8029592	CLASRP	CLK4-associating serine/arginine rich protein	11129	6.61	6.42	6.75	6.48
8136893	CLCN1	chloride channel, voltage-sensitive 1	1180	5.39	5.25	5.64	5.26
7898314	CLCNKB	chloride channel, voltage-sensitive Kb	1188	5.48	5.34	5.95	5.49
8144505	CLDN23	claudin 23	137075	6.64	6.45	6.62	6.26
8074473	CLDN5	claudin 5	7122	6.49	6.48	6.43	6.1
8025321	CLEC4GP1	C-type lectin domain family 4, member G pseudogene 1	440508	6.77	6.8	6.77	6.48
8102877	CLGN	calmegin	1047	5.41	5.32	6.07	5.51
7898988	CLIC4	chloride intracellular channel 4	25932	10.22	9.36	10.9	10.51
7920737	CLK2	CDC-like kinase 2	1196	8.58	8.41	8.61	8.34
8116245	CLK4	CDC-like kinase 4	57396	6.33	5.96	6.58	6.23
7940046	CLP1	CLP1, cleavage and polyadenylation factor I subunit, homolog (S. cerevisiae)	10978	6.92	6.7	6.84	6.33
8025028	CLPP	ClpP caseinolytic peptidase, ATP-dependent, proteolytic subunit homolog (E. coli)	8192	7.76	7.69	7.4	7.12
8118990	CLPSL2	colipase-like 2	389383	5.46	5.35	5.42	5.03
7914878	CLSPN	claspin	63967	9.15	8.21	9.04	7.76
7914851	CLSPN	claspin	63967	8.82	8.38	8.92	7.8
8008868	CLTC-IT1	CLTC intronic transcript 1 (non-protein coding)		7.27	6.87	7.77	7.5
8019831	CLUL1	clusterin-like 1 (retinal)	27098	5.13	5.29	5.35	5.04
7901299	CMPK1	cytidine monophosphate (UMP-CMP) kinase 1, cytosolic	51727	9.01	7.06	8.76	7.48
7996318	CMTM3	CKLF-like MARVEL transmembrane domain containing 3	123920	7.7	7.26	7.34	6.74
8078405	CMTM7	CKLF-like MARVEL transmembrane domain containing 7	112616	9.63	9.51	9.36	9.09
8090546	CNBP	CCHC-type zinc finger, nucleic acid binding protein	7555	10.52	10.39	10.85	10.27
7979250	CNIH	cornichon homolog (Drosophila)	10175	9.86	9.26	9.89	9.41
7941587	CNIH2	cornichon homolog 2 (Drosophila)	254263	6.24	6.06	6.28	5.82
8130422	CNKSR3	CNKSR family member 3	154043	7.29	7.03	7.2	6.49
8043666	CNNM3	cyclin M3	26505	7.38	7.04	7.19	6.69
8001693	CNOT1	CCR4-NOT transcription complex, subunit 1	23019	11.24	10.94	11.46	11.17
8109462	CNOT8	CCR4-NOT transcription complex, subunit 8	9337	8.96	8.82	9.06	8.65
8007323	CNTNAP1	contactin associated protein 1	8506	6.16	5.66	5.94	5.35
8161288	CNTNAP3	contactin associated protein-like 3; contactin associated protein-like 3B	79937	8.25	7.81	8.11	7.6
8155460	CNTNAP3	contactin associated protein-like 3; contactin associated protein-like 3B	79937	8.43	7.87	8.26	7.76
8155359	CNTNAP3	contactin associated protein-like 3; contactin associated protein-like 3B	79937	8.47	7.81	8.23	7.78
8155540	CNTNAP3	contactin associated protein-like 3; contactin associated protein-like 3B	79937	8.5	7.96	8.15	7.72
8161460	CNTNAP3	contactin associated protein-like 3; contactin associated protein-like 3B	79937	8.5	7.96	8.15	7.72
8004741	CNTROB	centrobin, centrosomal BRCA2 interacting protein	116840	7.24	7.08	7	6.56
8139244	COA1	cytochrome C oxidase assembly factor 1 homolog (S. cerevisiae)	55744	10.22	9.9	10.1	9.57
8007272	COASY	CoA synthase	80347	7.97	7.79	8.04	7.45
8056343	COBLL1	COBL-like 1	22837	6.57	6.02	6.34	5.81
8016858	COIL	coilin	8161	9.9	9.07	9.43	9.12
8033825	COL5A3	collagen, type V, alpha 3	50509	6.36	6.38	6.49	6.19
7915297	COL9A2	collagen, type IX, alpha 2	1298	6.59	6.62	6.73	6.21
8021946	COLEC12	collectin sub-family member 12	81035	5.13	4.98	5.38	5.08
8091432	COMMD2	COMM domain containing 2	51122	9	8.69	9.15	8.83
8153911	COMMD5	COMM domain containing 5	28991	7.1	6.9	7.13	6.77
7947531	COMMD9	COMM domain containing 9	29099	6.82	6.87	6.64	6.26
8013094	COPS3	COP9 constitutive photomorphogenic homolog subunit 3 (Arabidopsis)	8533	9.08	8.63	9.33	8.44
8134699	COPS6	COP9 constitutive photomorphogenic homolog subunit 6 (Arabidopsis)	10980	10.15	10.07	9.85	9.28
8049088	COPS7B	COP9 constitutive photomorphogenic homolog subunit 7B (Arabidopsis)	64708	8.51	8.38	8.37	8.05
8016390	COPZ2	coatomer protein complex, subunit zeta 2	51226	5.72	5.94	5.89	5.59
7984475	CORO2B	coronin, actin binding protein, 2B	10391	5.76	5.78	5.71	5.37
7999120	CORO7-PAM16	CORO7-PAM16 readthrough; coronin 7	79585	6.83	6.83	6.83	6.38
8117696	COX11P1	COX11 cytochrome c oxidase assembly homolog (yeast) pseudogene 1		7.17	6.49	6.53	6.22
7955358	COX14	COX14 cytochrome c oxidase assembly homolog (S. cerevisiae)	84987	6.7	6.75	6.72	6.35
8100893	COX18	COX18 cytochrome c oxidase assembly homolog (S. cerevisiae)	285521	7.47	7.4	7.11	6.61
7990436	COX5A	cytochrome c oxidase subunit Va	9377	9.94	9.52	9.7	9.16
8043718	COX5B	cytochrome c oxidase subunit Vb	1329	8.14	7.77	7.88	7.5
8119153	COX6A1	cytochrome c oxidase subunit VIa polypeptide 1; cytochrome c oxidase subunit VIa polypeptide 1 pseudogene 2	1337	9.96	9.96	9.88	9.57
7959153	COX6A1	cytochrome c oxidase subunit VIa polypeptide 1; cytochrome c oxidase subunit VIa polypeptide 1 pseudogene 2	1337	10.71	10.76	10.66	10.36
8027932	COX6B1	cytochrome c oxidase subunit VIb polypeptide 1 (ubiquitous)	1340	9.48	9.25	8.93	8.62
8151993	COX6C	cytochrome c oxidase subunit VIc	1345	10.17	10.01	10.19	9.92
7911486	CPSF3L	cleavage and polyadenylation specific factor 3-like	54973	7.63	7.77	7.8	7.44
8134599	CPSF4	cleavage and polyadenylation specific factor 4, 30kDa	10898	7.73	7.61	7.97	7.39
7957008	CPSF6	cleavage and polyadenylation specific factor 6, 68kDa	11052	10.1	9.87	10.04	9.77
7949971	CPT1A	carnitine palmitoyltransferase 1A (liver)	1374	8.9	8.1	8.08	7.31
7921099	CRABP2	cellular retinoic acid binding protein 2	1382	9.19	8.78	9.11	8.09
7999044	CREBBP	CREB binding protein	1387	9.96	9.9	10.1	9.82
8007808	CRHR1	corticotropin releasing hormone receptor 1	1394	5.72	5.42	5.68	5.27
8041447	CRIM1	cysteine rich transmembrane BMP regulator 1 (chordin-like)	51232	9.07	8.38	9.15	8.67
7977409	CRIP1	cysteine-rich protein 1 (intestinal)	1396	7.01	6.92	6.91	6.51
7977397	CRIP2	cysteine-rich protein 2	1397	6.89	7	6.86	6.31
7997642	CRISPLD2	cysteine-rich secretory protein LCCL domain containing 2	83716	6.08	5.73	6.45	6.18
8071434	CRKL	v-crk sarcoma virus CT10 oncogene homolog (avian)-like	1399	9.49	9.25	9.39	9.09
7920178	CRNN	cornulin	49860	5.72	5.79	6	5.61
7966052	CRY1	cryptochrome 1 (photolyase-like)	1407	7.73	7.15	7.99	7.23
7939595	CRY2	cryptochrome 2 (photolyase-like)	1408	6.86	6.8	7.31	6.74
8072124	CRYBA4	crystallin, beta A4	1413	5.5	5.73	5.68	5.37
8143949	CRYGN	crystallin, gamma N	155051	6.12	6.17	6.46	6.13
7903786	CSF1	colony stimulating factor 1 (macrophage)	1435	6.83	6.25	6.89	6.36
8115076	CSF1R	colony stimulating factor 1 receptor	1436	5.6	5.66	5.74	5.3
8165735	CSF2RA	colony stimulating factor 2 receptor, alpha, low-affinity (granulocyte-macrophage)	1438	5.55	5.33	5.93	5.46
8176306	CSF2RA	colony stimulating factor 2 receptor, alpha, low-affinity (granulocyte-macrophage)	1438	5.55	5.33	5.93	5.46
8017488	CSH1	chorionic somatomammotropin hormone 1 (placental lactogen); chorionic somatomammotropin hormone 2	2688	5.63	5.97	6.05	5.64
7987381	CSNK1A1P1	casein kinase 1, alpha 1 pseudogene 1	161635	6.43	6.48	6.74	6.41
7946655	CSNK2A1	casein kinase 2, alpha 1 polypeptide; casein kinase 2, alpha 1 polypeptide pseudogene	1457	9.55	9.06	9.54	9.07
8064351	CSNK2A1P	casein kinase 2, alpha 1 polypeptide pseudogene; casein kinase 2, alpha 1 polypeptide	1457	11.32	10.87	11.32	10.99
7985560	CSPG4P5	chondroitin sulfate proteoglycan 4 pseudogene 5; chondroitin sulfate proteoglycan 4 pseudogene	114817	6.55	6.83	7.11	6.39
7965090	CSRP2	cysteine and glycine-rich protein 2	1466	6.71	6.78	7.05	6.77
8065416	CST2	cystatin SA	1470	5.92	5.92	6.05	5.76
8065421	CST5	cystatin D	1473	5.62	5.37	5.89	5.37
8061416	CST7	cystatin F (leukocystatin)	8530	6.32	6.44	6.6	6.27
8082058	CSTA	cystatin A (stefin A)	1475	7.1	6.75	7.75	7.43
8168762	CSTF2	cleavage stimulation factor, 3' pre-RNA, subunit 2, 64kDa	1478	8.08	7.76	8.13	7.48
8170965	CTAG1B	cancer/testis antigen 1B; cancer/testis antigen 1A; cancer/testis antigen 2	30848	6.4	6.61	6.59	6.3
8176149	CTAG1B	cancer/testis antigen 1B; cancer/testis antigen 1A; cancer/testis antigen 2	30848	6.4	6.61	6.59	6.3
8176159	CTAG2	cancer/testis antigen 2	30848	6.9	7.11	7.13	6.82
8098880	CTBP1	C-terminal binding protein 1	1487	8.98	8.94	8.83	8.16
8067206	CTCFL	CCCTC-binding factor (zinc finger protein)-like	140690	8.44	7.71	8.25	7.81
8067208	CTCFL	CCCTC-binding factor (zinc finger protein)-like	140690	5.11	5.51	5.57	5.21
8048304	CTDSP1	CTD (carboxy-terminal domain, RNA polymerase II, polypeptide A) small phosphatase 1	58190	7.38	7.49	7.16	6.86
8078650	CTDSPL	CTD (carboxy-terminal domain, RNA polymerase II, polypeptide A) small phosphatase-like	10217	7.77	7.77	7.6	7.18
7983335	CTDSPL2	CTD (carboxy-terminal domain, RNA polymerase II, polypeptide A) small phosphatase like 2	51496	9.52	8.28	9.51	8.45
8129562	CTGF	connective tissue growth factor	1490	6.79	6.54	7.29	6.33
7902290	CTH	cystathionase (cystathionine gamma-lyase)	1491	5.98	5.34	7.14	6.22
8163063	CTNNAL1	catenin (cadherin-associated protein), alpha-like 1	8727	9.12	8.64	9.02	8.61
8062409	CTNNBL1	catenin, beta like 1	56259	8.35	8.23	8.51	8.16
8063078	CTSA	cathepsin A	5476	10.18	10.01	10.28	9.82
7950906	CTSC	cathepsin C	1075	7.52	7.43	7.35	7.01
7945666	CTSD	cathepsin D	1509	9.55	9.51	10.18	9.66
7919815	CTSK	cathepsin K	1513	6.58	6.05	6.82	6.43
8038782	CTU1	cytosolic thiouridylase subunit 1 homolog (S. pombe)	90353	7.71	7.62	7.68	7.25
7997810	CTU2	cytosolic thiouridylase subunit 2 homolog (S. pombe)	348180	7.53	7.45	7.2	6.81
8137054	CUL1	cullin 1	8454	9.29	9.15	9.38	9.09
8174794	CUL4B	cullin 4B	8450	9.12	8.56	8.7	8.43
7951447	CWF19L2	CWF19-like 2, cell cycle control (S. pombe)	143884	7.34	6.82	7.63	7.24
8095697	CXCL1	chemokine (C-X-C motif) ligand 1 (melanoma growth stimulating activity, alpha)	2919	6.9	6.48	7.03	6.4
8011713	CXCL16	chemokine (C-X-C motif) ligand 16	58191	7.67	7.3	7.38	6.98
8055465	CXCR4	chemokine (C-X-C motif) receptor 4	7852	5.39	5.26	5.98	5.56
8175642	CXorf40B	chromosome X open reading frame 40B	541578	6.67	7.04	7.08	6.74
8169158	CXorf57	chromosome X open reading frame 57	55086	7.51	7.09	7.57	6.67
8108447	CXXC5	CXXC finger protein 5	51523	8.22	7.9	7.68	6.89
8023855	CYB5A	cytochrome b5 type A (microsomal)	1528	7.83	7.76	7.26	6.85
7996947	CYB5B	cytochrome b5 type B (outer mitochondrial membrane)	80777	11.37	10.61	11.07	10.3
7923516	CYB5R1	cytochrome b5 reductase 1	51706	6.91	7.15	7.48	7.21
7946292	CYB5R2	cytochrome b5 reductase 2	51700	7.08	7.02	6.85	6.5
8046333	CYBRD1	cytochrome b reductase 1	79901	8.08	7.76	7.81	7.45
8148728	CYC1	cytochrome c-1	1537	9.31	9.3	8.98	8.36
8067140	CYP24A1	cytochrome P450, family 24, subfamily A, polypeptide 1	1591	9.67	9.31	9.31	8.81
8052947	CYP26B1	cytochrome P450, family 26, subfamily B, polypeptide 1	56603	6.26	5.65	5.99	5.28
8048432	CYP27A1	cytochrome P450, family 27, subfamily A, polypeptide 1	1593	5.38	5.41	5.62	5.34
7964535	CYP27B1	cytochrome P450, family 27, subfamily B, polypeptide 1	1594	6.17	5.92	6.3	5.53
7916616	CYP2J2	cytochrome P450, family 2, subfamily J, polypeptide 2	1573	5.43	5.53	5.76	5.47
8028991	CYP2S1	cytochrome P450, family 2, subfamily S, polypeptide 1	29785	7.89	7.48	7.68	7.39
8035095	CYP4F11	cytochrome P450, family 4, subfamily F, polypeptide 11	57834	7.94	7.44	9.58	9.11
8026468	CYP4F12	cytochrome P450, family 4, subfamily F, polypeptide 12	66002	5.49	5	5.7	5.41
8026456	CYP4F3	cytochrome P450, family 4, subfamily F, polypeptide 3	4051	6.3	6.06	7.35	6.92
8098637	CYP4V2	cytochrome P450, family 4, subfamily V, polypeptide 2	285440	7.07	6.78	6.64	6.14
8050232	CYS1	cystin 1	192668	7.83	8	7.99	7.61
8093839	D4S234E	DNA segment on chromosome 4 (unique) 234 expressed sequence	27065	5.24	5.05	5.31	5.04
8111772	DAB2	disabled homolog 2, mitogen-responsive phosphoprotein (Drosophila)	1601	7.43	6.56	7.8	6.85
8157610	DAB2IP	DAB2 interacting protein	153090	6.88	6.64	6.8	6.34
8037788	DACT3	dapper, antagonist of beta-catenin, homolog 3 (Xenopus laevis)	147906	6.27	6.39	6.46	6.04
7940508	DAGLA	diacylglycerol lipase, alpha	747	6.23	5.93	6.11	5.64
8138091	DAGLB	diacylglycerol lipase, beta	221955	9.17	8.66	9.57	9.09
7906041	DAP3	death associated protein 3	7818	8.37	8.45	9.13	8.75
8024282	DAZAP1	DAZ associated protein 1	26528	8.88	8.87	8.92	8.59
8007673	DBF4B	DBF4 homolog B (S. cerevisiae)	80174	6.78	6.53	6.73	6.44
8038117	DBP	D site of albumin promoter (albumin D-box) binding protein	1628	7.72	7.59	7.64	6.99
8160756	DCAF12	DDB1 and CUL4 associated factor 12	25853	9.15	8.57	9.37	8.41
8026250	DCAF15	DDB1 and CUL4 associated factor 15	90379	8.31	8.33	8.22	7.66
8095574	DCK	deoxycytidine kinase	1633	8.45	7.77	8.17	7.36
7970954	DCLK1	doublecortin-like kinase 1	9201	5.61	5.28	5.65	5.26
8097753	DCLK2	doublecortin-like kinase 2	166614	6.37	5.8	6.46	5.28
7936408	DCLRE1A	DNA cross-link repair 1A	9937	8.24	7.74	8.18	7.03
7904131	DCLRE1B	DNA cross-link repair 1B	64858	6.88	6.88	6.82	6.33
8088128	DCP1A	DCP1 decapping enzyme homolog A (S. cerevisiae)	55802	9.7	8.75	9.68	8.98
7945101	DCPS	decapping enzyme, scavenger	28960	8.18	8	7.83	7.36
7905862	DCST1	DC-STAMP domain containing 1	149095	5.81	6.05	6.02	5.72
8160839	DCTN3	dynactin 3 (p22)	11258	8.33	8.09	8.14	7.75
8115181	DCTN4	dynactin 4 (p62)	51164	9.55	9.57	10.21	9.91
8000884	DCTPP1	dCTP pyrophosphatase 1	79077	10.36	10.16	10.13	9.5
8000028	DCUN1D3	DCN1, defective in cullin neddylation 1, domain containing 3 (S. cerevisiae)	123879	7.5	7.37	7.96	7.38
8019357	DCXR	dicarbonyl/L-xylulose reductase	51181	10.65	10.48	10.41	9.61
8125048	DDAH2	dimethylarginine dimethylaminohydrolase 2	23564	6.88	6.97	6.69	6.37
7948534	DDB1	damage-specific DNA binding protein 1, 127kDa	1642	9.93	9.85	10.03	9.66
7939738	DDB2	damage-specific DNA binding protein 2, 48kDa	1643	8.14	7.49	8.3	7.57
7962930	DDN	dendrin	23109	6.3	6.2	6.09	5.8
8040386	DDX1	DEAD (Asp-Glu-Ala-Asp) box helicase 1	1653	10.26	9.73	10.4	9.62
7961031	DDX11	DEAD/H (Asp-Glu-Ala-Asp/His) box helicase 11; DEAD/H (Asp-Glu-Ala-Asp/His) box polypeptide 12, pseudogene; DEAD/H (Asp-Glu-Ala-Asp/His) box polypeptide 11-like	440081	8.49	8.56	8.53	7.96
7953844	DDX11	DEAD/H (Asp-Glu-Ala-Asp/His) box helicase 11; DEAD/H (Asp-Glu-Ala-Asp/His) box polypeptide 12, pseudogene; DEAD/H (Asp-Glu-Ala-Asp/His) box polypeptide 11-like	440081	8.47	8.54	8.5	7.93
7954655	DDX11	DEAD/H (Asp-Glu-Ala-Asp/His) box helicase 11	440081	8.42	8.5	8.44	7.89
8044745	DDX18	DEAD (Asp-Glu-Ala-Asp) box polypeptide 18	8886	10.05	9.59	9.78	9.48
8034806	DDX39A	DEAD (Asp-Glu-Ala-Asp) box polypeptide 39A	10212	8.89	8.6	8.73	8.13
8166876	DDX3X	DEAD (Asp-Glu-Ala-Asp) box polypeptide 3, X-linked	1654	11.29	10.88	11.06	10.75
8116096	DDX41	DEAD (Asp-Glu-Ala-Asp) box polypeptide 41	51428	9.61	9.47	9.39	8.95
8108134	DDX46	DEAD (Asp-Glu-Ala-Asp) box polypeptide 46	9879	9.84	9.37	9.52	9.23
7967711	DDX51	DEAD (Asp-Glu-Ala-Asp) box polypeptide 51	317781	6.64	6.56	6.69	6.41
8139392	DDX56	DEAD (Asp-Glu-Ala-Asp) box helicase 56	54606	9.77	9.81	9.77	9.34
7945503	DEAF1	deformed epidermal autoregulatory factor 1 (Drosophila)	10522	7.34	7.37	7.24	6.87
8037144	DEDD2	death effector domain containing 2	162989	7.58	7.78	8.9	8.33
8124144	DEK	DEK oncogene	7913	10.43	9.68	10.31	9.73
8143397	DENND2A	DENN/MADD domain containing 2A	27147	5.74	5.78	6.26	5.81
7918792	DENND2C	DENN/MADD domain containing 2C		5.94	6.01	5.98	5.67
8112260	DEPDC1B	DEP domain containing 1B	55789	8.51	7.56	7.63	6.74
7939173	DEPDC7	DEP domain containing 7	91614	5.92	5.92	6.02	5.69
7911078	DESI2	desumoylating isopeptidase 2	51029	8.34	7.51	8.43	7.9
8071314	DGCR8	DiGeorge syndrome critical region gene 8; microRNA 1306	54487	8.07	7.84	8	7.34
8049317	DGKD	diacylglycerol kinase, delta 130kDa	8527	8.45	8.07	8.58	8.2
8143154	DGKI	diacylglycerol kinase, iota	9162	5.31	5.29	5.59	5.15
7939657	DGKZ	diacylglycerol kinase, zeta	8525	6.36	6.48	6.4	6.05
7912537	DHRS3	dehydrogenase/reductase (SDR family) member 3	9249	7.17	6.91	6.5	5.71
8062576	DHX35	DEAH (Asp-Glu-Ala-His) box polypeptide 35	60625	7.61	7.53	7.76	7.42
7908022	DHX9	DEAH (Asp-Glu-Ala-His) box polypeptide 9	1660	10.02	9.74	9.93	9.59
7967230	DIABLO	diablo, IAP-binding mitochondrial protein	56616	7.08	7.01	7.2	6.76
7976512	DICER1-AS1	DICER1 antisense RNA 1 (non-protein coding)	400242	5.38	5.69	5.83	5.37
8116607	DKFZP686I15217	uncharacterized LOC401232	401232	6.05	6.04	6.17	5.81
7939587	DKFZp779M0652	uncharacterized DKFZp779M0652	374387	6.7	6.99	6.78	6.47
7943827	DLAT	dihydrolipoamide S-acetyltransferase	1737	9.04	8.63	8.73	8.36
8012054	DLG4	discs, large homolog 4 (Drosophila)	1742	6.1	6.02	6.51	6.01
7914758	DLGAP3	discs, large (Drosophila) homolog-associated protein 3	58512	5.55	5.25	5.54	5.22
7979307	DLGAP5	discs, large (Drosophila) homolog-associated protein 5	9787	9.89	9.36	8.9	8.02
7975747	DLST	dihydrolipoamide S-succinyltransferase (E2 component of 2-oxo-glutarate complex)	1743	8.65	8.74	8.91	8.33
8056784	DLX2	distal-less homeobox 2	1746	6.28	6.07	6.29	5.79
8037657	DMPK	dystrophia myotonica-protein kinase	1760	7.58	7.63	7.7	7.41
7934026	DNA2	DNA replication helicase 2 homolog (yeast)	1763	8.08	7.78	7.96	7.14
8154892	DNAI1	dynein, axonemal, intermediate chain 1	27019	5.59	5.4	5.87	5.59
8137627	DNAJB6	DnaJ (Hsp40) homolog, subfamily B, member 6	10049	8.2	7.36	9.28	8.6
7912112	DNAJC11	DnaJ (Hsp40) homolog, subfamily C, member 11	55735	9.9	9.92	9.85	9.56
7968872	DNAJC15	DnaJ (Hsp40) homolog, subfamily C, member 15	29103	8.48	7.85	8.65	8.2
8157203	DNAJC25-GNG10	DNAJC25-GNG10 readthrough; DnaJ (Hsp40) homolog, subfamily C , member 25	552891	8.05	7.62	7.99	7.48
8040889	DNAJC5G	DnaJ (Hsp40) homolog, subfamily C, member 5 gamma	285126	5.73	5.51	5.68	5.38
7899422	DNAJC8	DnaJ (Hsp40) homolog, subfamily C, member 8		7.42	7.22	7.52	7.18
7914194	DNAJC8	DnaJ (Hsp40) homolog, subfamily C, member 8	22826	9.62	9.54	9.73	9.26
7934320	DNAJC9	DnaJ (Hsp40) homolog, subfamily C, member 9	23234	7.56	7.14	7.88	7.02
8064976	DNAJC9	DnaJ (Hsp40) homolog, subfamily C, member 9	23234	8.9	8.75	9	8.46
7900159	DNALI1	dynein, axonemal, light intermediate chain 1	7802	5.13	5.16	5.53	5.11
7992584	DNASE1L2	deoxyribonuclease I-like 2	1775	5.44	5.3	5.74	5.08
7938139	DNHD1	dynein heavy chain domain 1	144132	5.77	5.83	6	5.67
8158183	DNM1	dynamin 1	1759	6.07	6.1	6.19	5.82
7990452	DNM1P34	DNM1 pseudogene 34		6.49	6.49	6.7	6.38
8025741	DNM2	dynamin 2	1785	9.22	9.13	9.37	9.08
7935660	DNMBP	dynamin binding protein	23268	10.41	9.18	10.35	9.03
8033912	DNMT1	DNA (cytosine-5-)-methyltransferase 1	1786	10.09	9.74	9.83	9.14
8059222	DNPEP	aspartyl aminopeptidase	23549	7.62	7.55	7.76	7.34
7917771	DNTTIP2	deoxynucleotidyltransferase, terminal, interacting protein 2	30836	9.23	8.53	9.75	9.02
8158513	DOLPP1	dolichyl pyrophosphate phosphatase 1	57171	7.95	7.68	8.26	7.76
8070129	DONSON	downstream neighbor of SON	29980	8.47	8.85	8.74	8.45
7941243	DPF2	D4, zinc and double PHD fingers family 2	5977	10.56	10.13	10.73	9.95
8056222	DPP4	dipeptidyl-peptidase 4	1803	6.52	6.18	6.53	5.85
8165438	DPP7	dipeptidyl-peptidase 7	29952	8.54	8.59	8.51	8.21
8051387	DPY30	dpy-30 homolog (C. elegans)	84661	9.98	9.53	9.75	9.42
8145470	DPYSL2	dihydropyrimidinase-like 2	1808	8	7.74	7.85	7.09
7903079	DR1	down-regulator of transcription 1, TBP-binding (negative cofactor 2)	1810	10.12	9.85	10.12	9.68
7958019	DRAM1	DNA-damage regulated autophagy modulator 1	55332	7.02	5.65	7.12	6.63
7941460	DRAP1	DR1-associated protein 1 (negative cofactor 2 alpha)	10589	9.79	9.54	9.46	9.01
7951703	DRD2	dopamine receptor D2	1813	5.97	6.01	6.1	5.74
8005313	DRG2	developmentally regulated GTP binding protein 2	1819	8.22	8.32	8.36	7.96
8152582	DSCC1	defective in sister chromatid cohesion 1 homolog (S. cerevisiae)	79075	8.9	8.65	9.08	8.08
8068512	DSCR6	Down syndrome critical region gene 6	53820	5.7	5.63	5.79	5.44
7909568	DTL	denticleless E3 ubiquitin protein ligase homolog (Drosophila)	51514	9.7	9.64	10.13	9.11
8124022	DTNBP1	dystrobrevin binding protein 1	84062	7.23	7.1	7.08	6.78
7958931	DTX1	deltex homolog 1 (Drosophila)	1840	5.52	5.42	5.73	5.35
7940160	DTX4	deltex homolog 4 (Drosophila)	23220	6.53	6.53	6.76	6.22
8060286	DTYMK	deoxythymidylate kinase (thymidylate kinase)	1841	7.77	7.35	7.37	6.54
8077262	DTYMK	deoxythymidylate kinase (thymidylate kinase)	1841	7.77	7.35	7.37	6.54
7983413	DUOX1	dual oxidase 1	53905	6.26	5.98	6.03	5.75
7906810	DUSP12	dual specificity phosphatase 12	11266	8.06	7.37	8.47	7.86
7906469	DUSP23	dual specificity phosphatase 23	54935	7.9	8.02	8.02	7.64
7930413	DUSP5	dual specificity phosphatase 5	1847	9.41	8.4	9.2	8.72
7965335	DUSP6	dual specificity phosphatase 6	1848	9.9	8.76	9.99	8.22
8087833	DUSP7	dual specificity phosphatase 7	1849	9.09	8.11	8.41	7.59
8170695	DUSP9	dual specificity phosphatase 9	1852	7.12	7.18	7.2	6.93
7983594	DUT	deoxyuridine triphosphatase	1854	7.7	7.43	7.27	6.53
7976876	DYNC1H1	dynein, cytoplasmic 1, heavy chain 1	1778	10.05	9.95	10.31	10.02
8008706	DYNLL2	dynein, light chain, LC8-type 2	140735	8.78	9.29	9.21	8.94
7956930	DYRK2	dual-specificity tyrosine-(Y)-phosphorylation regulated kinase 2	8445	8.08	8.01	7.86	7.46
7913644	E2F2	E2F transcription factor 2	1870	7.1	6.61	6.95	5.97
8117128	E2F3	E2F transcription factor 3	1871	7.66	7.26	7.88	7.13
7996455	E2F4	E2F transcription factor 4, p107/p130-binding	1874	9.17	8.23	8.9	8.06
8050336	E2F6	E2F transcription factor 6	1876	7.92	7.78	8.32	7.73
7947110	E2F8	E2F transcription factor 8	79733	8.18	7.87	7.52	7.16
8082003	EAF2	ELL associated factor 2	55840	6.6	6.59	7.25	6.95
8149865	EBF2	early B-cell factor 2	64641	6.17	5.28	6.02	5.2
8060505	EBF4	early B-cell factor 4	57593	6.21	6.19	6.2	5.84
7915485	EBNA1BP2	EBNA1 binding protein 2	10969	10.04	9.66	9.9	9.63
8059744	ECEL1P2	endothelin converting enzyme-like 1, pseudogene 2	347694	5.88	6.01	6.12	5.78
8036602	ECH1	enoyl CoA hydratase 1, peroxisomal	1891	10.42	10.12	9.86	9.16
7905220	ECM1	extracellular matrix protein 1	1893	6.28	5.98	6.64	6.14
8034286	ECSIT	ECSIT homolog (Drosophila)	51295	7.14	7.07	7.21	6.9
8083941	ECT2	epithelial cell transforming sequence 2 oncogene	1894	10.42	9.88	9.9	9.38
7996685	EDC4	enhancer of mRNA decapping 4	23644	8.59	8.33	8.5	7.9
7915385	EDN2	endothelin 2	1907	5.74	5.73	6.16	5.77
7942914	EED	embryonic ectoderm development	8726	8.36	8.23	8.53	8.03
7949503	EFEMP2	EGF containing fibulin-like extracellular matrix protein 2	30008	5.55	5.57	5.89	5.49
7905918	EFNA3	ephrin-A3	1944	7.4	7.47	7.3	6.59
8113433	EFNA5	ephrin-A5	1946	5.47	5.48	5.81	5.44
7977978	EFS	embryonal Fyn-associated substrate	10278	5.75	5.76	6.36	5.99
8016099	EFTUD2	elongation factor Tu GTP binding domain containing 2	9343	10.01	9.72	10.09	9.44
8132860	EGFR	epidermal growth factor receptor	1956	9.22	8.36	9.43	8.84
7978544	EGLN3	egl nine homolog 3 (C. elegans)	112399	6.36	6.21	6.36	5.64
8108370	EGR1	early growth response 1	1958	8.46	8.46	8.77	7.25
7933872	EGR2	early growth response 2	1959	5.91	5.88	5.95	5.52
7949440	EHBP1L1	EH domain binding protein 1-like 1		5.53	5.51	5.59	5.17
8125172	EHMT2	euchromatic histone-lysine N-methyltransferase 2	10919	7.72	7.37	7.09	6.31
8179884	EHMT2	euchromatic histone-lysine N-methyltransferase 2	10919	7.72	7.37	7.09	6.31
7949545	EIF1AD	eukaryotic translation initiation factor 1A domain containing	84285	9.45	9.37	9.52	9.05
7975760	EIF2B2	eukaryotic translation initiation factor 2B, subunit 2 beta, 39kDa	8892	9.26	9.25	9.24	8.97
8084303	EIF2B5	eukaryotic translation initiation factor 2B, subunit 5 epsilon, 82kDa	8893	8.02	7.61	8.02	7.68
7900051	EIF2C3	eukaryotic translation initiation factor 2C, 3	192669	9.31	8.96	9.54	9.23
7899737	EIF3I	eukaryotic translation initiation factor 3, subunit I	8668	10.67	10.79	10.66	10.38
8004508	EIF4A1	eukaryotic translation initiation factor 4A1; small nucleolar RNA, H/ACA box 67	1973	9.29	8.92	9.27	8.99
8019046	EIF4A3	eukaryotic translation initiation factor 4A3	9775	10.54	10.43	10.3	10.01
8145889	EIF4EBP1	eukaryotic translation initiation factor 4E binding protein 1	1978	8.62	8.07	8.94	8.32
8133434	EIF4H	eukaryotic translation initiation factor 4H	7458	10.86	10.62	10.78	10.28
8138773	EIF4H	eukaryotic translation initiation factor 4H	7458	11.31	11.11	11.19	10.74
8092073	EIF5A2	eukaryotic translation initiation factor 5A2	56648	7.82	7	7.76	7.02
8065868	EIF6	eukaryotic translation initiation factor 6	3692	9.89	9.84	10.02	9.47
8012856	ELAC2	elaC homolog 2 (E. coli)	60528	9.33	9.31	9.21	8.69
8175039	ELF4	E74-like factor 4 (ets domain transcription factor)	2000	7.81	7.69	7.77	7.2
8113220	ELL2	elongation factor, RNA polymerase II, 2	22936	8.52	7.13	8.58	8.14
8066716	ELMO2	engulfment and cell motility 2	63916	7.58	7.43	7.87	7.52
8034299	ELOF1	elongation factor 1 homolog (S. cerevisiae)	84337	8.88	9.09	8.83	8.48
7930025	ELOVL3	ELOVL fatty acid elongase 3	83401	5.79	5.79	5.89	5.26
8085263	EMC3	ER membrane protein complex subunit 3	55831	8.33	8.26	8.8	8.47
8003217	EMC8	ER membrane protein complex subunit 8	10328	8.82	8.77	8.97	8.45
7992379	EME2	essential meiotic endonuclease 1 homolog 2 (S. pombe)	197342	7.36	7.21	7.35	6.9
8019912	EMILIN2	elastin microfibril interfacer 2	84034	6.83	6.82	6.72	6.31
7948718	EML3	echinoderm microtubule associated protein like 3	256364	7	6.95	6.79	6.41
8041592	EML4	echinoderm microtubule associated protein like 4	27436	9.43	8.87	9.36	8.9
7980636	EML5	echinoderm microtubule associated protein like 5	161436	5.95	5.82	5.83	5.24
7999387	EMP2	epithelial membrane protein 2	2013	8.51	8.46	8.14	7.69
8137537	EN2	engrailed homeobox 2	2020	5.81	5.94	6.13	5.8
8112615	ENC1	ectodermal-neural cortex 1 (with BTB-like domain)	8507	7.34	6.71	7.05	6.39
8158418	ENDOG	endonuclease G	2021	7.31	7.43	7.32	6.98
7912198	ENO1	enolase 1, (alpha)	2023	13	12.83	12.9	12.39
8096081	ENOPH1	enolase-phosphatase 1	58478	8.95	8.36	9.2	8.39
7971311	ENOX1	ecto-NOX disulfide-thiol exchanger 1	55068	6.96	6.52	7.07	6.69
8085946	EOMES	eomesodermin	8320	6.33	6.33	6.43	5.96
8163116	EPB41L4B	erythrocyte membrane protein band 4.1 like 4B	54566	6.87	6.64	6.63	6.33
7912706	EPHA2	EPH receptor A2	1969	8.86	7.84	9.03	7.91
7898773	EPHA8	EPH receptor A8	2046	5.27	5.39	5.55	5.16
8136811	EPHB6	EPH receptor B6	2051	6.14	5.95	6.38	5.94
7902957	EPHX4	epoxide hydrolase 4	253152	6.08	5.31	5.9	5.33
8008372	EPN3	epsin 3	55040	6.63	6.68	6.54	6.26
8034217	EPOR	erythropoietin receptor	2057	6.53	6.6	6.5	6.08
7961546	EPS8	epidermal growth factor receptor pathway substrate 8	2059	9.31	8.79	9.31	8.58
7918394	EPS8L3	EPS8-like 3	79574	5.97	6.07	6.11	5.82
8008723	EPX	eosinophil peroxidase	8288	5.53	5.51	5.81	5.12
8054995	ERCC3	excision repair cross-complementing rodent repair deficiency, complementation group 3	2071	5.79	5.69	6.14	5.82
8173506	ERCC6L	excision repair cross-complementing rodent repair deficiency, complementation group 6-like	54821	7.01	6.57	6.42	5.62
7979864	ERH	enhancer of rudimentary homolog (Drosophila)	2079	11.08	10.68	10.9	10.5
8144516	ERI1	exoribonuclease 1	90459	9.42	8.77	9.05	8.5
8159992	ERMP1	endoplasmic reticulum metallopeptidase 1	79956	8.72	8.62	8.77	8.31
8017555	ERN1	endoplasmic reticulum to nucleus signaling 1	2081	7.18	7.19	7.54	7.1
7952436	ESAM	endothelial cell adhesion molecule	90952	5.97	5.88	6.17	5.81
8145570	ESCO2	establishment of cohesion 1 homolog 2 (S. cerevisiae)	157570	9.88	9.4	9.3	8.51
7955736	ESPL1	extra spindle pole bodies homolog 1 (S. cerevisiae)	9700	8.05	7.49	7.1	6.59
7923596	ETNK2	ethanolamine kinase 2	55224	7.74	7.51	8.07	7.34
8138289	ETV1	ets variant 1	2115	8.17	7.2	6.73	6.04
8015806	ETV4	ets variant 4	2118	7.82	7.14	7.36	6.77
8092578	ETV5	ets variant 5	2119	8.96	7.55	8.99	7.95
8056959	EVX2	even-skipped homeobox 2	344191	6.54	6.65	6.66	6.31
8072206	EWSR1	Ewing sarcoma breakpoint region 1	2130	9.69	9.47	10	9.52
8165512	EXD3	exonuclease 3'-5' domain containing 3	54932	6.62	6.49	6.58	6.23
7910997	EXO1	exonuclease 1	9156	9.31	9.25	9.58	8.49
8078818	EXOG	endo/exonuclease (5'-3'), endonuclease G-like	9941	7.12	7.13	7.19	6.82
7935462	EXOSC1	exosome component 1	51013	8.77	8.51	8.84	8.35
8148710	EXOSC4	exosome component 4	54512	7.42	7.13	7.07	6.27
8037023	EXOSC5	exosome component 5	56915	9.72	9.58	9.7	9.04
8097128	EXOSC9	exosome component 9	5393	9.29	9.16	9.36	8.98
8143663	EZH2	enhancer of zeste homolog 2 (Drosophila)	2146	9.94	9.54	10.16	9.22
7970232	F7	coagulation factor VII (serum prothrombin conversion accelerator)	2155	6.22	5.97	6.33	5.94
8171029	F8A1	coagulation factor VIII-associated 1; coagulation factor VIII-associated 2; coagulation factor VIII-associated 3	8263	8.84	8.85	8.27	7.98
8170998	F8A1	coagulation factor VIII-associated 1; coagulation factor VIII-associated 2; coagulation factor VIII-associated 3	8263	8.84	8.83	8.26	7.98
8176245	F8A1	coagulation factor VIII-associated 1; coagulation factor VIII-associated 2; coagulation factor VIII-associated 3	8263	8.95	8.92	8.37	8.09
7940565	FADS2	fatty acid desaturase 2	9415	6.79	7.1	7.03	6.74
7915995	FAF1	Fas (TNFRSF6) associated factor 1	11124	9.2	9.14	9.75	9.17
7999173	FAM100A	family with sequence similarity 100, member A	124402	7.92	7.98	8.18	7.9
8010050	FAM100B	family with sequence similarity 100, member B	283991	7.93	6.98	7.62	7.16
8010915	FAM101B	family with sequence similarity 101, member B	359845	8.11	8.13	7.8	7.38
7903507	FAM102B	family with sequence similarity 102, member B	284611	7.48	6.67	6.85	6.31
7985488	FAM103A1	family with sequence similarity 103, member A1	83640	8.57	8.21	8.77	8.38
8130765	FAM103A1	family with sequence similarity 103, member A1	83640	8.77	8.43	8.97	8.63
8013268	FAM106A	family with sequence similarity 106, member A; family with sequence similarity 106, member B; family with sequence similarity 106, member C, pseudogene	100129396	6.61	6.18	6.66	6.28
8088415	FAM107A	family with sequence similarity 107, member A; uncharacterized LOC100506924	11170	6.43	6.26	6.69	6.28
7924230	FAM108A1	family with sequence similarity 108, member A1	81926	7.22	7.49	7.29	6.97
8049965	FAM110C	family with sequence similarity 110, member C	642273	6.88	6.64	6.81	6.51
7940153	FAM111A	family with sequence similarity 111, member A	63901	8.46	7.69	8.14	7.47
7940147	FAM111B	family with sequence similarity 111, member B	374393	7.84	7.09	7.72	6.2
7970648	FAM123A	family with sequence similarity 123A	219287	6.16	6.15	6.31	5.96
7969192	FAM124A	family with sequence similarity 124A	220108	5.84	5.96	5.92	5.6
8164217	FAM129B	family with sequence similarity 129, member B	64855	8.05	7.71	7.75	7.23
8026787	FAM129C	family with sequence similarity 129, member C	199786	5.72	5.51	5.77	5.2
8084478	FAM131A	family with sequence similarity 131, member A	131408	5.42	5.7	5.61	5.3
8150751	FAM150A	family with sequence similarity 150, member A	389658	5.37	5.24	5.45	5.05
8106626	FAM151B	family with sequence similarity 151, member B	167555	6.34	5.43	6.34	5.84
7985398	FAM154B	family with sequence similarity 154, member B	283726	6.1	5.96	5.97	5.54
8172813	FAM156A	family with sequence similarity 156, member A; family with sequence similarity 156, member B	727866	7.6	7.49	7.48	7.2
8167749	FAM156A	family with sequence similarity 156, member A; family with sequence similarity 156, member B	727866	7.57	7.55	7.45	7.17
8097801	FAM160A1	family with sequence similarity 160, member A1	729830	6.86	6.63	6.63	6.3
7930682	FAM160B1	family with sequence similarity 160, member B1	57700	9.02	7.85	8.94	8.42
7980069	FAM161B	family with sequence similarity 161, member B	145483	5.99	5.99	6.08	5.72
8082066	FAM162A	family with sequence similarity 162, member A	26355	7.44	7.21	6.95	6.58
8165498	FAM166A	family with sequence similarity 166, member A	401565	5.32	5.52	5.9	5.53
8149324	FAM167A	family with sequence similarity 167, member A	83648	5.7	5.15	6.13	5.68
7899750	FAM167B	family with sequence similarity 167, member B	84734	5.74	5.4	5.67	5.13
7950271	FAM168A	family with sequence similarity 168, member A	23201	7.76	7.83	7.76	7.39
8055249	FAM168B	family with sequence similarity 168, member B	130074	9.55	9.39	9.71	9.31
8016033	FAM171A2	family with sequence similarity 171, member A2	284069	6.78	7.05	6.55	5.45
8046895	FAM171B	family with sequence similarity 171, member B	165215	9.17	8.22	8.91	7.82
7974125	FAM179B	family with sequence similarity 179, member B	23116	5.75	5.05	5.85	5.04
7976407	FAM181A	family with sequence similarity 181, member A	90050	5.98	6.14	6.15	5.78
8129231	FAM184A	family with sequence similarity 184, member A	79632	5.58	5.44	5.81	5.46
7904073	FAM19A3	family with sequence similarity 19 (chemokine (C-C motif)-like), member A3	284467	5.77	5.84	5.91	5.61
8157144	FAM206A	family with sequence similarity 206, member A	54942	7.58	7.53	7.76	7.29
8022404	FAM210A	family with sequence similarity 210, member A	125228	7.6	7.41	8.24	7.81
8013022	FAM211A	family with sequence similarity 211, member A	388341	5.98	5.82	6.26	5.78
7958666	FAM216A	family with sequence similarity 216, member A	29902	6.31	6.09	6.09	5.67
7958577	FAM222A	family with sequence similarity 222, member A	84915	6.47	6.42	6.64	6.29
7936809	FAM24B-CUZD1	FAM24B-CUZD1 readthrough; family with sequence similarity 24, member B; CUB and zona pellucida-like domains 1	100533195	6.36	6.2	6.61	6.18
8155497	FAM27C	family with sequence similarity 27, member C; family with sequence similarity 27, member A; family with sequence similarity 27, member B	100132948	6.94	7.01	6.92	6.56
7903827	FAM40A	family with sequence similarity 40, member A	85369	7.75	7.46	7.82	7.42
8136115	FAM40B	family with sequence similarity 40, member B	57464	6.78	6.81	7.27	6.98
8084891	FAM43A	family with sequence similarity 43, member A	131583	6.97	6.27	6.67	5.96
7936884	FAM53B	family with sequence similarity 53, member B	9679	6.99	6.55	6.79	6.3
8129763	FAM54A	family with sequence similarity 54, member A	113115	8.26	8.06	8	7.53
8003611	FAM57A	family with sequence similarity 57, member A	79850	9.31	8.82	8.93	8
8004167	FAM64A	family with sequence similarity 64, member A	54478	7.1	6.9	6.67	6
8066985	FAM65C	family with sequence similarity 65, member C	140876	5.13	5.47	5.75	5.29
8159373	FAM69B	family with sequence similarity 69, member B	138311	6.57	6.61	6.63	6.33
8148184	FAM83A	family with sequence similarity 83, member A	84985	5.65	5.67	6.21	5.49
8065880	FAM83C	family with sequence similarity 83, member C	128876	5.91	6.08	6.36	5.83
8062571	FAM83D	family with sequence similarity 83, member D	81610	8.87	8.59	8.48	7.79
8038109	FAM83E	family with sequence similarity 83, member E	54854	6.93	6.89	7.14	6.64
8013312	FAM83G	family with sequence similarity 83, member G	644815	5.57	5.74	5.65	5.16
8148968	FAM87A	family with sequence similarity 87, member A	157693	5.5	5.55	5.7	5.2
7941302	FAM89B	family with sequence similarity 89, member B	23625	7.9	7.8	7.54	6.97
8030974	FAM90A27P	family with sequence similarity 90, member A27, pseudogene	646508	5.27	5.65	5.88	5.49
7982876	FAM92A1P1	family with sequence similarity 92, member A1 pseudogene 1		6.78	6.72	6.78	6.29
7989611	FAM96A	family with sequence similarity 96, member A	84191	8.12	7.3	7.78	7.25
8003503	FANCA	Fanconi anemia, complementation group A	2175	8.47	8.21	8.52	7.7
8162514	FANCC	Fanconi anemia, complementation group C	2176	7.47	7.41	7.46	6.86
8077731	FANCD2	Fanconi anemia, complementation group D2	2177	9.03	9.12	9.09	8.62
8160935	FANCG	Fanconi anemia, complementation group G	2189	7.3	7.24	7.58	6.92
7985829	FANCI	Fanconi anemia, complementation group I	55215	9.31	9	9.57	8.57
8034589	FARSA	phenylalanyl-tRNA synthetase, alpha subunit	2193	9.5	9.63	9.2	8.83
7898263	FBLIM1	filamin binding LIM protein 1	54751	5.95	5.88	6.16	5.73
7980908	FBLN5	fibulin 5	10516	5.9	5.92	5.85	5.43
7930099	FBXL15	F-box and leucine-rich repeat protein 15	79176	5.77	6.12	6.01	5.71
8036676	FBXO17	F-box protein 17; seryl-tRNA synthetase 2, mitochondrial	115290	6.88	7.17	6.89	6.47
7909992	FBXO28	F-box protein 28	23219	9.28	9.12	9.37	9.1
8084947	FBXO45	F-box protein 45	200933	7.5	6.86	7.37	6.43
8037647	FBXO46	F-box protein 46	23403	7.4	7.36	7.7	7.27
8130374	FBXO5	F-box protein 5	26271	9.28	9.08	8.96	8.44
8103755	FBXO8	F-box protein 8	26269	7.11	6.23	6.94	6.54
8165319	FBXW5	F-box and WD repeat domain containing 5	54461	7.83	7.84	7.76	7.23
8026830	FCHO1	FCH domain only 1	23149	6.42	6.34	6.62	6.22
7950248	FCHSD2	FCH and double SH3 domains 2	9873	7.98	7.07	7.79	7.33
7906475	FCRL6	Fc receptor-like 6	343413	5.71	5.81	6.13	5.79
8024898	FEM1A	fem-1 homolog a (C. elegans)	55527	6.25	6.61	6.27	5.99
7940561	FEN1	flap structure-specific endonuclease 1	2237	9.44	9.21	8.8	8.18
8065920	FER1L4	fer-1-like 4 (C. elegans) pseudogene	80307	5.52	5.62	5.73	5.36
8138450	FERD3L	Fer3-like (Drosophila)	222894	6.26	6.18	6.45	6.14
8064904	FERMT1	fermitin family member 1	55612	8.43	7.44	8.92	7.16
8142580	FEZF1	FEZ family zinc finger 1	389549	6.29	5.94	6.19	5.75
8109981	FGF18	fibroblast growth factor 18	8817	6.81	6.9	6.96	6.68
7960407	FGF6	fibroblast growth factor 6	2251	5.94	6.06	6.29	5.88
7936734	FGFR2	fibroblast growth factor receptor 2	2263	6.99	6.37	7	6.28
8170119	FHL1	four and a half LIM domains 1	2273	6.03	6.11	6.13	5.73
7915147	FHL3	four and a half LIM domains 3	2275	6.98	6.59	6.7	6.38
8001981	FHOD1	formin homology 2 domain containing 1	29109	7.13	6.67	6.78	6.21
8020973	FHOD3	formin homology 2 domain containing 3	80206	6.4	5.79	6.02	5.3
7949518	FIBP	fibroblast growth factor (acidic) intracellular binding protein	9158	9.08	8.99	8.76	8.13
8120428	FKBP1A	FK506 binding protein 1A, 12kDa; FK506 binding protein 1C	2280	10.5	10.07	10.43	10.06
8040530	FKBP1B	FK506 binding protein 1B, 12.6 kDa	2281	7.19	7.26	7.21	6.92
8035494	FKBP8	FK506 binding protein 8, 38kDa	23770	8.31	8.6	8.31	8.02
8144228	FLJ36840	uncharacterized LOC645524		8.99	8.8	9	8.7
7912672	FLJ37453	uncharacterized LOC729614	729614	5.52	5.31	5.71	5.28
8109426	FLJ38109	uncharacterized LOC386627		6.72	6.6	7.34	6.69
8104072	FLJ38576	uncharacterized LOC651430	651430	6.52	6.7	6.7	6.34
8054449	FLJ38668	uncharacterized LOC644903	644903	7.18	6.98	7.22	6.85
7997832	FLJ40448	uncharacterized protein FLJ40448	339059	5.78	6.05	6.01	5.55
8106727	FLJ41309	uncharacterized LOC645079	92270	5.64	5.37	5.7	5.31
8153273	FLJ43860	FLJ43860 protein	389690	5.54	5.53	5.79	5.38
8032070	FLJ45684	FLJ45684 locus		5.34	5.37	5.45	5.14
8068350	FLJ46020	FLJ46020 protein	100506334	5.08	5.18	5.49	5.19
8019083	FLJ90757	uncharacterized LOC440465	440465	5.88	6.2	6.03	5.71
8176026	FLNA	filamin A, alpha	2316	9.65	9.12	9.83	9.46
8080714	FLNB	filamin B, beta	2317	9.31	8.97	9.76	9.44
8124828	FLOT1	flotillin 1	10211	8.56	8.5	8.33	8.02
8178419	FLOT1	flotillin 1	10211	8.56	8.5	8.33	8.02
8179688	FLOT1	flotillin 1	10211	8.56	8.5	8.33	8.02
7975799	FLVCR2	feline leukemia virus subgroup C cellular receptor family, member 2	55640	6.32	6.02	6.34	5.99
8010841	FN3K	fructosamine 3 kinase	64122	6.56	6.7	6.76	6.42
8010832	FN3KRP	fructosamine 3 kinase related protein	79672	7.88	7.74	7.96	7.65
7942332	FOLR1	folate receptor 1 (adult)	2348	6.53	6.1	6.15	5.75
7975779	FOS	FBJ murine osteosarcoma viral oncogene homolog	2353	5.96	6.02	6.27	5.49
8029693	FOSB	FBJ murine osteosarcoma viral oncogene homolog B	2354	5.93	5.65	6.39	5.99
8065344	FOXA2	forkhead box A2	3170	5.84	6.19	6.18	5.91
8116591	FOXC1	forkhead box C1	2296	7.03	7.12	7.04	6.71
8156743	FOXE1	forkhead box E1 (thyroid transcription factor 2)	2304	5.85	5.91	6.01	5.51
7901309	FOXE3	forkhead box E3	2301	6.25	6.44	6.48	6.11
7997726	FOXF1	forkhead box F1	2294	5.59	5.58	5.54	5.12
8153828	FOXH1	forkhead box H1	8928	6.04	6.23	6.22	5.92
8018646	FOXJ1	forkhead box J1	2302	5.45	5.15	5.5	5.23
7997735	FOXL1	forkhead box L1	2300	6.54	6.54	6.61	6.31
7960340	FOXM1	forkhead box M1	2305	9.58	9.27	9.18	8.37
8172631	FOXP3	forkhead box P3	50943	6	6.22	6	5.71
8116579	FOXQ1	forkhead box Q1	94234	6.16	5.81	6.33	6.03
8065576	FOXS1	forkhead box S1	2307	6.11	6.34	6.26	5.91
8038899	FPR1	formyl peptide receptor 1	2357	5.24	5.28	5.38	5.06
8161964	FRMD3	FERM domain containing 3	257019	5.29	5.25	5.56	5.15
7932132	FRMD4A	FERM domain containing 4A	55691	5.59	5.35	5.85	5.54
8088745	FRMD4B	FERM domain containing 4B	23150	6.55	5.9	6.29	5.74
7974316	FRMD6	FERM domain containing 6	122786	7.1	6.51	7.02	6.51
8163109	FRRS1L	ferric-chelate reductase 1-like	23732	5.53	5.86	5.86	5.52
7957043	FRS2	fibroblast growth factor receptor substrate 2	10818	9.06	8.35	9.4	8.8
8126337	FRS3	fibroblast growth factor receptor substrate 3	10817	6.84	6.93	7.01	6.43
8057506	FRZB	frizzled-related protein	2487	7.02	5.54	7.49	6.53
8131339	FSCN1	fascin homolog 1, actin-bundling protein (Strongylocentrotus purpuratus); uncharacterized LOC100653350	6624	9.6	9.37	9.19	8.45
8024816	FSD1	fibronectin type III and SPRY domain containing 1	79187	6.98	6.95	7	6.6
8105302	FST	follistatin	10468	5.44	5.61	5.59	5.26
8167270	FTSJ1	FtsJ RNA methyltransferase homolog 1 (E. coli)	24140	8.75	8.41	8.76	8.44
8137826	FTSJ2	FtsJ RNA methyltransferase homolog 2 (E. coli)	29960	8.24	8.33	8.21	7.65
8002523	FTSJD1	FtsJ methyltransferase domain containing 1	55783	8.31	7.35	8.09	7.65
8158686	FUBP3	far upstream element (FUSE) binding protein 3	8939	9.12	8.59	9.39	8.81
7913694	FUCA1	fucosidase, alpha-L- 1, tissue	2517	7.95	7.56	7.56	7.18
7986092	FURIN	furin (paired basic amino acid cleaving enzyme)	5045	7.21	7.13	6.71	6.33
7995069	FUS	fused in sarcoma	2521	10.99	10.62	11.2	10.45
8155699	FXN	frataxin	2395	9.37	8.6	9.1	8.31
8027778	FXYD5	FXYD domain containing ion transport regulator 5	53827	8.5	8.18	8.48	7.98
8027770	FXYD7	FXYD domain containing ion transport regulator 7	53822	6.86	6.93	7.17	6.82
8134117	FZD1	frizzled family receptor 1	8321	6.79	6.64	6.66	6.3
8145611	FZD3	frizzled family receptor 3	7976	7.11	6.81	7.08	6.47
8058498	FZD5	frizzled family receptor 5	7855	7.38	6.71	7.18	6.73
8047487	FZD7	frizzled family receptor 7	8324	6.54	6.23	6.38	6.04
8133335	FZD9	frizzled family receptor 9	8326	6.55	6.42	6.51	6.14
7909441	G0S2	G0/G1switch 2	50486	6.08	6.1	6.28	6.01
8109368	G3BP1	GTPase activating protein (SH3 domain) binding protein 1	10146	11.6	11.2	11.46	11
7953943	GABARAPL1	GABA(A) receptor-associated protein like 1	23710	7.13	6.4	8.63	8.13
7988687	GABPB1	GA binding protein transcription factor, beta subunit 1	2553	8.22	7.93	9.03	8.46
7897034	GABRD	gamma-aminobutyric acid (GABA) A receptor, delta	2563	6.29	6.48	6.58	6.15
8175666	GABRE	gamma-aminobutyric acid (GABA) A receptor, epsilon; microRNA 452; microRNA 224	2564	6.14	5.48	6.38	5.38
8170538	GABRQ	gamma-aminobutyric acid (GABA) A receptor, theta	55879	7.4	7.04	7.15	6.25
8128099	GABRR2	gamma-aminobutyric acid (GABA) A receptor, rho 2	2570	5.99	5.78	6.21	5.57
8046283	GAD1	glutamate decarboxylase 1 (brain, 67kDa)	2571	6.45	6.35	6.48	6.14
7902227	GADD45A	growth arrest and DNA-damage-inducible, alpha	1647	8.53	7.71	10.07	9.66
8024485	GADD45B	growth arrest and DNA-damage-inducible, beta	4616	8.32	7.73	9.19	7.98
7942064	GAL	galanin prepropeptide	51083	8.66	7.96	8.52	8.02
7949570	GAL3ST3	galactose-3-O-sulfotransferase 3	89792	5.68	5.66	5.73	5.45
8141459	GAL3ST4	galactose-3-O-sulfotransferase 4	79690	5.42	5.61	5.82	5.44
8020903	GALNT1	UDP-N-acetyl-alpha-D-galactosamine:polypeptide N-acetylgalactosaminyltransferase 1 (GalNAc-T1)	2589	8.75	6.96	8.16	7.28
8109407	GALNT10	UDP-N-acetyl-alpha-D-galactosamine:polypeptide N-acetylgalactosaminyltransferase 10 (GalNAc-T10)	55568	7.93	7.85	8.07	7.4
8051298	GALNT14	UDP-N-acetyl-alpha-D-galactosamine:polypeptide N-acetylgalactosaminyltransferase 14 (GalNAc-T14)	79623	7.16	6.97	7.11	6.66
7975324	GALNTL1	UDP-N-acetyl-alpha-D-galactosamine:polypeptide N-acetylgalactosaminyltransferase-like 1	57452	5.49	5.29	5.58	5.28
8010030	GALR2	galanin receptor 2	8811	6.28	6.16	6.44	5.99
8154916	GALT	galactose-1-phosphate uridylyltransferase	2592	6.79	6.41	6.56	6.16
8032214	GAMT	guanidinoacetate N-methyltransferase	2593	7.41	7.68	7.42	6.84
7997414	GAN	gigaxonin	8139	9.11	8.29	9.2	8.69
7957850	GAS2L3	growth arrest-specific 2 like 3	283431	10	9.22	8.97	8.28
7926105	GATA3	GATA binding protein 3	2625	5.95	5.73	6.08	5.65
8020455	GATA6	GATA binding protein 6	2627	7.88	7.21	7.78	7.22
8133540	GATSL2	GATS protein-like 2; GATS protein-like 1	729438	7.14	7.19	6.98	6.71
8140249	GATSL2	GATS protein-like 2; GATS protein-like 1	729438	7.14	7.19	6.98	6.71
8059864	GBX2	gastrulation brain homeobox 2	2637	7.46	7.51	7.5	6.95
8072931	GCAT	glycine C-acetyltransferase	23464	7.58	7.48	7.34	6.92
8123910	GCM2	glial cells missing homolog 2 (Drosophila)	9247	5.18	5.23	5.41	5.12
7966938	GCN1L1	GCN1 general control of amino-acid synthesis 1-like 1 (yeast)	10985	9.3	9.21	9.1	8.75
7984001	GCNT3	glucosaminyl (N-acetyl) transferase 3, mucin type	9245	6.53	6.54	7.05	6.58
7983890	GCOM1	GRINL1A complex locus 1; myocardial zonula adherens protein	145781	5.68	5.84	6.09	5.4
8062796	GDAP1L1	ganglioside induced differentiation associated protein 1-like 1	78997	5.38	5.71	5.93	5.44
7918955	GDAP2	ganglioside induced differentiation associated protein 2	54834	9.19	8.78	9.66	9.35
7999889	GDE1	glycerophosphodiester phosphodiesterase 1	51573	7.93	7.96	8.01	7.57
8035539	GDF1	growth differentiation factor 1; ceramide synthase 1	2657	5.48	5.38	5.52	5.1
8027002	GDF15	growth differentiation factor 15	9518	9.87	8.32	11.06	9.77
8151906	GDF6	growth differentiation factor 6	392255	5.83	5.85	6.05	5.74
8040479	GDF7	growth differentiation factor 7	151449	6.37	6.17	6.38	6.1
7931873	GDI2	GDP dissociation inhibitor 2	2665	10.76	10.57	10.75	10.42
7974054	GEMIN2	gem (nuclear organelle) associated protein 2	8487	6.94	6.56	6.56	6.06
7992439	GFER	growth factor, augmenter of liver regeneration	2671	6.39	6.45	6.42	5.93
8000284	GGA2	golgi-associated, gamma adaptin ear containing, ARF binding protein 2	23062	7.93	8.02	7.93	7.65
8065798	GGT7	gamma-glutamyltransferase 7	2686	5.82	6.07	6.08	5.7
8015575	GHDC	GH3 domain containing	84514	5.89	6.12	5.99	5.6
8085293	GHRL	ghrelin/obestatin prepropeptide	51738	5.9	5.95	6.07	5.73
8137252	GIMAP1	GTPase, IMAP family member 1	100527949	5.01	5.48	5.48	5.17
8137257	GIMAP5	GTPase, IMAP family member 5; GIMAP1-GIMAP5 readthrough	100527949	5.19	5.1	5.3	5.03
8061471	GINS1	GINS complex subunit 1 (Psf1 homolog)	9837	8.37	8.3	8.18	7.46
8003204	GINS2	GINS complex subunit 2 (Psf2 homolog)	51659	8.34	8.5	7.93	7.22
7996211	GINS3	GINS complex subunit 3 (Psf3 homolog)	64785	7.8	8.25	8.11	7.8
8029728	GIPR	gastric inhibitory polypeptide receptor	2696	6.31	6.22	6.55	6.27
7970439	GJA3	gap junction protein, alpha 3, 46kDa	2700	6.11	6.17	6.26	5.98
7910257	GJC2	gap junction protein, gamma 2, 47kDa	57165	6.58	6.57	6.63	6.29
8174076	GLA	galactosidase, alpha	2717	8.24	8.17	9.52	8.84
7983704	GLDN	gliomedin	342035	5.52	5.36	5.47	5.1
7992956	GLIS2	GLIS family zinc finger 2	84662	7.81	7.55	7.45	7.01
8159900	GLIS3	GLIS family zinc finger 3	169792	6.67	5.8	6.42	6.1
8126135	GLO1	glyoxalase I	2739	10.23	8.05	10.28	8.54
8115355	GLRA1	glycine receptor, alpha 1	2741	5.23	5.09	5.37	5.01
7965941	GLT8D2	glycosyltransferase 8 domain containing 2	83468	7.15	6.89	7.05	6.31
8039937	GLTPD1	glycolipid transfer protein domain containing 1	80772	5.96	6.41	6.51	6.05
8003948	GLTPD2	glycolipid transfer protein domain containing 2	388323	6.31	6.56	6.39	6.01
8029939	GLTSCR1	glioma tumor suppressor candidate region gene 1	29998	6.28	6.2	6.21	5.92
8117225	GMNN	geminin, DNA replication inhibitor	51053	7.54	7.22	7.24	6.91
8024572	GNA15	guanine nucleotide binding protein (G protein), alpha 15 (Gq class)	2769	5.84	5.73	6.08	5.43
8134890	GNB2	guanine nucleotide binding protein (G protein), beta polypeptide 2	2783	8.03	8.07	7.85	7.56
7916843	GNG12	guanine nucleotide binding protein (G protein), gamma 12	55970	9.59	8.29	9.25	8.8
7917232	GNG5	guanine nucleotide binding protein (G protein), gamma 5	2787	9.81	9.69	9.6	9.3
8043236	GNLY	granulysin	10578	5.92	6.24	6.29	5.99
8100085	GNPDA2	glucosamine-6-phosphate deaminase 2	132789	7.45	7.12	7.53	7.04
7964701	GNS	glucosamine (N-acetyl)-6-sulfatase	2799	9.42	9.43	9.68	9.36
8146122	GOLGA7	golgin A7	51125	9.13	8.81	9.27	8.98
8001764	GOT2	glutamic-oxaloacetic transaminase 2, mitochondrial (aspartate aminotransferase 2)	2806	9.79	9.77	9.85	9.3
8071268	GP1BB	glycoprotein Ib (platelet), beta polypeptide; SEPT5-GP1BB readthrough; septin 5	2812	6.31	6.39	6.29	5.94
8092845	GP5	glycoprotein V (platelet)	2814	5.94	5.98	6.05	5.68
8027521	GPATCH1	G patch domain containing 1	55094	7.98	7.37	7.93	7.58
7913990	GPATCH3	G patch domain containing 3	63906	6.24	6.47	6.68	6.27
8175234	GPC3	glypican 3	2719	5.33	5.39	5.67	5.14
8027621	GPI	glucose-6-phosphate isomerase	2821	11.03	10.84	10.94	10.15
8145865	GPR124	G protein-coupled receptor 124	25960	6.27	5.82	6.4	5.8
8022338	GPR125	G protein-coupled receptor 125; dispatched homolog 2 (Drosophila)	166647	9.04	8.7	8.85	8.33
8099612	GPR125	G protein-coupled receptor 125	166647	8.6	7.79	8.18	7.68
7940959	GPR137	G protein-coupled receptor 137	56834	6.68	6.48	6.45	6.11
7910680	GPR137B	G protein-coupled receptor 137B	7107	8.39	7.72	8.51	7.84
8157777	GPR144	G protein-coupled receptor 144	347088	5.88	6.02	6.09	5.71
7949796	GPR152	G protein-coupled receptor 152	390212	5.75	5.93	5.95	5.67
7912004	GPR153	G protein-coupled receptor 153	387509	6.61	6.67	6.55	6.18
7912239	GPR157	G protein-coupled receptor 157	80045	6.57	6.3	6.33	5.88
7926715	GPR158	G protein-coupled receptor 158	57512	5.67	5.67	5.85	5.47
7953442	GPR162	G protein-coupled receptor 162	27239	5.95	5.86	5.96	5.49
7899343	GPR3	G protein-coupled receptor 3	2827	7.38	7.22	7.28	6.71
7908812	GPR37L1	G protein-coupled receptor 37 like 1	9283	6.34	6.17	6.38	6.07
8052143	GPR75	G protein-coupled receptor 75	10936	8.69	8.17	9.19	8.51
7951040	GPR83	G protein-coupled receptor 83	10888	5.65	5.35	5.88	5.41
7999909	GPRC5B	G protein-coupled receptor, family C, group 5, member B	51704	7.2	6.99	7.14	6.36
8010747	GPS1	G protein pathway suppressor 1	2873	9.97	9.73	9.72	9.08
8012150	GPS2	G protein pathway suppressor 2	2874	7.91	7.67	8.05	7.62
8178790	GPSM3	G-protein signaling modulator 3	63940	6.96	6.99	6.95	6.6
7995362	GPT2	glutamic pyruvate transaminase (alanine aminotransferase) 2	84706	6.79	6.67	7.34	6.84
8087405	GPX1	glutathione peroxidase 1	2876	9.15	9.06	9.18	8.89
8024194	GPX4	glutathione peroxidase 4	2879	10.58	10.3	10.36	9.51
8081758	GRAMD1C	GRAM domain containing 1C	54762	7.81	6.58	7.54	6.66
8018364	GRB2	growth factor receptor-bound protein 2	2885	9.32	9.01	9.32	8.87
8155250	GRHPR	glyoxylate reductase/hydroxypyruvate reductase	9380	7.85	7.83	7.97	7.31
8068105	GRIK1-AS2	GRIK1 antisense RNA 2 (non-protein coding); BTB and CNC homology 1, basic leucine zipper transcription factor 1	571	8.16	7.3	8.66	8.03
7914974	GRIK3	glutamate receptor, ionotropic, kainate 3	2899	5.34	5.07	5.46	5.16
8037103	GRIK5	glutamate receptor, ionotropic, kainate 5	2901	5.94	5.74	5.76	5.41
8159583	GRIN1	glutamate receptor, ionotropic, N-methyl D-aspartate 1	2902	5.87	6.26	5.81	5.31
8018220	GRIN2C	glutamate receptor, ionotropic, N-methyl D-aspartate 2C	2905	5.83	5.7	5.89	5.62
8125805	GRM4	glutamate receptor, metabotropic 4	2914	6.05	6.1	6.08	5.8
7950921	GRM5	glutamate receptor, metabotropic 5	2915	6.3	6.24	6.44	6.08
8109141	GRPEL2	GrpE-like 2, mitochondrial (E. coli)	134266	9.07	8.65	9.15	8.8
8030035	GRWD1	glutamate-rich WD repeat containing 1	83743	9.63	9.39	9.44	8.84
7981106	GSC	goosecoid homeobox	145258	6.21	6.42	6.44	6.07
8000467	GSG1L	GSG1-like	146395	5.8	6.03	5.99	5.61
8003844	GSG2	germ cell associated 2 (haspin)	83903	8.34	8.27	7.8	7.22
8037152	GSK3A	glycogen synthase kinase 3 alpha	2931	9.09	9.09	9.07	8.7
8157582	GSN	gelsolin	2934	7.59	7.8	7.72	7.44
8150112	GSR	glutathione reductase	2936	10.71	10.05	10.95	9.97
7903753	GSTM2	glutathione S-transferase mu 2 (muscle)	100859922	6.02	5.95	5.9	5.53
7903742	GSTM4	glutathione S-transferase mu 4	2948	8.07	7.41	7.77	7.1
8085370	GSTM5P1	glutathione S-transferase mu 5 pseudogene 1		8.91	8.89	9.13	8.66
7930304	GSTO1	glutathione S-transferase omega 1	9446	7.76	7.39	7.33	7.02
7989315	GTF2A2	general transcription factor IIA, 2, 12kDa	2958	9	8.83	8.94	8.64
8033135	GTF2F1	general transcription factor IIF, polypeptide 1, 74kDa	2962	8.33	8.38	8.58	8.2
8118007	GTF2H4	general transcription factor IIH, polypeptide 4, 52kDa; valyl-tRNA synthetase 2, mitochondrial (putative)	2968	7.4	7.09	6.95	6.67
8177885	GTF2H4	general transcription factor IIH, polypeptide 4, 52kDa; valyl-tRNA synthetase 2, mitochondrial (putative)	2968	7.4	7.09	6.95	6.67
8179205	GTF2H4	general transcription factor IIH, polypeptide 4, 52kDa; valyl-tRNA synthetase 2, mitochondrial (putative)	2968	7.4	7.09	6.95	6.67
8158918	GTF3C4	general transcription factor IIIC, polypeptide 4, 90kDa	9329	8.68	8.39	8.87	8.25
8158961	GTF3C5	general transcription factor IIIC, polypeptide 5, 63kDa	9328	8.47	8.3	8.84	8.16
8073039	GTPBP1	GTP binding protein 1	9567	7.84	7.51	7.93	7.59
8026735	GTPBP3	GTP binding protein 3 (mitochondrial)	84705	6.85	6.75	6.66	6.31
7925823	GTPBP4	GTP binding protein 4	23560	9.42	8.95	9.71	9.15
8073858	GTSE1	G-2 and S-phase expressed 1	51512	8.36	7.85	7.45	6.84
7900531	GUCA2B	guanylate cyclase activator 2B (uroguanylin)	2981	6.41	6.53	6.54	6.22
8046906	GULP1	GULP, engulfment adaptor PTB domain containing 1	51454	8.2	7.18	8.25	7.75
8139859	GUSB	glucuronidase, beta	2990	7.93	7.43	7.82	7.36
8097626	GUSBP5	glucuronidase, beta pseudogene 5	441046	5.82	5.81	6.04	5.64
8080964	GXYLT2	glucoside xylosyltransferase 2	727936	6.27	6.3	6.2	5.85
8045009	GYPC	glycophorin C (Gerbich blood group)	2995	5.3	5.8	5.69	5.31
7978360	GZMH	granzyme H (cathepsin G-like 2, protein h-CCPX)	2999	5.13	5.34	5.81	5.24
7945680	H19	H19, imprinted maternally expressed transcript (non-protein coding)	283120	6.88	6.68	6.97	6.32
8139421	H2AFV	H2A histone family, member V	94239	9.33	9.01	9.15	8.46
7952179	H2AFX	H2A histone family, member X	3014	9.16	8.93	8.6	8.09
8114225	H2AFY	H2A histone family, member Y	9555	9.34	8.62	9.32	8.51
8101945	H2AFZ	H2A histone family, member Z	3015	11.41	11.05	10.96	10.25
8018439	H3F3B	H3 histone, family 3B (H3.3B); H3 histone, family 3A	3021	9.43	9.23	9.25	8.88
8096753	HADH	hydroxyacyl-CoA dehydrogenase	3033	8.07	7.79	7.81	7.37
8015396	HAP1	huntingtin-associated protein 1	9001	6.24	6.27	6.72	6.42
7991224	HAPLN3	hyaluronan and proteoglycan link protein 3	145864	6.28	6.17	6.49	6.09
8021101	HAUS1	HAUS augmin-like complex, subunit 1	115106	7.19	6.81	7.12	6.64
7983123	HAUS2	HAUS augmin-like complex, subunit 2	55142	7.98	8.02	8.46	7.88
8035236	HAUS8	HAUS augmin-like complex, subunit 8	93323	6.58	6.46	6.66	6.35
8129706	HBS1L	HBS1-like (S. cerevisiae)	10767	9.47	8.9	9.81	9.16
7967318	HCAR2	hydroxycarboxylic acid receptor 2	338442	5.81	5.96	6.07	5.46
8175947	HCFC1	host cell factor C1 (VP16-accessory protein)	3054	9.27	9.17	9.33	8.66
8023984	HCN2	hyperpolarization activated cyclic nucleotide-gated potassium channel 2	610	6.1	6.32	6.35	5.84
7991401	HDDC3	HD domain containing 3	374659	6.88	6.86	6.73	6.44
8049825	HDLBP	high density lipoprotein binding protein	3069	5.3	6.03	5.8	5.38
8131000	HEATR2	HEAT repeat containing 2	54919	8.64	8.59	8.29	7.95
8017186	HEATR6	HEAT repeat containing 6	63897	9.32	9.12	9.58	9.29
7961390	HEBP1	heme binding protein 1	50865	8.52	8.05	8.13	7.81
7929145	HECTD2	HECT domain containing E3 ubiquitin protein ligase 2	143279	6.88	6.36	6.96	6.3
8057898	HECW2	HECT, C2 and WW domain containing E3 ubiquitin protein ligase 2	57520	5.98	5.91	6.01	5.56
8090193	HEG1	HEG homolog 1 (zebrafish)	57493	7	6.05	6.94	6.42
7956894	HELB	helicase (DNA) B	92797	6.79	6.08	7.44	7.01
7929438	HELLS	helicase, lymphoid-specific	3070	9.2	9.03	9.14	8.52
8101467	HELQ	helicase, POLQ-like	113510	6.17	5.58	6.33	5.91
8001099	HERC2	HECT and RLD domain containing E3 ubiquitin protein ligase 2; putative HERC2-like protein 3-like; hect domain and RLD 2 pseudogene 4; uncharacterized LOC100653257; HECT and RLD domain containing E3 ubiquitin protein ligase 2 pseudogene; hect domain and RLD 2 pseudogene 9	400322	9.31	9.38	9.5	9.21
8001067	HERC2P4	hect domain and RLD 2 pseudogene 4; uncharacterized LOC100653257; HECT and RLD domain containing E3 ubiquitin protein ligase 2 pseudogene	400322	9.06	9.13	9.21	8.94
8096361	HERC5	HECT and RLD domain containing E3 ubiquitin protein ligase 5	51191	6.73	6.23	7.2	6.39
8084880	HES1	hairy and enhancer of split 1, (Drosophila)	3280	8.14	7.42	8.07	7.2
7912031	HES2	hairy and enhancer of split 2 (Drosophila)	54626	6.4	6.3	6.57	6.16
8007745	HEXIM1	hexamethylene bis-acetamide inducible 1	10614	8.29	7.9	7.82	7.28
8093792	HGFAC	HGF activator	3083	6.33	6.35	6.55	6.26
8010638	HGS	hepatocyte growth factor-regulated tyrosine kinase substrate	9146	8.44	8.28	8.75	8.41
7929282	HHEX	hematopoietically expressed homeobox	3087	6.85	6.72	6.81	6.44
7976669	HHIPL1	HHIP-like 1	84439	6.06	6.27	6.26	5.97
8162490	HIATL1	hippocampus abundant transcript-like 1		7.92	6.84	8.34	7.79
8156538	HIATL1	hippocampus abundant transcript-like 1	84641	9.27	7.87	9.11	8.12
8162645	HIATL1	hippocampus abundant transcript-like 1; hippocampus abundant transcript-like 2	84641	9.43	9.17	9.46	8.92
8071536	HIC2	hypermethylated in cancer 2	23119	6.89	6.8	7.03	6.62
8029784	HIF3A	hypoxia inducible factor 3, alpha subunit	64344	5.66	5.67	5.82	5.43
8007701	HIGD1B	HIG1 hypoxia inducible domain family, member 1B	51751	5.46	5.3	5.66	5.32
8110166	HIGD2A	HIG1 hypoxia inducible domain family, member 2A	192286	9.95	9.64	9.79	9.45
8140356	HIP1	huntingtin interacting protein 1	3092	7.41	7.11	7.62	7.1
7939197	HIPK3	homeodomain interacting protein kinase 3	10114	9.8	8.41	9.47	8.49
8074432	HIRA	HIR histone cell cycle regulation defective homolog A (S. cerevisiae); chromosome 22 open reading frame 39	7290	8.03	7.97	8.26	7.76
8000748	HIRIP3	HIRA interacting protein 3	8479	6.18	6.13	6.19	5.54
8124397	HIST1H1C	histone cluster 1, H1c	3006	9.11	8.31	8.31	7.78
8117377	HIST1H1E	histone cluster 1, H1e	3008	12.19	11.93	11.72	10.94
8124391	HIST1H2AB	histone cluster 1, H2ab; histone cluster 1, H2ae	8335	9.65	9.19	8.83	7.29
8117372	HIST1H2AC	histone cluster 1, H2ac	8334	8.9	9.1	8.79	8.39
8117535	HIST1H2AG	histone cluster 1, H2ag; histone cluster 1, H2ah; histone cluster 1, H2am; histone cluster 1, H2al; histone cluster 1, H2ak; histone cluster 1, H2ai	8969	7.55	7.5	7.22	6.62
8117543	HIST1H2AH	histone cluster 1, H2ah	85235	8.83	8.47	8.47	7.36
8117580	HIST1H2AI	histone cluster 1, H2ai; histone cluster 1, H2ah; histone cluster 1, H2ag; histone cluster 1, H2am; histone cluster 1, H2al; histone cluster 1, H2ak	8329	9.1	8.83	8.95	7.89
8124518	HIST1H2AJ	histone cluster 1, H2aj	8331	7.35	7.77	7.42	6.83
8124446	HIST1H2APS4	histone cluster 1, H2a, pseudogene 4		6.87	6.74	6.88	6.34
8124406	HIST1H2BC	histone cluster 1, H2bc; histone cluster 1, H2bi; histone cluster 1, H2be; histone cluster 1, H2bf; histone cluster 1, H2bg	8347	8.2	7.62	7.32	6.87
8117395	HIST1H2BF	histone cluster 1, H2bf; histone cluster 1, H2bc; histone cluster 1, H2bi; histone cluster 1, H2be; histone cluster 1, H2bg	8343	8.87	8.15	7.9	6.56
8117426	HIST1H2BH	histone cluster 1, H2bh	8345	7.34	6.93	6.97	6.6
8068898	HIST1H2BK	histone cluster 1, H2bk; H2B histone family, member S (pseudogene)	54145	12.21	12.23	12.19	11.51
8117594	HIST1H2BM	histone cluster 1, H2bm	8342	11.76	11.31	10.78	10.15
8117330	HIST1H3A	histone cluster 1, H3a; histone cluster 1, H3f; histone cluster 1, H3b; histone cluster 1, H3h; histone cluster 1, H3j; histone cluster 1, H3g; histone cluster 1, H3i; histone cluster 1, H3e; histone cluster 1, H3c; histone cluster 1, H3d	8350	8.38	7.38	7.94	6.37
8124388	HIST1H3B	histone cluster 1, H3b; histone cluster 1, H3f; histone cluster 1, H3h; histone cluster 1, H3j; histone cluster 1, H3g; histone cluster 1, H3i; histone cluster 1, H3e; histone cluster 1, H3c; histone cluster 1, H3d; histone cluster 1, H3a	8358	10.53	10.43	9.92	9.2
8124416	HIST1H3D	histone cluster 1, H3d; histone cluster 1, H2ad; histone cluster 1, H3f; histone cluster 1, H3b; histone cluster 1, H3h; histone cluster 1, H3j; histone cluster 1, H3g; histone cluster 1, H3i; histone cluster 1, H3e; histone cluster 1, H3c; histone cluster 1, H3a	3013	9.43	9.28	8.9	7.94
8124537	HIST1H3F	histone cluster 1, H3f; histone cluster 1, H3b; histone cluster 1, H3h; histone cluster 1, H3j; histone cluster 1, H3g; histone cluster 1, H3i; histone cluster 1, H3e; histone cluster 1, H3c; histone cluster 1, H3d; histone cluster 1, H3a	8356	8.45	8.68	7.8	6.68
8117334	HIST1H4A	histone cluster 1, H4a; histone cluster 2, H4b; histone cluster 4, H4; histone cluster 2, H4a; histone cluster 1, H4l; histone cluster 1, H4e; histone cluster 1, H4b; histone cluster 1, H4h; histone cluster 1, H4c; histone cluster 1, H4j; histone cluster 1, H4k; histone cluster 1, H4f; histone cluster 1, H4d; histone cluster 1, H4i	8359	7.28	7.4	7.4	6.99
8124385	HIST1H4B	histone cluster 1, H4b; histone cluster 2, H4b; histone cluster 4, H4; histone cluster 2, H4a; histone cluster 1, H4l; histone cluster 1, H4e; histone cluster 1, H4h; histone cluster 1, H4c; histone cluster 1, H4j; histone cluster 1, H4k; histone cluster 1, H4f; histone cluster 1, H4d; histone cluster 1, H4a; histone cluster 1, H4i	8366	11.25	10.92	10.55	10.02
8117368	HIST1H4C	histone cluster 1, H4c; histone cluster 2, H4b; histone cluster 4, H4; histone cluster 2, H4a; histone cluster 1, H4l; histone cluster 1, H4e; histone cluster 1, H4b; histone cluster 1, H4h; histone cluster 1, H4j; histone cluster 1, H4k; histone cluster 1, H4f; histone cluster 1, H4d; histone cluster 1, H4a; histone cluster 1, H4i	8364	12.74	11.65	12.12	11.66
8124413	HIST1H4D	histone cluster 1, H4d; histone cluster 2, H4b; histone cluster 4, H4; histone cluster 2, H4a; histone cluster 1, H4l; histone cluster 1, H4e; histone cluster 1, H4b; histone cluster 1, H4h; histone cluster 1, H4c; histone cluster 1, H4j; histone cluster 1, H4k; histone cluster 1, H4f; histone cluster 1, H4a; histone cluster 1, H4i	8360	8.89	8.37	8.12	7.4
8124521	HIST1H4J	histone cluster 1, H4j; histone cluster 2, H4b; histone cluster 4, H4; histone cluster 2, H4a; histone cluster 1, H4l; histone cluster 1, H4e; histone cluster 1, H4b; histone cluster 1, H4h; histone cluster 1, H4c; histone cluster 1, H4k; histone cluster 1, H4f; histone cluster 1, H4d; histone cluster 1, H4a; histone cluster 1, H4i	8362	11.84	11.88	11.71	11.2
7905079	HIST2H2AA3	histone cluster 2, H2aa3; histone cluster 2, H2aa4	8337	12.22	11.74	12.15	11.16
7919619	HIST2H2AA3	histone cluster 2, H2aa3; histone cluster 2, H2aa4	8337	12.22	11.74	12.15	11.16
7905088	HIST2H2AC	histone cluster 2, H2ac	8338	11.89	11.42	11.71	11.17
7919625	HIST2H2BC	histone cluster 2, H2bc (pseudogene)	337873	11.96	11.95	11.67	11.39
7919637	HIST2H2BE	histone cluster 2, H2be	8349	6.86	6.56	6.55	6.06
7919584	HIST2H2BF	histone cluster 2, H2bf	337875	5.98	5.91	6.04	5.45
7919606	HIST2H2BF	histone cluster 2, H2bf	337875	6.88	6.87	6.72	6.26
7905085	HIST2H3C	histone cluster 2, H3c; histone cluster 2, H3a; histone cluster 2, H3d	126961	9.41	9.42	9.39	8.5
7919614	HIST2H3C	histone cluster 2, H3c; histone cluster 2, H3a; histone cluster 2, H3d	126961	9.41	9.42	9.39	8.5
7919612	HIST2H3C	histone cluster 2, H3c; histone cluster 2, H3a; histone cluster 2, H3d	126961	10.62	10.72	10.54	9.68
7919589	HIST2H3C	histone cluster 2, H3c; histone cluster 2, H3a; histone cluster 2, H3d	126961	10.14	10.23	10.07	9.31
8117598	HIST2H4B	histone cluster 2, H4b; histone cluster 4, H4; histone cluster 2, H4a; histone cluster 1, H4l; histone cluster 1, H4e; histone cluster 1, H4b; histone cluster 1, H4h; histone cluster 1, H4c; histone cluster 1, H4j; histone cluster 1, H4k; histone cluster 1, H4f; histone cluster 1, H4d; histone cluster 1, H4a; histone cluster 1, H4i	8362	11.57	11.59	11.44	10.92
8124448	HIST2H4B	histone cluster 2, H4b; histone cluster 4, H4; histone cluster 2, H4a; histone cluster 1, H4l; histone cluster 1, H4e; histone cluster 1, H4b; histone cluster 1, H4h; histone cluster 1, H4c; histone cluster 1, H4j; histone cluster 1, H4k; histone cluster 1, H4f; histone cluster 1, H4d; histone cluster 1, H4a; histone cluster 1, H4i	8365	6.06	5.39	6.09	5.35
8117402	HIST2H4B	histone cluster 2, H4b; histone cluster 4, H4; histone cluster 2, H4a; histone cluster 1, H4l; histone cluster 1, H4e; histone cluster 1, H4b; histone cluster 1, H4h; histone cluster 1, H4c; histone cluster 1, H4j; histone cluster 1, H4k; histone cluster 1, H4f; histone cluster 1, H4d; histone cluster 1, H4a; histone cluster 1, H4i	8367	8.42	8.35	7.9	7.42
7905067	HIST2H4B	histone cluster 2, H4b; histone cluster 4, H4; histone cluster 2, H4a; histone cluster 1, H4l; histone cluster 1, H4e; histone cluster 1, H4b; histone cluster 1, H4h; histone cluster 1, H4c; histone cluster 1, H4j; histone cluster 1, H4k; histone cluster 1, H4f; histone cluster 1, H4d; histone cluster 1, H4a; histone cluster 1, H4i	554313	7.79	7.53	7.31	7.03
7919627	HIST2H4B	histone cluster 2, H4b; histone cluster 4, H4; histone cluster 2, H4a; histone cluster 1, H4l; histone cluster 1, H4e; histone cluster 1, H4b; histone cluster 1, H4h; histone cluster 1, H4c; histone cluster 1, H4j; histone cluster 1, H4k; histone cluster 1, H4f; histone cluster 1, H4d; histone cluster 1, H4a; histone cluster 1, H4i	554313	7.79	7.53	7.31	7.03
7924884	HIST3H3	histone cluster 3, H3	8290	5.65	5.86	5.73	5.29
8059838	HJURP	Holliday junction recognition protein	55355	9.89	9.14	9.38	7.96
7928019	HK1	hexokinase 1	3098	7.24	7.05	7.14	6.73
7927998	HKDC1	hexokinase domain containing 1	80201	5.63	5.49	6.71	6.1
8180100	HLA-DPA1	major histocompatibility complex, class II, DP alpha 1	3113	5.03	4.94	5.65	5.34
8179519	HLA-DPB1	major histocompatibility complex, class II, DP beta 1	3115	5.71	5.41	5.52	5.01
8118548	HLA-DRA	major histocompatibility complex, class II, DR alpha	3122	5.48	5.31	5.67	5.16
8179481	HLA-DRA	major histocompatibility complex, class II, DR alpha	3122	5.74	5.53	5.89	5.4
8178193	HLA-DRA	major histocompatibility complex, class II, DR alpha	3122	6.02	5.56	6.05	5.71
8178802	HLA-DRB4	major histocompatibility complex, class II, DR beta 4; major histocompatibility complex, class II, DR beta 3; major histocompatibility complex, class II, DR beta 1; HLA class II histocompatibility antigen, DRB1-7 beta chain-like	3123	6.5	6.25	6.39	6
8178811	HLA-DRB4	major histocompatibility complex, class II, DR beta 4; major histocompatibility complex, class II, DR beta 3; major histocompatibility complex, class II, DR beta 1; HLA class II histocompatibility antigen, DRB1-7 beta chain-like	3123	6.46	6.03	6.19	5.87
8180003	HLA-DRB4	major histocompatibility complex, class II, DR beta 4; major histocompatibility complex, class II, DR beta 3; major histocompatibility complex, class II, DR beta 1; HLA class II histocompatibility antigen, DRB1-7 beta chain-like	3123	6.49	6.04	6.23	5.92
8091354	HLTF	helicase-like transcription factor	6596	9.55	8.98	9.42	8.96
7944401	HMBS	hydroxymethylbilane synthase	3145	7.37	7.49	7.21	6.72
8118794	HMGA1	high mobility group AT-hook 1; high mobility group AT-hook 1 pseudogene 8	3159	9.34	9.02	9.1	8.82
8078248	HMGB1	high mobility group box 1; high mobility group box 1 pseudogene 5	6672	11.96	11.35	11.51	10.89
8072122	HMGB1P10	high mobility group box 1 pseudogene 10		9.65	9.17	9.29	8.85
8056728	HMGB1P4	high mobility group box 1 pseudogene 4		8.7	8.35	8.36	7.88
8103728	HMGB2	high mobility group box 2	3148	10.25	9.59	9.39	9
8043743	HMGN1P36	high mobility group nucleosome binding domain 1 pseudogene 36		7.03	7.23	7.22	6.75
7986246	HMGN1P38	high mobility group nucleosome binding domain 1 pseudogene 38		7.12	7	7.22	6.83
8127743	HMGN3	high mobility group nucleosomal binding domain 3	9324	7.99	7.39	7.31	6.6
8109712	HMMR	hyaluronan-mediated motility receptor (RHAMM)	3161	8.74	8.25	7.84	6.97
7931181	HMX3	H6 family homeobox 3	340784	6.15	6.04	6.4	5.71
8110450	HNRNPAB	heterogeneous nuclear ribonucleoprotein A/B	3182	11.22	10.99	11.16	10.71
7977657	HNRNPC	heterogeneous nuclear ribonucleoprotein C (C1/C2); uncharacterized LOC100653343; uncharacterized LOC100652761	440563	11.59	11.47	11.6	11.32
7933164	HNRNPF	heterogeneous nuclear ribonucleoprotein F	3185	10.41	10.31	10.1	9.71
7927854	HNRNPH3	heterogeneous nuclear ribonucleoprotein H3 (2H9)	3189	8.89	8.68	9.13	8.82
7925561	HNRNPU-AS1	HNRNPU antisense RNA 1 (non-protein coding)	3192	8.75	8.18	9.26	8.61
8029029	HNRNPUL1	heterogeneous nuclear ribonucleoprotein U-like 1	11100	9.94	9.74	9.91	9.58
7948814	HNRNPUL2	heterogeneous nuclear ribonucleoprotein U-like 2; HNRNPUL2-BSCL2 readthrough	221092	9.57	9.08	9.52	9.01
7991034	HOMER2	homer homolog 2 (Drosophila)	9455	5.77	6.03	6.21	5.88
8138765	HOXA11	homeobox A11	3207	6.41	5.67	6.23	5.35
8138721	HOXA3	homeobox A3	3200	6.35	6.13	6.6	5.61
8138735	HOXA5	homeobox A5	3202	6.78	6.74	6.56	5.97
8138741	HOXA6	homeobox A6	3203	7.37	7.19	7.39	6.47
8138745	HOXA7	homeobox A7	3204	9.28	8.1	8.15	7.2
8138749	HOXA9	homeobox A9; HOXA10-HOXA9 readthrough	100534589	8.93	9.38	8.78	8.29
8016444	HOXB3	homeobox B3	3213	7.14	6.39	7.1	6.51
8016452	HOXB4	homeobox B4	3214	7.73	7.19	7.45	7.14
8016457	HOXB5	homeobox B5	3215	7.22	6.54	7.01	6.37
8016463	HOXB6	homeobox B6	3216	8.17	7.41	7.67	7.31
8016473	HOXB8	homeobox B8	3218	8.35	7.95	7.79	7.44
7955845	HOXC13	homeobox C13	3229	6.07	5.33	5.61	5.16
8046555	HOXD4	homeobox D4; homeobox D3	3233	5.95	5.93	5.93	5.52
8101449	HPSE	heparanase	10855	7.31	7.18	7.42	6.67
7946167	HPX	hemopexin	3263	5.12	5.39	5.47	5.07
8110106	HRH2	histamine receptor H2	3274	5.23	5.22	5.57	5.23
8067394	HRH3	histamine receptor H3	11255	5.37	5.46	5.6	5.19
7994052	HS3ST2	heparan sulfate (glucosamine) 3-O-sulfotransferase 2	9956	5.7	6.09	5.97	5.59
7998634	HS3ST6	heparan sulfate (glucosamine) 3-O-sulfotransferase 6	64711	6.57	6.64	6.78	6.46
7898677	HS6ST1	heparan sulfate 6-O-sulfotransferase 1	9394	7.41	7.51	7.71	6.79
8055130	HS6ST1	heparan sulfate 6-O-sulfotransferase 1	9394	7.74	7.82	7.77	7.47
8024956	HSD11B1L	hydroxysteroid (11-beta) dehydrogenase 1-like	374875	5.72	5.75	5.89	5.49
8007263	HSD17B1	hydroxysteroid (17-beta) dehydrogenase 1	3292	6.09	6.36	6.26	5.91
8101637	HSD17B13	hydroxysteroid (17-beta) dehydrogenase 13	345275	5.78	5.29	6.24	5.44
8038213	HSD17B14	hydroxysteroid (17-beta) dehydrogenase 14	51171	5.42	5.73	5.82	5.41
8003116	HSDL1	hydroxysteroid dehydrogenase like 1	83693	8.88	8.14	8.64	7.95
8060660	HSPA12B	heat shock 70kD protein 12B	116835	5.99	6.04	6.07	5.75
7926299	HSPA14	heat shock 70kDa protein 14	51182	7.58	7.55	7.8	7.5
8097335	HSPA4L	heat shock 70kDa protein 4-like	22824	9.32	8.85	10.36	10.02
7916356	HSPB11	heat shock protein family B (small), member 11	51668	8.95	8.67	8.95	8.38
7959102	HSPB8	heat shock 22kDa protein 8	26353	6.71	6.2	7.64	7.09
8123637	HTATSF1P2	HIV-1 Tat specific factor 1 pseudogene 2	401233	6.12	6.07	6.36	6
8127692	HTR1B	5-hydroxytryptamine (serotonin) receptor 1B, G protein-coupled	3351	6.43	6.53	6.55	6.14
8059680	HTR2B	5-hydroxytryptamine (serotonin) receptor 2B, G protein-coupled	3357	5.06	5.23	5.89	5.54
7954071	HTR7P1	5-hydroxytryptamine (serotonin) receptor 7 pseudogene 1	93164	5.75	5.93	6.01	5.65
8025601	ICAM1	intercellular adhesion molecule 1	3383	6.89	6.27	6.98	6.25
8025612	ICAM4	intercellular adhesion molecule 4 (Landsteiner-Wiener blood group)	3386	5.23	5.63	5.65	5.23
8025621	ICAM5	intercellular adhesion molecule 5, telencephalin	7087	6.37	6.4	6.48	6.1
8061564	ID1	inhibitor of DNA binding 1, dominant negative helix-loop-helix protein	3397	9.04	10.08	7.78	7.33
8040103	ID2	inhibitor of DNA binding 2, dominant negative helix-loop-helix protein	3398	9.67	9.99	8.73	7.36
7935027	IDE	insulin-degrading enzyme	3416	9.75	9.65	10.16	9.84
8064522	IDH3B	isocitrate dehydrogenase 3 (NAD+) beta	3420	9	8.5	8.9	8.06
7925846	IDI2-AS1	IDI2 antisense RNA 1 (non-protein coding)	55853	6.43	6.22	7.47	6.53
8026163	IER2	immediate early response 2	9592	7.45	7.03	7.12	6.82
7907904	IER5	immediate early response 5	51278	7.13	7.16	7.53	7.09
7976443	IFI27	interferon, alpha-inducible protein 27	3429	5.74	5.99	6.18	5.88
8026971	IFI30	interferon, gamma-inducible protein 30	10437	10.07	9.91	9.07	8.54
7914127	IFI6	interferon, alpha-inducible protein 6	2537	8.56	8.01	8.21	7.68
7937330	IFITM2	interferon induced transmembrane protein 2	10581	10.32	9.91	9.67	9.08
7945371	IFITM3	interferon induced transmembrane protein 3	10410	10.27	9.64	9.8	9.4
8160435	IFNE	interferon, epsilon	338376	7.57	5.26	7.01	6.38
8051135	IFT172	intraflagellar transport 172 homolog (Chlamydomonas)	26160	6.51	6.15	6.36	5.88
7973900	IGBP1P1	immunoglobulin (CD79A) binding protein 1 pseudogene 1	280655	5.39	5.42	5.48	5.01
7989785	IGDCC4	immunoglobulin superfamily, DCC subclass, member 4	57722	5.41	5.15	5.35	5
7986383	IGF1R	insulin-like growth factor 1 receptor	3480	6.02	5.59	6.27	5.71
7986359	IGF1R	insulin-like growth factor 1 receptor	3480	6.81	6.32	6.76	6.34
8138566	IGF2BP3	insulin-like growth factor 2 mRNA binding protein 3	10643	8.96	8.2	8.72	8.2
8048205	IGFBP2	insulin-like growth factor binding protein 2, 36kDa	3485	8.29	8.25	8.26	7.84
8029779	IGFL1	IGF-like family member 1	374918	5.73	5.69	5.88	5.59
7981708	IGHE	immunoglobulin heavy constant epsilon		5.48	5.97	6.1	5.5
7942073	IGHMBP2	immunoglobulin mu binding protein 2	3508	7.01	6.95	7.28	6.85
7981732	IGHV4-61	immunoglobulin heavy variable 4-61	3507	5.25	5.22	5.45	5.05
8043438	IGKC	immunoglobulin kappa constant; immunoglobulin kappa variable 2-28; immunoglobulin kappa variable 2D-28	3514	7.31	7.37	7.76	7.34
8161563	IGKV1OR2-118	immunoglobulin kappa variable 1/OR2-118 (pseudogene); ig kappa chain V-I region Walker-like; ig kappa chain V-I region HK101-like	3514	5.9	5.69	5.99	5.5
8043484	IGKV1OR2-118	immunoglobulin kappa variable 1/OR2-118 (pseudogene); ig kappa chain V-I region Walker-like	3514	5.86	5.64	5.96	5.61
8043480	IGKV1OR2-118	immunoglobulin kappa variable 1/OR2-118 (pseudogene); ig kappa chain V-I region Walker-like	3514	6.2	5.62	5.96	5.62
8053713	IGKV2-10	immunoglobulin kappa variable 2-10 (pseudogene); immunoglobulin kappa variable 2D-10 (pseudogene)	3514	7.34	7.47	7.72	7.38
8030823	IGLON5	IgLON family member 5	402665	5.97	5.73	6.15	5.34
8071655	IGLV9-49	immunoglobulin lambda variable 9-49		7.16	7.39	7.48	7.16
7947052	IGSF22	immunoglobulin superfamily, member 22	283284	5.42	5.37	5.88	5.3
7918913	IGSF3	immunoglobulin superfamily, member 3	3321	7.36	6.77	7.38	6.85
7952813	IGSF9B	immunoglobulin superfamily, member 9B	22997	6.88	6.74	6.89	6.6
8071069	IL17RA	interleukin 17 receptor A	23765	7.68	7.88	8.04	7.74
8080562	IL17RB	interleukin 17 receptor B	55540	6.26	6.05	6.36	5.51
8043981	IL1R2	interleukin 1 receptor, type II	7850	5.72	5.66	6.07	5.51
7913768	IL22RA1	interleukin 22 receptor, alpha 1	58985	6.36	5.91	6.24	5.67
8026272	IL27RA	interleukin 27 receptor, alpha	9466	6.97	6.98	6.48	6.18
8028607	IL28A	interleukin 28A (interferon, lambda 2)	282616	5.65	5.5	5.73	5.42
8028613	IL29	interleukin 29 (interferon, lambda 1)	282618	6.02	5.97	6.2	5.79
8075886	IL2RB	interleukin 2 receptor, beta	3560	5.5	5.63	5.71	5.39
8173444	IL2RG	interleukin 2 receptor, gamma	3561	5.3	5.16	5.57	5.28
8038487	IL4I1	interleukin 4 induced 1	23636	6.8	6.8	6.79	6.25
8112139	IL6ST	interleukin 6 signal transducer (gp130, oncostatin M receptor)	3572	8.97	7.55	9.07	8.27
8095680	IL8	interleukin 8	3576	6.7	6.38	7.28	6.55
8034920	ILVBL	ilvB (bacterial acetolactate synthase)-like	10994	6.95	6.91	6.76	6.49
8053533	IMMT	inner membrane protein, mitochondrial	10989	10.25	10.12	10.51	10.14
8142795	IMPDH1	IMP (inosine 5'-monophosphate) dehydrogenase 1	3614	8.09	7.82	7.8	7.36
8098508	ING2	inhibitor of growth family, member 2	3622	5.78	5.87	5.75	5.37
8077226	ING5	inhibitor of growth family, member 5	84289	6.92	7.23	7.31	7.03
8043791	INPP4A	inositol polyphosphate-4-phosphatase, type I, 107kDa	3631	7.59	7.45	7.57	7.29
8102950	INPP4B	inositol polyphosphate-4-phosphatase, type II, 105kDa	8821	8.26	7.08	7.81	7.24
8049246	INPP5D	inositol polyphosphate-5-phosphatase, 145kDa	3635	5.86	5.71	6.36	5.95
7930927	INPP5F	inositol polyphosphate-5-phosphatase F	22876	7.54	7.29	7.52	7.14
7924119	INTS7	integrator complex subunit 7	25896	9.44	9.14	9.83	9.14
8125780	IP6K3	inositol hexakisphosphate kinase 3	117283	5.42	5.42	5.61	5.24
7933723	IPMK	inositol polyphosphate multikinase	253430	7.44	6.46	7.38	6.6
7978132	IPO4	importin 4	79711	7.58	7.75	7.33	6.98
8143899	IQCA1P1	IQ motif containing with AAA domain 1 pseudogene 1		6.44	6.36	6.29	5.88
8106354	IQGAP2	IQ motif containing GTPase activating protein 2	10788	6.09	4.97	6.14	5.09
7921033	IQGAP3	IQ motif containing GTPase activating protein 3	128239	7.31	6.84	7.08	6.08
8077786	IRAK2	interleukin-1 receptor-associated kinase 2	3656	6.25	5.88	6.33	5.87
8114010	IRF1	interferon regulatory factor 1	3659	6.89	6.28	6.96	6.01
8103911	IRF2	interferon regulatory factor 2	3660	7.55	7.2	7.2	6.53
8037723	IRF2BP1	interferon regulatory factor 2 binding protein 1	26145	6.84	7.01	6.87	6.53
7925161	IRF2BP2	interferon regulatory factor 2 binding protein 2	359948	7.9	7.58	7.9	7.54
7980338	IRF2BPL	interferon regulatory factor 2 binding protein-like	64207	7.8	7.21	7.17	6.63
7973618	IRF9	interferon regulatory factor 9	10379	6.69	6.54	6.95	6.48
7973613	IRF9	interferon regulatory factor 9	55072	6.28	6.34	6.57	6.16
8104314	IRX1	iroquois homeobox 1	79192	5.31	5.49	5.52	5.02
8110872	IRX2	iroquois homeobox 2	153572	5.51	5.8	5.72	5.43
8110865	IRX4	iroquois homeobox 4	50805	6.05	6.35	6.3	5.79
7958414	ISCU	iron-sulfur cluster scaffold homolog (E. coli)	23479	9.28	8.81	9.37	9.1
8105220	ISL1	ISL LIM homeobox 1	3670	6.18	5.7	5.93	5.46
7984802	ISLR2	immunoglobulin superfamily containing leucine-rich repeat 2	57611	5.58	5.46	5.69	5.23
8107814	ISOC1	isochorismatase domain containing 1	51015	8.59	8.03	8.28	7.5
7997168	IST1	increased sodium tolerance 1 homolog (yeast)	9798	9.74	9.5	10.02	9.56
8035465	ISYNA1	inositol-3-phosphate synthase 1	51477	8.37	8.11	8.12	7.4
8105229	ITGA1	integrin, alpha 1	3672	6.92	6.59	7.03	6.71
8008237	ITGA3	integrin, alpha 3 (antigen CD49C, alpha 3 subunit of VLA-3 receptor)	3675	9.39	9.01	8.78	8.41
7963786	ITGA5	integrin, alpha 5 (fibronectin receptor, alpha polypeptide)	3678	8.84	8.75	8.49	8.16
7963880	ITGA7	integrin, alpha 7	3679	5.65	5.71	5.85	5.34
8046861	ITGAV	integrin, alpha V	3685	9	8.27	8.93	8.36
8168291	ITGB1BP2	integrin beta 1 binding protein (melusin) 2	26548	5.56	5.8	6.25	5.94
8009951	ITGB4	integrin, beta 4	3691	8.24	7.81	7.5	7.19
8090162	ITGB5	integrin, beta 5	3693	9.09	8.04	9.03	7.9
8048995	ITM2C	integral membrane protein 2C	81618	8.22	8.08	8.08	7.54
7980970	ITPK1	inositol-tetrakisphosphate 1-kinase	3705	7.87	7.61	7.9	7.3
7936242	ITPRIP	inositol 1,4,5-trisphosphate receptor interacting protein	85450	7.01	6.58	7.31	6.57
8064978	JAG1	jagged 1	182	8.46	8.28	8.97	8.6
8154178	JAK2	Janus kinase 2	3717	6.76	5.91	6.36	6.07
8143341	JHDM1D	jumonji C domain containing histone demethylase 1 homolog D (S. cerevisiae)	80853	6.62	6.34	6.84	6.14
7974725	JKAMP	JNK1/MAPK8-associated membrane protein	51528	10.01	9.29	9.9	9.45
7998267	JMJD8	jumonji domain containing 8	339123	8.91	8.46	8.23	7.74
8151423	JPH1	junctophilin 1	56704	7.51	7.24	7.21	6.57
8026047	JUNB	jun B proto-oncogene	3726	7.97	7.73	7.47	7.2
8082165	KALRN	kalirin, RhoGEF kinase	8997	5.31	5.3	5.65	5.3
8034130	KANK2	KN motif and ankyrin repeat domains 2	25959	6.88	7.02	6.67	6.38
7962811	KANSL2	KAT8 regulatory NSL complex subunit 2	54934	7.86	7.77	8.35	7.96
8078227	KAT2B	K(lysine) acetyltransferase 2B	8850	6.26	5.97	5.7	5.3
8008213	KAT7	K(lysine) acetyltransferase 7	11143	9.25	9.2	9.77	9.49
8130102	KATNA1	katanin p60 (ATPase containing) subunit A 1	11104	6.52	6.32	6.7	6.28
7912629	KAZN	kazrin, periplakin interacting protein	200197	5.55	5.55	5.75	5.36
8144317	KBTBD11	kelch repeat and BTB (POZ) domain containing 11	9920	5.73	5.74	5.69	5.36
7984253	KBTBD13	kelch repeat and BTB (POZ) domain containing 13	390594	5.79	5.92	5.97	5.55
7971208	KBTBD6	kelch repeat and BTB (POZ) domain containing 6	89890	8.07	7.63	7.67	7.32
8080911	KBTBD8	kelch repeat and BTB (POZ) domain containing 8	84541	6.69	5.61	6.77	6.28
7918444	KCNA10	potassium voltage-gated channel, shaker-related subfamily, member 10	3744	6.1	6.02	6.17	5.59
7947270	KCNA4	potassium voltage-gated channel, shaker-related subfamily, member 4	3739	5.08	5.15	5.47	5.2
7953264	KCNA6	potassium voltage-gated channel, shaker-related subfamily, member 6	3742	5.37	5.55	5.61	5.27
7897236	KCNAB2	potassium voltage-gated channel, shaker-related subfamily, beta member 2	8514	6.63	6.88	6.56	6.27
8040265	KCNF1	potassium voltage-gated channel, subfamily F, member 1	3754	6.33	6.32	6.3	6.03
8021900	KCNG2	potassium voltage-gated channel, subfamily G, member 2	26251	6.79	6.95	6.75	6.48
8051785	KCNG3	potassium voltage-gated channel, subfamily G, member 3	170850	5.8	5.85	5.94	5.62
8003149	KCNG4	potassium voltage-gated channel, subfamily G, member 4	93107	6.02	6.23	6.18	5.82
7955231	KCNH3	potassium voltage-gated channel, subfamily H (eag-related), member 3	23416	7.32	7.37	7.11	6.77
8043552	KCNIP3	Kv channel interacting protein 3, calsenilin	30818	6.11	6.09	6.2	5.89
8030044	KCNJ14	potassium inwardly-rectifying channel, subfamily J, member 14	3770	5.24	5.22	5.35	5.05
8076072	KCNJ4	potassium inwardly-rectifying channel, subfamily J, member 4	3761	6.51	6.41	6.38	6.06
8126153	KCNK5	potassium channel, subfamily K, member 5	8645	6.03	5.88	6.16	5.48
7949444	KCNK7	potassium channel, subfamily K, member 7	10089	6.88	6.83	6.97	6.6
7957126	KCNMB4	potassium large conductance calcium-activated channel, subfamily M, beta member 4	27345	6.31	6.28	6.17	5.86
8037408	KCNN4	potassium intermediate/small conductance calcium-activated channel, subfamily N, member 4	3783	7.12	6.74	7.1	6.68
7937847	KCNQ1DN	KCNQ1 downstream neighbor (non-protein coding)	55539	6.53	6.39	6.43	6.16
8040458	KCNS3	potassium voltage-gated channel, delayed-rectifier, subfamily S, member 3	3790	5.98	6.16	6.04	5.45
7950641	KCTD14	potassium channel tetramerisation domain containing 14; NDUFC2-KCTD14 readthrough	65987	9.56	9.2	9.12	8.45
8027584	KCTD15	potassium channel tetramerisation domain containing 15	79047	6.99	6.75	6.8	6.43
7992685	KCTD5	potassium channel tetramerisation domain containing 5	54442	8.21	7.94	8.6	8.05
8080804	KCTD6	potassium channel tetramerisation domain containing 6	200845	7.39	6.59	7.49	6.59
7898833	KDM1A	lysine (K)-specific demethylase 1A	23028	10.22	9.9	9.96	9.6
8117081	KDM1B	lysine (K)-specific demethylase 1B	221656	7.78	6.71	7.31	6.88
7900833	KDM4A	lysine (K)-specific demethylase 4A	9682	8.79	8.29	9.47	9.13
7994269	KDM8	lysine (K)-specific demethylase 8	79831	6.2	6.35	6.49	6.11
8161478	KGFLP1	fibroblast growth factor 7 pseudogene; uncharacterized protein FLJ20444; keratinocyte growth factor-like protein 2	102724238	5.87	5.84	6.17	5.78
7899654	KHDRBS1	KH domain containing, RNA binding, signal transduction associated 1	10657	8.97	8.9	9.22	8.87
8033162	KHSRP	KH-type splicing regulatory protein	8570	9.76	9.65	9.72	9.44
7922474	KIAA0040	KIAA0040	9674	6.37	5.4	6.65	5.98
8124240	KIAA0319	KIAA0319	9856	5.86	5.8	6.36	5.88
8139021	KIAA0895	KIAA0895	23366	7.55	7.01	7.7	7.32
8001946	KIAA0895L	KIAA0895-like	653319	6.6	6.73	6.77	6.39
7920852	KIAA0907	KIAA0907	22889	9.13	8.84	9.31	9.04
7928408	KIAA0913	KIAA0913	23053	6.3	6.28	6.48	6.13
7985317	KIAA1199	KIAA1199	57214	6.01	6.28	6.58	5.97
8140709	KIAA1324L	KIAA1324-like	222223	7.91	7.51	8.09	7.76
7932826	KIAA1462	KIAA1462	57608	7.15	6.74	6.9	6.62
7954077	KIAA1467	KIAA1467	57613	8.09	7.67	7.71	7.22
8089372	KIAA1524	KIAA1524	57650	10.07	9.32	9.75	9.26
8145201	KIAA1967	KIAA1967	57805	8.52	8.39	8.29	7.63
7912511	KIAA2013	KIAA2013	90231	7.19	7.13	7.22	6.72
7999596	KIAA2013	KIAA2013	728138	8.09	8.03	7.8	7.53
7929258	KIF11	kinesin family member 11	3832	9.09	8.43	8.52	7.46
7923189	KIF14	kinesin family member 14	9928	8.54	8.08	8.17	7.72
8079237	KIF15	kinesin family member 15	56992	7.73	7.08	7.13	6.51
7947248	KIF18A	kinesin family member 18A	81930	9.29	8.96	8.69	8.32
8016147	KIF18B	kinesin family member 18B	146909	8.48	7.84	7.98	6.61
8016139	KIF18B	kinesin family member 18B	146909	8.36	7.78	7.94	6.88
8108301	KIF20A	kinesin family member 20A	10112	9.94	9	8.44	7.21
7994620	KIF22	kinesin family member 22	3835	9.2	8.83	8.84	7.81
8003583	KIF22	kinesin family member 22	3835	9.24	8.87	8.87	7.85
7984540	KIF23	kinesin family member 23	9493	11.33	10.66	10.77	10.08
7911114	KIF26B	kinesin family member 26B	55083	5.76	6.02	5.77	5.44
8156160	KIF27	kinesin family member 27	55582	7.23	6.95	7.44	7.14
8105523	KIF2A	kinesin heavy chain member 2A	3796	9.93	9.45	9.95	9.67
7901010	KIF2C	kinesin family member 2C	11004	9.07	8.53	8.52	7.76
8168146	KIF4A	kinesin family member 4A	24137	8.94	8.43	8.87	7.58
8109484	KIF4B	kinesin family member 4B	24137	6.47	6.1	6.45	5.65
8118669	KIFC1	kinesin family member C1	3833	8.33	8.24	7.65	7.15
8179564	KIFC1	kinesin family member C1	3833	8.48	8.4	7.65	7.26
8039842	KIR2DS2	killer cell immunoglobulin-like receptor, two domains, short cytoplasmic tail, 2; killer cell immunoglobulin-like receptor 2DL2-like; killer cell immunoglobulin-like receptor, two domains, long cytoplasmic tail, 3; killer cell immunoglobulin-like receptor, two domains, long cytoplasmic tail, 1; killer cell immunoglobulin-like receptor, two domains, short cytoplasmic tail, 4	3808	5.39	5.32	5.34	5.05
8031344	KIR3DL3	killer cell immunoglobulin-like receptor, three domains, long cytoplasmic tail, 3; killer cell immunoglobulin-like receptor, three domains, long cytoplasmic tail, 2; killer cell immunoglobulin-like receptor, three domains, long cytoplasmic tail, 1; killer cell immunoglobulin-like receptor 2DL4-like; killer cell immunoglobulin-like receptor three domains long cytoplasmic tail 3; killer cell immuno…	3811	7.36	7.2	7.52	6.81
7952577	KIRREL3	kin of IRRE like 3 (Drosophila)	84623	5.66	5.86	6.18	5.91
8024070	KISS1R	KISS1 receptor	84634	6.21	6.15	6.33	5.93
8029671	KLC3	kinesin light chain 3	147700	6.14	6.15	6.29	5.97
8034578	KLF1	Kruppel-like factor 1 (erythroid)	10661	6.53	6.48	6.58	6.16
8152215	KLF10	Kruppel-like factor 10	7071	9.31	9.34	8.98	8.54
8040211	KLF11	Kruppel-like factor 11	8462	6.9	6.61	7.52	6.99
7972003	KLF12	Kruppel-like factor 12	11278	5.96	5.57	5.68	5.36
8142971	KLF14	Kruppel-like factor 14	136259	5.92	6.17	6.22	5.81
7954604	KLHDC5	kelch domain containing 5	57542	8.22	7.85	8.3	7.37
8015456	KLHL11	kelch-like 11 (Drosophila)	55175	8.44	8.18	8.18	7.73
8174654	KLHL13	kelch-like 13 (Drosophila)	90293	6.21	6.26	5.87	5.55
8171837	KLHL15	kelch-like 15 (Drosophila)	80311	7.2	5.94	7.19	5.96
8079517	KLHL18	kelch-like 18 (Drosophila)	23276	7.69	7.48	7.64	7.36
8098177	KLHL2	kelch-like 2, Mayven (Drosophila)	11275	8.15	7.8	8.3	7.96
7991173	KLHL25	kelch-like 25 (Drosophila)	64410	6.17	6.07	6.46	6.09
8092392	KLHL6	kelch-like 6 (Drosophila)	89857	5.22	5.45	5.54	5.2
8101624	KLHL8	kelch-like 8 (Drosophila)	57563	8.06	6.78	7.82	6.96
8038683	KLK6	kallikrein-related peptidase 6	5653	8.22	7.64	8.05	6.9
8038707	KLK8	kallikrein-related peptidase 8	11202	6.56	6.66	6.88	6.5
8038716	KLK9	kallikrein-related peptidase 9	284366	6.29	6.26	6.53	6.26
7961166	KLRC4	killer cell lectin-like receptor subfamily C, member 4	100528032	6.77	6.38	6.43	5.13
7961173	KLRC4-KLRK1	KLRC4-KLRK1 readthrough; killer cell lectin-like receptor subfamily K, member 1	100528032	8.04	6.47	7.42	5.33
8019737	KPNA2	karyopherin alpha 2 (RAG cohort 1, importin alpha 1)	3838	12.39	12.15	11.95	11.52
8009417	KPNA2	karyopherin alpha 2 (RAG cohort 1, importin alpha 1)	3838	12.58	12.36	12.13	11.7
7971620	KPNA3	karyopherin alpha 3 (importin alpha 4)	3839	9.95	9.54	9.81	9.41
7963406	KRT6B	keratin 6B	3854	6.33	6.13	6.35	6.01
7963459	KRT72	keratin 72	140807	5.25	5.1	5.49	5.19
7963567	KRT8	keratin 8	3856	12.15	12.2	12.1	11.81
7963366	KRT85	keratin 85	3891	5.44	5.32	5.53	5.2
8156846	KRT8P11	keratin 8 pseudogene 11		7.31	7.43	7.44	7.14
8069153	KRTAP10-10	keratin associated protein 10-10	353333	6.36	6.46	6.93	6.46
8069168	KRTAP10-12	keratin associated protein 10-12	386685	6.45	6.55	6.68	6.23
8069150	KRTAP10-9	keratin associated protein 10-9	386676	6.31	6.69	6.55	5.94
8068136	KRTAP13-4	keratin associated protein 13-4	284827	5.31	5.3	5.76	5.11
8069811	KRTAP23-1	keratin associated protein 23-1	337963	5.87	5.85	6.25	5.88
8015232	KRTAP4-5	keratin associated protein 4-5	85289	5.39	5.76	5.78	5.43
7950078	KRTAP5-11	keratin associated protein 5-11	440051	6.4	6.48	6.84	6.48
7916130	KTI12	KTI12 homolog, chromatin associated (S. cerevisiae); thioredoxin domain containing 12 (endoplasmic reticulum)	51060	7.78	7.92	7.86	7.48
7953418	LAG3	lymphocyte-activation gene 3	3902	6.1	6.15	6.17	5.88
8067409	LAMA5	laminin, alpha 5	3911	7.92	7.59	7.83	7.25
8142194	LAMB1	laminin, beta 1	3912	7.34	7.17	7.35	6.96
8147503	LAPTM4B	lysosomal protein transmembrane 4 beta	55353	11.88	11.57	11.86	11.3
7931728	LARP4B	La ribonucleoprotein domain family, member 4B	23185	9.28	9.16	9.69	9.26
8006820	LASP1	LIM and SH3 protein 1	3927	9.63	9.47	8.9	8.49
7951612	LAYN	layilin		6.15	5.99	6.46	6.13
7935855	LBX1	ladybird homeobox 1	10660	5.86	5.91	6.06	5.5
8170786	LCA10	lung carcinoma-associated protein 10	100996465	5.65	6.04	6.03	5.72
7905519	LCE1E	late cornified envelope 1E	353135	6.55	6.53	6.62	6.3
7905490	LCE3C	late cornified envelope 3C	353144	5.48	5.26	5.67	5.24
8099581	LCORL	ligand dependent nuclear receptor corepressor-like	254251	7.62	6.37	7.06	6.4
7938777	LDHA	lactate dehydrogenase A	3939	12.75	12.28	12.13	11.66
8108006	LEAP2	liver expressed antimicrobial peptide 2	116842	6.09	5.99	6.6	6.3
7971838	LECT1	leukocyte cell derived chemotaxin 1	11061	5.14	5	5.29	5
8135909	LEP	leptin	3952	5.32	5.62	5.56	5.2
8145652	LEPROTL1	leptin receptor overlapping transcript-like 1	23484	9.5	8.53	9.15	8.41
8131143	LFNG	LFNG O-fucosylpeptide 3-beta-N-acetylglucosaminyltransferase	3955	6.22	5.97	5.96	5.5
8018975	LGALS3BP	lectin, galactoside-binding, soluble, 3 binding protein	3959	9.38	9.21	9.01	8.5
8005458	LGALS9C	lectin, galactoside-binding, soluble, 9C; lectin, galactoside-binding, soluble, 9B	654346	5.32	5.29	5.43	5.15
7980958	LGMN	legumain	5641	8.92	8.87	9.53	9.25
8038278	LHB	luteinizing hormone beta polypeptide	3972	6.75	6.64	6.35	5.93
8006681	LHX1	LIM homeobox 1	3975	6.07	6.05	6.34	6.02
8157751	LHX2	LIM homeobox 2	9355	8	7.17	8.04	7.04
7907849	LHX4	LIM homeobox 4	89884	5.86	5.76	6.09	5.79
7908529	LHX9	LIM homeobox 9	56956	5.32	5.5	5.5	5.14
8075310	LIF	leukemia inhibitory factor	3976	7.54	6.72	7.01	6.68
8111677	LIFR	leukemia inhibitory factor receptor alpha	3977	8.4	7.33	8.14	7.73
8037991	LIG1	ligase I, DNA, ATP-dependent	3978	7.79	7.64	7.67	6.96
8031213	LILRA1	leukocyte immunoglobulin-like receptor, subfamily A (with TM domain), member 1	11024	5.1	5.11	5.63	5.14
8031223	LILRB1	leukocyte immunoglobulin-like receptor, subfamily B (with TM and ITIM domains), member 1	10859	5.45	5.4	5.68	5.27
8094789	LIMCH1	LIM and calponin homology domains 1	22998	5.57	5.41	5.56	5.21
8079334	LIMD1	LIM domains containing 1	8994	7.75	7.44	7.62	7.22
8086538	LIMD1-AS1	LIMD1 antisense RNA 1 (non-protein coding)	644714	5.67	6.33	6.25	5.77
8117079	LIMD1-AS1	LIMD1 antisense RNA 1 (non-protein coding)	644714	5.67	6.66	6.18	5.77
8072461	LIMK2	LIM domain kinase 2	3985	7.16	7.47	7.42	6.86
8044333	LIMS1	LIM and senescent cell antigen-like domains 1; LIM and senescent cell antigen-like domains 3-like; LIM and senescent cell antigen-like domains 3; LIMS3-LOC440895 readthrough	100271835	9.25	8.94	9.47	9.02
8054519	LIMS1	LIM and senescent cell antigen-like domains 1; LIM and senescent cell antigen-like domains 3-like; LIM and senescent cell antigen-like domains 3; LIMS3-LOC440895 readthrough	100271835	9.25	8.94	9.47	9.02
7899167	LIN28A	lin-28 homolog A (C. elegans)	79727	5.29	5.61	5.85	5.3
8101411	LIN54	lin-54 homolog (C. elegans)	132660	8.18	7.89	8.37	7.74
7947221	LIN7C	lin-7 homolog C (C. elegans)	55327	9.57	8.46	9.53	9.24
8159109	LINC00094	long intergenic non-protein coding RNA 94	266655	6.04	6.13	6.36	6.01
8043363	LINC00152	long intergenic non-protein coding RNA 152; uncharacterized LOC541471	112597	9.57	8.65	9.53	8.4
8054611	LINC00152	long intergenic non-protein coding RNA 152; uncharacterized LOC541471	112597	9.55	8.69	9.5	8.41
8070896	LINC00315	long intergenic non-protein coding RNA 315	246704	5.76	5.9	6.08	5.64
8069200	LINC00334	long intergenic non-protein coding RNA 334	114042	5.12	5.39	5.48	5.03
7990643	LINGO1	leucine rich repeat and Ig domain containing 1	84894	5.86	6.1	5.93	5.59
8032478	LINGO3	leucine rich repeat and Ig domain containing 3	645191	6.06	5.94	6.08	5.64
8037186	LIPE	lipase, hormone-sensitive	3991	6.75	6.42	6.52	6.19
7999468	LITAF	lipopolysaccharide-induced TNF factor	9516	8.98	8.7	9.27	8.84
7904742	LIX1L	Lix1 homolog (mouse)-like	128077	7.72	6.5	7.27	6.79
8005407	LLGL1	lethal giant larvae homolog 1 (Drosophila)	3996	7.19	7.11	7.14	6.57
8053975	LMAN2L	lectin, mannose-binding 2-like	81562	6.87	7.22	7.45	7.17
8107706	LMNB1	lamin B1	4001	8.92	8.38	8.13	7
7902810	LMO4	LIM domain only 4	8543	6.43	6.18	6.7	5.95
8067546	LOC100127888	uncharacterized LOC100127888	100127888	5.99	5.82	6.16	5.89
7967700	LOC100128840	uncharacterized LOC100128840		5.22	5.42	5.49	5.14
8017344	LOC100129112	uncharacterized LOC100129112		7.82	6.94	7.78	7.36
8137962	LOC100129484	uncharacterized LOC100129484	100129484	7.43	7.45	7.32	6.9
8024444	LOC100129831	EPWW6493		6.04	5.66	6.18	5.77
7964736	LOC100129940	uncharacterized LOC100129940	100129940	6.5	6.46	6.59	6.18
7897286	LOC100130071	GSQS6193		6.93	6.94	7.18	6.78
8063524	LOC100130156	uncharacterized LOC100130156		5.55	5.24	5.84	5.51
7898568	LOC100130193	uncharacterized LOC100130193; uncharacterized LOC644083		5.08	5.29	5.36	5.05
7952451	LOC100130428	IGYY565		7.71	6.82	7.57	7.23
8010978	LOC100130876	uncharacterized LOC100130876		10.9	10.63	11.17	10.71
8040221	LOC100131506	uncharacterized LOC100131506		5.08	5.2	5.31	5.01
8107720	LOC100131792	uncharacterized LOC100131792		5.77	5.43	6.03	5.4
8095868	LOC100131826	TSSP3028		6.17	5.82	6.41	5.9
8005659	LOC100131943	uncharacterized LOC100131943	100131943	5.37	4.96	5.71	5.14
8113658	LOC100132014	uncharacterized LOC100132014		5.47	5.58	5.88	5.52
8111930	LOC100132356	uncharacterized LOC100132356	100132356	5.88	5.47	5.51	5.08
8115732	LOC100133106	VCEW9374		5.4	5.42	5.54	5.26
7898371	LOC100133301	UPF0627 protein ENSP00000364708; UPF0627 protein ENSP00000341061/ENSP00000339743-like; UPF0627 protein ENSP00000341061/ENSP00000339743	388692	5.69	5.65	6.26	5.64
7912861	LOC100133301	UPF0627 protein ENSP00000364708; UPF0627 protein ENSP00000341061/ENSP00000339743-like; UPF0627 protein ENSP00000341061/ENSP00000339743	388692	5.69	5.65	6.26	5.64
7898350	LOC100133616	uncharacterized LOC100133616		5.96	5.99	6.24	5.87
7912884	LOC100133616	uncharacterized LOC100133616		5.96	5.99	6.24	5.87
8065537	LOC100134868	uncharacterized LOC100134868	100134868	5.36	5.45	5.92	5.53
8062404	LOC100287792	uncharacterized LOC100287792	100287792	5.41	5.78	5.8	5.53
7942520	LOC100287896	uncharacterized LOC100287896	100287896	6.06	5.94	5.94	5.43
7997829	LOC100289580	uncharacterized LOC100289580	100289580	5.56	5.4	6.04	5.28
8116530	LOC100289627	uncharacterized LOC100289627; small nucleolar RNA, C/D box 96A; small nucleolar RNA, C/D box 95; guanine nucleotide binding protein (G protein), beta polypeptide 2-like 1		7.03	6.87	7.34	6.99
7982333	LOC100499221	uncharacterized LOC100499221	51621	5.4	5.67	5.72	5.42
7932881	LOC100505502	putative UPF0607 protein FLJ37424-like; nuclear pore associated protein 1 pseudogene	100505502	5.88	6.24	6.4	6.07
7942647	LOC100506127	putative uncharacterized protein FLJ37770-like	100506127	6.1	6.35	5.61	5.33
7924840	LOC100506571	uncharacterized LOC100506571		5.57	5.23	5.83	5.53
8010078	LOC100507246	uncharacterized LOC100507246	100507246	11.14	10.89	11.05	10.69
7931832	LOC100653286	aldo-keto reductase family 1 member C2-like; aldo-keto reductase family 1, member C2 (dihydrodiol dehydrogenase 2; bile acid binding protein; 3-alpha hydroxysteroid dehydrogenase, type III)	1646	5.71	5.19	5.76	5.39
8018972	LOC100653515	differential display clone 8	100653515	6.6	5.76	6.61	6.07
8059985	LOC151174	uncharacterized LOC151174	151174	5.46	5.63	5.59	5.09
8084982	LOC152217	uncharacterized LOC152217	152217	6.22	6.48	6.23	5.77
7950140	LOC220077	dedicator of cytokinesis 1 pseudogene	220077	5.97	6.25	6.48	5.8
8012282	LOC284023	uncharacterized LOC284023	284023	5.51	5.54	5.92	5.53
8053610	LOC285074	anaphase promoting complex subunit 1 pseudogene; anaphase promoting complex subunit 1	285074	9.81	9.43	9.94	9.5
8005446	LOC339240	keratin 17 pseudogene	339240	5.8	6.23	6.12	5.69
8013473	LOC339240	keratin 17 pseudogene	339240	6.15	6.59	6.41	6.07
8084630	LOC344887	NmrA-like family domain containing 1 pseudogene	344887	5.43	5.6	7.05	6.33
8051668	LOC375196	uncharacterized LOC375196	375196	5.32	5.46	5.52	5.02
7937014	LOC387720	uncharacterized LOC387720		6.7	6.26	6.67	6.26
7905058	LOC388692	uncharacterized LOC388692	388692	5.95	6.01	6.55	6.05
8066247	LOC388796	uncharacterized LOC388796	388796	7.97	8.02	9.18	8.24
8066254	LOC388796	uncharacterized LOC388796	388796	7.86	7.62	8.2	7.41
7960894	LOC389634	uncharacterized LOC389634	389634	7.61	7.72	7.72	7.39
8116620	LOC390806	family with sequence similarity 136, member A pseudogene		6.28	6.43	6.71	6.33
7940598	LOC399900	uncharacterized LOC399900	399900	5.78	5.39	5.75	5.29
7981777	LOC400968	uncharacterized LOC400968		5.1	5.32	5.58	5.03
7985690	LOC440300	chondroitin sulfate proteoglycan 4 pseudogene	440300	5.94	5.9	5.98	5.66
8071357	LOC440792	proline dehydrogenase (oxidase) 1 pseudogene	440792	5.95	6.22	6.27	5.81
8131965	LOC441204	uncharacterized LOC441204	441204	6.3	6.48	6.43	6.02
8141166	LOC441268	uncharacterized LOC441268		8.26	8.34	8.14	7.8
8053753	LOC442028	uncharacterized LOC442028	442028	5.19	5.13	5.56	5.2
8077728	LOC442075	uncharacterized LOC442075	442075	7.74	7.45	8.07	7.68
8000687	LOC595101	smg-1 homolog, phosphatidylinositol 3-kinase-related kinase (C. elegans) pseudogene; solute carrier family 7 (amino acid transporter light chain, L system), member 5 pseudogene 1; smg-1 homolog, phosphatidylinositol 3-kinase-related kinase pseudogene 1	595101	11.05	10.89	11.7	11.42
8164062	LOC613206	myeloproliferative disease associated tumor antigen 5	613206	5.62	5.61	5.97	5.64
7931623	LOC619207	scavenger receptor protein family member	619207	5.68	5.76	5.79	5.26
8161568	LOC642424	ig kappa chain V-I region Walker-like; ig kappa chain V-I region HK101-like		5.98	5.71	6.06	5.52
8161580	LOC642424	ig kappa chain V-I region Walker-like; ig kappa chain V-I region HK101-like		5.92	5.63	5.99	5.61
8060792	LOC643406	uncharacterized LOC643406	643406	5.93	5.71	5.96	5.69
8171350	LOC645769	uncharacterized LOC645769		5.28	5.22	5.54	5.23
8111922	LOC648987	uncharacterized LOC648987	648987	5.34	5.37	5.76	5.08
7992678	LOC652276	potassium channel tetramerisation domain containing 5 pseudogene	652276	6.55	6.7	6.71	6.27
8105935	LOC728093	putative POM121-like protein 1-like	728488	7.64	7.27	7.84	7.29
8105987	LOC728093	putative POM121-like protein 1-like	728488	7.44	7.31	7.58	7.07
8112476	LOC728093	putative POM121-like protein 1-like	728488	7.78	7.5	7.95	7.47
8112519	LOC728093	putative POM121-like protein 1-like	728488	7.56	7.34	7.54	7.16
8105989	LOC728093	putative POM121-like protein 1-like	728488	7.82	7.43	7.81	7.45
8094134	LOC728419	ubiquitin carboxyl-terminal hydrolase 17-like; ubiquitin specific peptidase 17; ubiquitin specific peptidase 17-like 6, pseudogene	100288520	5.76	5.6	6.81	5.78
8094130	LOC728419	ubiquitin carboxyl-terminal hydrolase 17-like; ubiquitin specific peptidase 17-like 5; ubiquitin specific peptidase 17	100288520	5.76	5.95	6.67	5.7
8094116	LOC728419	ubiquitin carboxyl-terminal hydrolase 17-like; ubiquitin specific peptidase 17-like 5; ubiquitin specific peptidase 17	100288520	5.81	5.99	6.65	5.78
8094118	LOC728419	ubiquitin carboxyl-terminal hydrolase 17-like; ubiquitin specific peptidase 17-like 5; ubiquitin specific peptidase 17	100288520	5.81	5.99	6.65	5.78
8094120	LOC728419	ubiquitin carboxyl-terminal hydrolase 17-like; ubiquitin specific peptidase 17-like 5; ubiquitin specific peptidase 17	100288520	5.81	5.99	6.65	5.78
8094124	LOC728419	ubiquitin carboxyl-terminal hydrolase 17-like; ubiquitin specific peptidase 17-like 5; ubiquitin specific peptidase 17	100288520	5.81	5.99	6.65	5.78
8094126	LOC728419	ubiquitin carboxyl-terminal hydrolase 17-like; ubiquitin specific peptidase 17-like 5; ubiquitin specific peptidase 17	100288520	5.81	5.99	6.65	5.78
8094128	LOC728419	ubiquitin carboxyl-terminal hydrolase 17-like; ubiquitin specific peptidase 17-like 5; ubiquitin specific peptidase 17	100288520	5.81	5.99	6.65	5.78
8094132	LOC728419	ubiquitin carboxyl-terminal hydrolase 17-like; ubiquitin specific peptidase 17-like 5; ubiquitin specific peptidase 17	100288520	5.81	5.99	6.65	5.78
8094122	LOC728419	ubiquitin carboxyl-terminal hydrolase 17-like; ubiquitin specific peptidase 17-like 5; ubiquitin specific peptidase 17	100288520	5.82	6.01	6.5	5.78
8110858	LOC728613	programmed cell death 6 pseudogene	10016	7.53	7.64	7.55	7.28
7961026	LOC728715	ovostatin homolog 2-like	144203	6.38	5.97	6.47	5.85
7969472	LOC729420	uncharacterized LOC729420	729420	5.6	5.26	5.87	5.47
7945344	LOC729737	uncharacterized LOC729737; uncharacterized LOC399844	399844	8.39	8.46	8.48	8.04
7921342	LOC729866	hCG1994895		5.53	5.47	5.76	5.45
8003230	LOC732275	uncharacterized LOC732275	732275	5.84	6.05	6.5	5.99
7993776	LOC81691	exonuclease NEF-sp	81691	6.72	6.61	6.19	5.83
8054281	LONRF2	LON peptidase N-terminal domain and ring finger 2	164832	5.89	5.51	5.79	5.5
8169603	LONRF3	LON peptidase N-terminal domain and ring finger 3	79836	7.59	6.64	6.95	6.14
8149774	LOXL2	lysyl oxidase-like 2	4017	7.32	6.7	6.96	6.42
7935553	LOXL4	lysyl oxidase-like 4	84171	5.7	6.01	5.96	5.63
8035703	LPAR2	lysophosphatidic acid receptor 2	9170	6.82	7.06	7.07	6.8
7995697	LPCAT2	lysophosphatidylcholine acyltransferase 2	54947	8.91	7.57	8.96	8.01
8032094	LPPR3	lipid phosphate phosphatase-related protein type 3	79948	5.87	5.83	5.62	5.3
7968976	LRCH1	leucine-rich repeats and calponin homology (CH) domain containing 1	23143	8.3	8.1	8.09	7.8
8088642	LRIG1	leucine-rich repeats and immunoglobulin-like domains 1	26018	6.12	6	6.32	5.87
7964602	LRIG3	leucine-rich repeats and immunoglobulin-like domains 3	121227	6.86	6.67	6.85	6.43
8096839	LRIT3	leucine-rich repeat, immunoglobulin-like and transmembrane domains 3	345193	6.28	5.58	6.4	5.71
7956301	LRP1	low density lipoprotein receptor-related protein 1	4035	5.94	5.59	5.94	5.62
8130142	LRP11	low density lipoprotein receptor-related protein 11	84918	6.51	6.25	6.36	5.98
8027556	LRP3	low density lipoprotein receptor-related protein 3	4037	7.39	7.35	7.16	6.87
8075052	LRP5L	low density lipoprotein receptor-related protein 5-like	91355	7.13	7.05	7.37	6.96
7974198	LRR1	leucine rich repeat protein 1	122769	8.15	7.36	7.89	6.55
8120279	LRRC1	leucine rich repeat containing 1	55227	8.01	7.6	7.81	7.39
8092839	LRRC15	leucine rich repeat containing 15	131578	5.7	5.72	5.93	5.55
7934145	LRRC20	leucine rich repeat containing 20	55222	6.33	6.57	6.39	5.97
8035456	LRRC25	leucine rich repeat containing 25	126364	5.83	6.04	6.17	5.78
8001971	LRRC29	leucine rich repeat containing 29	26231	5.85	5.91	6.01	5.66
8016259	LRRC37A	leucine rich repeat containing 37A; leucine rich repeat containing 37, member A3; leucine rich repeat containing 37, member A2	374819	8.86	8.17	8.52	8.15
8006336	LRRC37B	leucine rich repeat containing 37B	114659	7.74	7.65	8.2	7.88
8142765	LRRC4	leucine rich repeat containing 4	64101	5.17	5.48	5.73	5.4
7916910	LRRC40	leucine rich repeat containing 40	55631	8.04	7.81	8.22	7.85
7901577	LRRC42	leucine rich repeat containing 42	115353	7.6	7.71	7.75	7.42
8008040	LRRC46	leucine rich repeat containing 46	90506	5.79	5.96	5.85	5.55
8005289	LRRC48	leucine rich repeat containing 48	83450	5.67	5.74	5.86	5.58
7984569	LRRC49	leucine rich repeat containing 49	54839	7.52	7.13	7.9	7.29
7987916	LRRC57	leucine rich repeat containing 57	255252	6.84	6.79	7.05	6.74
8089830	LRRC58	leucine rich repeat containing 58	116064	9.43	7.9	9.17	7.93
8016708	LRRC59	leucine rich repeat containing 59	55379	10.14	10.01	10.35	10.01
7902883	LRRC8D	leucine rich repeat containing 8 family, member D	55144	8.39	8.12	8.42	7.98
8049534	LRRFIP1	leucine rich repeat (in FLII) interacting protein 1	9208	6.95	6.45	7.03	6.72
8135181	LRWD1	leucine-rich repeats and WD repeat domain containing 1; microRNA 4467	222229	7.49	7.3	7.1	6.82
8109585	LSM11	LSM11, U7 small nuclear RNA associated	134353	6.44	6.12	6.24	5.94
8125125	LSM2	LSM2 homolog, U6 small nuclear RNA associated (S. cerevisiae)	57819	7.12	6.94	6.69	6.17
8178641	LSM2	LSM2 homolog, U6 small nuclear RNA associated (S. cerevisiae)	57819	7.12	6.94	6.69	6.17
8179839	LSM2	LSM2 homolog, U6 small nuclear RNA associated (S. cerevisiae)	57819	7.12	6.94	6.69	6.17
7968126	LSP1	lymphocyte-specific protein 1	645166	5.83	6.15	6.28	5.96
7905028	LSP1	lymphocyte-specific protein 1; lymphocyte-specific protein 1 pseudogene	645166	6.81	6.8	6.95	6.64
7949412	LTBP3	latent transforming growth factor beta binding protein 3	4054	8.29	8.02	7.95	7.63
8148572	LY6E	lymphocyte antigen 6 complex, locus E	4061	9.72	9.64	9.23	8.73
8178554	LY6G5C	lymphocyte antigen 6 complex, locus G5C	80741	6.01	6.26	5.86	5.59
8178586	LY6G6C	lymphocyte antigen 6 complex, locus G6C	80740	5.68	5.62	6.13	5.74
8179814	LY6G6C	lymphocyte antigen 6 complex, locus G6C	80740	5.78	5.71	6.15	5.78
8125042	LY6G6C	lymphocyte antigen 6 complex, locus G6C	80740	5.29	5.18	5.73	5.41
8153380	LY6H	lymphocyte antigen 6 complex, locus H	4062	6.06	6.46	6.4	6.08
8054209	LYG1	lysozyme G-like 1	129530	7.35	7.29	7.93	7.57
8045664	LYPD6B	LY6/PLAUR domain containing 6B	130576	6.28	6.65	6.7	6.24
7898902	LYPLA2	lysophospholipase II	11313	9.11	9.13	8.86	8.38
8125748	LYPLA2	lysophospholipase II	11313	9.04	8.99	8.6	8.16
7991503	LYSMD4	LysM, putative peptidoglycan-binding, domain containing 4	145748	5.83	6.11	5.93	5.65
8149612	LZTS1	leucine zipper, putative tumor suppressor 1	11178	6.25	6.08	6.29	5.77
7904244	MAB21L3	mab-21-like 3 (C. elegans)	126868	5.51	4.87	5.63	5.25
7949033	MACROD1	MACRO domain containing 1	28992	6.66	6.91	6.85	6.51
8061035	MACROD2	MACRO domain containing 2	140733	5.35	5.21	5.41	5.1
8102560	MAD2L1	MAD2 mitotic arrest deficient-like 1 (yeast)	4085	9.49	9.07	8.89	8.37
8119874	MAD2L1BP	MAD2L1 binding protein	9587	8.55	8.43	8.47	8.13
7912481	MAD2L2	MAD2 mitotic arrest deficient-like 2 (yeast)	10459	8.68	8.48	8.48	8.08
8019798	MAFG	v-maf musculoaponeurotic fibrosarcoma oncogene homolog G (avian)	4097	7.16	7.13	7.63	7.13
8019308	MAFG	v-maf musculoaponeurotic fibrosarcoma oncogene homolog G (avian)	4097	7.56	7.35	8.1	7.73
8019796	MAFG	v-maf musculoaponeurotic fibrosarcoma oncogene homolog G (avian)	4097	8.47	8.09	9.04	8.77
8170562	MAGEA2	melanoma antigen family A, 2; melanoma antigen family A, 2B	266740	8.21	7.98	8.3	7.87
8175732	MAGEA2	melanoma antigen family A, 2; melanoma antigen family A, 2B	266740	8.14	7.89	8.21	7.79
8175747	MAGEA3	melanoma antigen family A, 3; melanoma antigen family A, 6	4102	8.62	8.55	8.48	8.19
8170553	MAGEA6	melanoma antigen family A, 6; melanoma antigen family A, 3	4102	8.16	8.17	8.04	7.74
8170273	MAGEC1	melanoma antigen family C, 1	9947	5	5.01	5.38	5.01
8170420	MAMLD1	mastermind-like domain containing 1	10046	7.08	6.25	6.75	6.45
8159566	MAN1B1	mannosidase, alpha, class 1B, member 1	11253	7.01	6.96	6.68	6.29
7899029	MAN1C1	mannosidase, alpha, class 1C, member 1	57134	5.86	5.95	6.1	5.76
7983228	MAP1A	microtubule-associated protein 1A	4130	6.07	5.75	5.82	5.48
7984319	MAP2K1	mitogen-activated protein kinase kinase 1	5604	8.36	8.01	8.66	8.23
8032761	MAP2K2	mitogen-activated protein kinase kinase 2	5605	7.35	7.4	7.36	6.96
8105436	MAP3K1	mitogen-activated protein kinase kinase kinase 1, E3 ubiquitin protein ligase	4214	7.85	7.15	7.6	6.3
8016194	MAP3K14	mitogen-activated protein kinase kinase kinase 14	9020	7.23	6.86	7.27	6.79
8171653	MAP3K15	mitogen-activated protein kinase kinase kinase 15	389840	5.74	5.69	6.13	5.55
8129804	MAP3K5	mitogen-activated protein kinase kinase kinase 5	4217	7.79	6.98	7.4	6.19
8092404	MAP6D1	MAP6 domain containing 1	79929	6.34	6.49	6.34	5.96
8074791	MAPK1	mitogen-activated protein kinase 1	5594	10.4	9.79	10.34	9.84
8116402	MAPK9	mitogen-activated protein kinase 9	5601	8.38	8.05	7.99	7.49
7982985	MAPKBP1	mitogen-activated protein kinase binding protein 1	23005	7.33	6.87	7.24	6.75
8020878	MAPRE2	microtubule-associated protein, RP/EB family, member 2	10982	9.43	8.91	9.54	9.22
8026063	MAST1	microtubule associated serine/threonine kinase 1	22983	5.93	5.98	6.03	5.45
7926821	MASTL	microtubule associated serine/threonine kinase-like	84930	8.72	8.41	8.96	8.22
8075668	MB	myoglobin	284912	5.68	5.46	5.73	5.21
8090577	MBD4	methyl-CpG binding domain protein 4	8930	7.58	7.05	8.1	7.31
8175177	MBNL3	muscleblind-like splicing regulator 3	55796	7.16	6.12	6.66	5.88
8124166	MBOAT1	membrane bound O-acyltransferase domain containing 1	154141	8.65	6.87	8.3	6.5
8076563	MCAT	malonyl CoA:ACP acyltransferase (mitochondrial)	27349	8.08	7.77	7.45	6.94
8113551	MCC	mutated in colorectal cancers	4163	7.35	6.97	7.29	6.94
8118124	MCCD1	mitochondrial coiled-coil domain 1	401250	6.57	6.6	6.59	6.21
8177964	MCCD1	mitochondrial coiled-coil domain 1	401250	6.46	6.45	6.41	6.06
8179246	MCCD1	mitochondrial coiled-coil domain 1	401250	6.46	6.45	6.41	6.06
8051998	MCFD2	multiple coagulation factor deficiency 2	90411	9.78	8.72	10.12	9.63
7919751	MCL1	myeloid cell leukemia sequence 1 (BCL2-related)	4170	9.85	9.36	10.02	9.67
7926259	MCM10	minichromosome maintenance complex component 10	55388	9.51	9.39	9.53	8.62
8082350	MCM2	minichromosome maintenance complex component 2	4171	8.51	8.37	8.35	7.21
8127031	MCM3	minichromosome maintenance complex component 3	4172	9.27	9.4	9.02	8.37
8146357	MCM4	minichromosome maintenance complex component 4	4173	9.7	9.47	9.45	8.34
8072687	MCM5	minichromosome maintenance complex component 5	4174	9.65	9.74	9.6	8.75
8055426	MCM6	minichromosome maintenance complex component 6	4175	8.97	8.7	8.73	7.81
8141395	MCM7	minichromosome maintenance complex component 7	4176	9.44	9.43	9.41	8.49
8129214	MCM9	minichromosome maintenance complex component 9	254394	6.87	6.96	7.13	6.77
7936706	MCMBP	minichromosome maintenance complex binding protein	79892	10.87	10.53	10.7	10.04
8025183	MCOLN1	mucolipin 1	57192	7.87	8.15	8.1	7.78
7917283	MCOLN2	mucolipin 2	255231	6.43	6.12	6.46	6.1
8042259	MDH1	malate dehydrogenase 1, NAD (soluble)	4190	9.04	8.93	8.74	8.39
8133690	MDH2	malate dehydrogenase 2, NAD (mitochondrial)	4191	10.45	10.23	10.22	9.71
7939665	MDK	midkine (neurite growth-promoting factor 2)	4192	9.69	9.75	9.73	9.33
7956989	MDM2	Mdm2, p53 E3 ubiquitin protein ligase homolog (mouse)	4193	10.76	9.3	11.3	10.72
7978187	MDP1	magnesium-dependent phosphatase 1; charged multivesicular body protein 4A	145553	6.66	6.52	6.79	6.45
7898869	MDS2	myelodysplastic syndrome 2 translocation associated	259283	5.93	5.83	6.12	5.85
7950864	ME3	malic enzyme 3, NADP(+)-dependent, mitochondrial	10873	5.82	5.58	6.03	5.7
7914996	MEAF6	MYST/Esa1-associated factor 6	64769	8.22	7.93	8.22	7.92
8083360	MED12L	mediator complex subunit 12-like	116931	7.15	6.74	6.91	5.98
8071392	MED15	mediator complex subunit 15	51586	9.02	8.54	9.42	8.95
8030498	MED25	mediator complex subunit 25	81857	7.47	7.19	7.44	6.91
8112890	MED27	mediator complex subunit 27; mediator complex subunit 27 pseudogene	9442	8.57	8.6	8.68	8.34
8094271	MED28	mediator complex subunit 28	80306	8.65	8.26	8.38	8.08
8148022	MED30	mediator complex subunit 30	90390	6.46	6.21	6.47	5.92
8011968	MED31	mediator complex subunit 31	51003	7.2	7.11	7.85	7.38
8005260	MED9	mediator complex subunit 9	55090	6.81	6.65	6.87	6.47
7998940	MEFV	Mediterranean fever	4210	5.57	5.59	5.72	5.42
7987385	MEIS2	Meis homeobox 2	4212	7.13	6.69	6.64	6.14
8155214	MELK	maternal embryonic leucine zipper kinase	9833	9.26	9.01	9.23	8.59
7985920	MESP2	mesoderm posterior 2 homolog (mouse)	145873	6.4	6.53	6.71	6.4
7907353	METTL13	methyltransferase like 13	51603	7.92	7.65	7.71	7.34
7978923	METTL21D	methyltransferase like 21D	79609	7.32	6.69	7.37	6.84
7990873	MEX3B	mex-3 homolog B (C. elegans)	84206	6.38	6.27	6.22	5.94
7897824	MFN2	mitofusin 2	9927	8.91	8.99	8.82	8.51
8075924	MFNG	MFNG O-fucosylpeptide 3-beta-N-acetylglucosaminyltransferase	4242	5.32	5.27	5.44	5.11
8010092	MFSD11	major facilitator superfamily domain containing 11	79157	6.78	6.67	6.9	6.52
8040522	MFSD2B	major facilitator superfamily domain containing 2B	388931	5.45	5.17	5.46	5.07
8102831	MGARP	mitochondria-localized glutamic acid-rich protein	84709	5.65	5.72	6.18	5.63
8045349	MGAT5	mannosyl (alpha-1,6-)-glycoprotein beta-1,6-N-acetyl-glucosaminyltransferase	4249	7.24	7.14	7.19	6.7
8010113	MGAT5B	mannosyl (alpha-1,6-)-glycoprotein beta-1,6-N-acetyl-glucosaminyltransferase, isozyme B	146664	6.4	6.23	6.54	6.25
8123606	MGC39372	serpin peptidase inhibitor, clade B (ovalbumin), member 9 pseudogene	221756	5.83	5.9	6.09	5.71
8097513	MGST2	microsomal glutathione S-transferase 2	4258	7.21	6.74	6.85	6.35
8028924	MIA-RAB4B	MIA-RAB4B readthrough; melanoma inhibitory activity	100529262	6.1	6.21	6.23	5.77
8124920	MICA	MHC class I polypeptide-related sequence A		5.36	5.25	5.61	5.15
8137715	MICALL2	MICAL-like 2	79778	6.64	7.14	7.04	6.65
8118116	MICB	MHC class I polypeptide-related sequence B	4277	9.9	9.62	10.6	10.3
8169249	MID2	midline 2	11043	7.53	6.99	7.78	7.2
7902166	MIER1	mesoderm induction early response 1 homolog (Xenopus laevis)	57708	8.31	7.93	8.4	8.03
8112182	MIER3	mesoderm induction early response 1, family member 3	166968	9	7.72	8.87	7.85
8071737	MIF	macrophage migration inhibitory factor (glycosylation-inhibiting factor)	4282	9.54	9.64	9.3	8.97
7897849	MIIP	migration and invasion inhibitory protein	60672	7.05	6.74	6.84	6.54
7928937	MINPP1	multiple inositol-polyphosphate phosphatase 1	9562	8.64	8.5	8.41	8.05
8060734	MIR103B2	microRNA 103b-2; microRNA 103a-2		5.65	5.41	6.02	5.48
8060503	MIR1292	microRNA 1292; small nucleolar RNA, C/D box 110; small nucleolar RNA, C/D box 86; small nucleolar RNA, C/D box 57; NOP56 ribonucleoprotein homolog (yeast)	10528	10.66	10.51	10.79	10.5
7950195	MIR139	microRNA 139		7.8	7.81	7.89	7.53
8038393	MIR150	microRNA 150		5.99	6.09	6.08	5.73
8016400	MIR152	microRNA 152		5.73	5.78	6.18	5.65
7971661	MIR15A	microRNA 15a		7.13	6.59	6.47	6.17
8083737	MIR15B	microRNA 15b		6.42	5.55	5.64	5.03
7923173	MIR181B1	microRNA 181b-1		8.9	7.48	8.02	6.87
8071312	MIR185	microRNA 185		6.39	6.61	6.48	6.19
7949275	MIR194-2	microRNA 194-2		6.14	6.34	6.39	6.03
8141419	MIR25	microRNA 25		7.47	7.2	7.74	7.22
8142975	MIR29A	microRNA 29a		7.45	5.71	7.12	6.27
7923974	MIR29C	microRNA 29c	100128537	5.53	5.53	5.78	5.24
8160431	MIR31HG	MIR31 host gene (non-protein coding)	554202	7.93	6.71	7.7	6.85
8149705	MIR320A	microRNA 320a		7.67	7.43	7.91	7.6
8037640	MIR330	microRNA 330		6.17	6.07	6.35	5.64
7957631	MIR331	microRNA 331		5.69	5.44	5.97	5.55
8137707	MIR339	microRNA 339		7.01	7.1	7.18	6.78
8059026	MIR375	microRNA 375		6.43	6.63	6.57	6
7976834	MIR494	microRNA 494		5.52	5.39	6.05	5.54
8164008	MIR600HG	MIR600 host gene (non-protein coding)	81571	6.16	5.77	6.23	5.85
8141421	MIR93	microRNA 93		5.24	5.12	5.76	5.35
8156519	MIRLET7A1	microRNA let-7a-1		5.38	5.07	5.38	5.1
7952313	MIRLET7A2	microRNA let-7a-2		6.06	5.03	5.97	5.6
8073822	MIRLET7A3	microRNA let-7a-3; MIRLET7B host gene (non-protein coding)	400931	5.64	5.95	5.9	5.29
7956737	MIRLET7I	microRNA let-7i		6.83	6.76	6.92	6.47
8069933	MIS18A	MIS18 kinetochore protein homolog A (S. pombe)	54069	8.78	8.59	8.33	8.02
8054192	MITD1	MIT, microtubule interacting and transport, domain containing 1	129531	7.6	7.11	7.54	7.24
8080938	MITF	microphthalmia-associated transcription factor	4286	5.63	5.42	5.84	5.3
7937020	MKI67	antigen identified by monoclonal antibody Ki-67	4288	11.24	10.6	10.47	9.64
8077931	MKRN2	makorin ring finger protein 2	23609	9.23	8.99	9.63	9
7981911	MKRN3	makorin ring finger protein 3	7681	6.62	6.48	6.77	6.27
8103932	MLF1IP	MLF1 interacting protein	79682	6.71	6.5	7.1	6.33
8002778	MLKL	mixed lineage kinase domain-like	197259	7.49	6.99	7.52	6.9
7905329	MLLT11	myeloid/lymphoid or mixed-lineage leukemia (trithorax homolog, Drosophila); translocated to, 11	10962	5.87	5.22	6.02	5.44
8006788	MLLT6	myeloid/lymphoid or mixed-lineage leukemia (trithorax homolog, Drosophila); translocated to, 6	4302	7.19	7.31	7.35	7.04
8125798	MLN	motilin	4295	5.88	5.85	5.9	5.61
8049487	MLPH	melanophilin	79083	8.08	7.39	7.22	6.7
7992552	MLST8	MTOR associated protein, LST8 homolog (S. cerevisiae)	64223	9	8.91	8.54	8.26
8016832	MMD	monocyte to macrophage differentiation-associated	23531	7.74	7.16	7.37	6.71
8137931	MMD2	monocyte to macrophage differentiation-associated 2	221938	5.67	5.55	5.78	5.42
7911767	MMEL1	membrane metallo-endopeptidase-like 1	79258	5.29	5.38	5.57	5.21
7973336	MMP14	matrix metallopeptidase 14 (membrane-inserted)	4323	6.15	6.12	6.42	6.14
7963946	MMP19	matrix metallopeptidase 19	4327	5.73	5.98	6.32	5.77
7951224	MMP20	matrix metallopeptidase 20	9313	5.14	5.43	5.34	5.04
7897006	MMP23B	matrix metallopeptidase 23B; matrix metallopeptidase 23A (pseudogene)	8510	6.8	7.03	6.98	6.69
8063115	MMP9	matrix metallopeptidase 9 (gelatinase B, 92kDa gelatinase, 92kDa type IV collagenase)	4318	5.24	5.64	5.94	5.44
8128329	MMS22L	MMS22-like, DNA repair protein	253714	8.31	8.27	8.49	7.89
8075126	MN1	meningioma (disrupted in balanced translocation) 1	4330	5.68	5.59	5.68	5.28
8097857	MND1	meiotic nuclear divisions 1 homolog (S. cerevisiae)	84057	7.69	7.52	7.46	7.1
8160521	MOB3B	MOB kinase activator 3B	79817	6.57	6.26	6.52	5.95
8047228	MOB4	MOB family member 4, phocein; HSPE1-MOB4 readthrough	25843	8.86	7.91	8.9	8.02
7995438	MOCS1P1	molybdenum cofactor synthesis 1 pseudogene 1		5.35	5.27	5.75	5.47
8075430	MORC2	MORC family CW-type zinc finger 2	22880	7.72	7.16	7.55	7.25
8174322	MORC4	MORC family CW-type zinc finger 4	79710	8.11	7.48	8.85	8.48
8103753	MORF4	mortality factor 4		5.61	5.43	5.8	5.33
7935510	MORN4	MORN repeat containing 4	118812	6.11	6.16	5.93	5.51
7967881	MPHOSPH8	M-phase phosphoprotein 8	54737	7.76	7.42	8.11	7.49
8176174	MPP1	membrane protein, palmitoylated 1, 55kDa	4354	7.21	6.84	6.97	6.2
8058273	MPP4	membrane protein, palmitoylated 4 (MAGUK p55 subfamily member 4)	58538	5.41	5.26	5.95	5.65
8073623	MPPED1	metallophosphoesterase domain containing 1	758	6.67	6.7	6.78	6.43
8120961	MRAP2	melanocortin 2 receptor accessory protein 2	112609	5.34	5.31	5.34	5
8058824	MREG	melanoregulin	55686	7.5	6.48	7.15	6.35
7945857	MRGPRG	MAS-related GPR, member G	386746	5.37	5.7	5.43	5.08
8026182	MRI1	methylthioribose-1-phosphate isomerase homolog (S. cerevisiae)	84245	6.47	6.59	6.32	5.97
7949637	MRPL11	mitochondrial ribosomal protein L11	65003	7.68	7.59	7.38	6.98
8126512	MRPL2	mitochondrial ribosomal protein L2	51069	9.21	8.82	9.03	8.51
7911559	MRPL20	mitochondrial ribosomal protein L20	55052	9.49	9.06	9.03	8.54
8039939	MRPL20	mitochondrial ribosomal protein L20	55052	9.49	9.06	9.03	8.54
7949995	MRPL21	mitochondrial ribosomal protein L21	219927	9.11	8.79	9.12	8.8
8041027	MRPL33	mitochondrial ribosomal protein L33	9553	7.31	7.14	7.16	6.75
8026724	MRPL34	mitochondrial ribosomal protein L34	64981	7.93	7.46	7.31	6.62
8110861	MRPL36	mitochondrial ribosomal protein L36	64979	10.51	10.59	10.47	10.15
7901601	MRPL37	mitochondrial ribosomal protein L37	51253	10.34	10.11	10.11	9.82
[truncated: 2,147 more rows]

## Sheet: Up-MG132 & Down-siNRF1
Table S1-4. The common genes to "Upregulated by MG132" and "Downregulated by siNRF1 on proteasome inhibition"
ID	Gene Symbol	Description	Entrez ID	siControl_DMSO	siNRF1_DMSO	siControl_MG132	siNRF1_MG132
7973306	ABHD4	abhydrolase domain containing 4	63874	7.9	7.72	9.26	8.46
8168345	ACRC	acidic repeat containing	93953	5.41	5.47	6.27	5.6
7985767	AEN	apoptosis enhancing nuclease	64782	8.46	8.32	9.09	8.63
8036242	ALKBH6	alkB, alkylation repair homolog 6 (E. coli)	84964	7.73	8.25	8.58	8.17
8058295	ALS2	amyotrophic lateral sclerosis 2 (juvenile)	57679	7.84	7.4	8.47	8.02
8149071	ANGPT2	angiopoietin 2	285	6.98	6.67	7.75	6.99
7918703	AP4B1	adaptor-related protein complex 4, beta 1 subunit	10717	7.34	7.31	7.98	7.63
7907719	AXDND1	axonemal dynein light chain domain containing 1	126859	6.11	5.25	6.78	6.46
8017718	AXIN2	axin 2	8313	7.59	7.87	8.4	7.86
8085954	AZI2	5-azacytidine induced 2	64343	8.06	7.71	9.19	8.73
8152222	AZIN1	antizyme inhibitor 1	51582	9.87	9.45	10.76	10.2
7964484	B4GALNT1	beta-1,4-N-acetyl-galactosaminyl transferase 1	2583	7.41	7.19	8.06	7.2
7935746	BLOC1S2	biogenesis of lysosomal organelles complex-1, subunit 2	282991	8.95	8.31	9.89	9.33
8150219	BRF2	BRF2, subunit of RNA polymerase III transcription initiation factor, BRF1-like	55290	6.82	6.9	8.24	7.25
8066402	C20orf111	chromosome 20 open reading frame 111	51526	7.22	7.11	7.97	7.56
8135532	C7orf53	chromosome 7 open reading frame 53	286006	5.87	5.77	6.76	6.14
8142415	C7orf60	chromosome 7 open reading frame 60	154743	7.21	6.88	8.11	7.7
8160912	C9orf131	chromosome 9 open reading frame 131	138724	6.96	6.57	8.18	7.42
7951372	CASP4	caspase 4, apoptosis-related cysteine peptidase	837	7.38	6.68	8.18	7.58
8013479	CCDC144B	coiled-coil domain containing 144B (pseudogene); coiled-coil domain containing 144C; coiled-coil domain containing 144 family, N-terminal like; coiled-coil domain containing 144A	339184	5.33	5.47	6.03	5.46
8045857	CCDC148-AS1	CCDC148 antisense RNA 1 (non-protein coding)	554201	5.02	5	5.97	5.25
8097461	CCRN4L	CCR4 carbon catabolite repression 4-like (S. cerevisiae)	25819	8.15	7.94	8.9	8.37
8098500	CDKN2AIP	CDKN2A interacting protein	55602	7.02	6.85	7.72	7.14
8012951	CDRT1	CMT1A duplicated region transcript 1	10517	6.81	6.66	8.33	7.68
8012949	CDRT1	CMT1A duplicated region transcript 1; F-box and WD repeat domain containing 10	10517	5.71	4.95	6.92	6.56
8022380	CEP76	centrosomal protein 76kDa	79959	7.26	6.85	7.88	7.08
8143028	CHCHD3	coiled-coil-helix-coiled-coil-helix domain containing 3	54927	9.21	9.5	9.86	9.51
7945896	CHRNA10	cholinergic receptor, nicotinic, alpha 10 (neuronal)	57053	5.42	5.87	6.1	5.74
7985213	CHRNA5	cholinergic receptor, nicotinic, alpha 5 (neuronal)	1138	9.01	8.79	9.66	9.11
7978272	CIDEB	cell death-inducing DFFA-like effector b	27141	5.14	5.5	5.76	5.48
8102877	CLGN	calmegin	1047	5.41	5.32	6.07	5.51
7898988	CLIC4	chloride intracellular channel 4	25932	10.22	9.36	10.9	10.51
8082058	CSTA	cystatin A (stefin A)	1475	7.1	6.75	7.75	7.43
7902290	CTH	cystathionase (cystathionine gamma-lyase)	1491	5.98	5.34	7.14	6.22
7945666	CTSD	cathepsin D	1509	9.55	9.51	10.18	9.66
8035095	CYP4F11	cytochrome P450, family 4, subfamily F, polypeptide 11	57834	7.94	7.44	9.58	9.11
8026456	CYP4F3	cytochrome P450, family 4, subfamily F, polypeptide 3	4051	6.3	6.06	7.35	6.92
7906041	DAP3	death associated protein 3	7818	8.37	8.45	9.13	8.75
8115181	DCTN4	dynactin 4 (p62)	51164	9.55	9.57	10.21	9.91
8037144	DEDD2	death effector domain containing 2	162989	7.58	7.78	8.9	8.33
8137627	DNAJB6	DnaJ (Hsp40) homolog, subfamily B, member 6	10049	8.2	7.36	9.28	8.6
8082003	EAF2	ELL associated factor 2	55840	6.6	6.59	7.25	6.95
7977978	EFS	embryonal Fyn-associated substrate	10278	5.75	5.76	6.36	5.99
8022404	FAM210A	family with sequence similarity 210, member A	125228	7.6	7.41	8.24	7.81
8066985	FAM65C	family with sequence similarity 65, member C	140876	5.13	5.47	5.75	5.29
8030974	FAM90A27P	family with sequence similarity 90, member A27, pseudogene	646508	5.27	5.65	5.88	5.49
8109426	FLJ38109	uncharacterized LOC386627	0	6.72	6.6	7.34	6.69
7953943	GABARAPL1	GABA(A) receptor-associated protein like 1	23710	7.13	6.4	8.63	8.13
7988687	GABPB1	GA binding protein transcription factor, beta subunit 1	2553	8.22	7.93	9.03	8.46
7902227	GADD45A	growth arrest and DNA-damage-inducible, alpha	1647	8.53	7.71	10.07	9.66
8024485	GADD45B	growth arrest and DNA-damage-inducible, beta	4616	8.32	7.73	9.19	7.98
8027002	GDF15	growth differentiation factor 15	9518	9.87	8.32	11.06	9.77
8174076	GLA	galactosidase, alpha	2717	8.24	8.17	9.52	8.84
7978360	GZMH	granzyme H (cathepsin G-like 2, protein h-CCPX)	2999	5.13	5.34	5.81	5.24
7956894	HELB	helicase (DNA) B	92797	6.79	6.08	7.44	7.01
7927998	HKDC1	hexokinase domain containing 1	80201	5.63	5.49	6.71	6.1
8180100	HLA-DPA1	major histocompatibility complex, class II, DP alpha 1	3113	5.03	4.94	5.65	5.34
8097335	HSPA4L	heat shock 70kDa protein 4-like	22824	9.32	8.85	10.36	10.02
7959102	HSPB8	heat shock 22kDa protein 8	26353	6.71	6.2	7.64	7.09
8059680	HTR2B	5-hydroxytryptamine (serotonin) receptor 2B, G protein-coupled	3357	5.06	5.23	5.89	5.54
7925846	IDI2-AS1	IDI2 antisense RNA 1 (non-protein coding)	55853	6.43	6.22	7.47	6.53
7981708	IGHE	immunoglobulin heavy constant epsilon	0	5.48	5.97	6.1	5.5
8168291	ITGB1BP2	integrin beta 1 binding protein (melusin) 2	26548	5.56	5.8	6.25	5.94
7900833	KDM4A	lysine (K)-specific demethylase 4A	9682	8.79	8.29	9.47	9.13
8040211	KLF11	Kruppel-like factor 11	8462	6.9	6.61	7.52	6.99
7980958	LGMN	legumain	5641	8.92	8.87	9.53	9.25
8084630	LOC344887	NmrA-like family domain containing 1 pseudogene	344887	5.43	5.6	7.05	6.33
8066247	LOC388796	uncharacterized LOC388796	388796	7.97	8.02	9.18	8.24
8000687	LOC595101	smg-1 homolog, phosphatidylinositol 3-kinase-related kinase (C. elegans) pseudogene; solute carrier family 7 (amino acid transporter light chain, L system), member 5 pseudogene 1; smg-1 homolog, phosphatidylinositol 3-kinase-related kinase pseudogene 1	595101	11.05	10.89	11.7	11.42
8094134	LOC728419	ubiquitin carboxyl-terminal hydrolase 17-like; ubiquitin specific peptidase 17; ubiquitin specific peptidase 17-like 6, pseudogene	100288520	5.76	5.6	6.81	5.78
8094130	LOC728419	ubiquitin carboxyl-terminal hydrolase 17-like; ubiquitin specific peptidase 17-like 5; ubiquitin specific peptidase 17	100288520	5.76	5.95	6.67	5.7
8094116	LOC728419	ubiquitin carboxyl-terminal hydrolase 17-like; ubiquitin specific peptidase 17-like 5; ubiquitin specific peptidase 17	100288520	5.81	5.99	6.65	5.78
8094118	LOC728419	ubiquitin carboxyl-terminal hydrolase 17-like; ubiquitin specific peptidase 17-like 5; ubiquitin specific peptidase 17	100288520	5.81	5.99	6.65	5.78
8094120	LOC728419	ubiquitin carboxyl-terminal hydrolase 17-like; ubiquitin specific peptidase 17-like 5; ubiquitin specific peptidase 17	100288520	5.81	5.99	6.65	5.78
8094124	LOC728419	ubiquitin carboxyl-terminal hydrolase 17-like; ubiquitin specific peptidase 17-like 5; ubiquitin specific peptidase 17	100288520	5.81	5.99	6.65	5.78
8094126	LOC728419	ubiquitin carboxyl-terminal hydrolase 17-like; ubiquitin specific peptidase 17-like 5; ubiquitin specific peptidase 17	100288520	5.81	5.99	6.65	5.78
8094128	LOC728419	ubiquitin carboxyl-terminal hydrolase 17-like; ubiquitin specific peptidase 17-like 5; ubiquitin specific peptidase 17	100288520	5.81	5.99	6.65	5.78
8094132	LOC728419	ubiquitin carboxyl-terminal hydrolase 17-like; ubiquitin specific peptidase 17-like 5; ubiquitin specific peptidase 17	100288520	5.81	5.99	6.65	5.78
8094122	LOC728419	ubiquitin carboxyl-terminal hydrolase 17-like; ubiquitin specific peptidase 17-like 5; ubiquitin specific peptidase 17	100288520	5.82	6.01	6.5	5.78
8003230	LOC732275	uncharacterized LOC732275	732275	5.84	6.05	6.5	5.99
8011968	MED31	mediator complex subunit 31	51003	7.2	7.11	7.85	7.38
8118116	MICB	MHC class I polypeptide-related sequence B	4277	9.9	9.62	10.6	10.3
8063115	MMP9	matrix metallopeptidase 9 (gelatinase B, 92kDa gelatinase, 92kDa type IV collagenase)	4318	5.24	5.64	5.94	5.44
8174322	MORC4	MORC family CW-type zinc finger 4	79710	8.11	7.48	8.85	8.48
7902402	MSH4	mutS homolog 4 (E. coli)	4438	5.98	6.22	6.77	6.03
8093852	MSX1	msh homeobox 1	4487	7.54	7.87	8.4	7.43
8012787	MYH3	myosin, heavy chain 3, skeletal muscle, embryonic	4621	5	5.33	5.63	5.29
8129888	NHSL1	NHS-like 1	57224	6.63	6.63	7.82	6.65
7946334	NLRP10	NLR family, pyrin domain containing 10	338322	5.18	5.49	5.85	5.31
8138941	NT5C3	5'-nucleotidase, cytosolic III	51251	7	6.92	7.66	7.21
7970828	OK/SW-CL.58	OK/SW-CL.58	0	7.31	6.99	8.34	7.85
8136983	OR2A20P	olfactory receptor, family 2, subfamily A, member 20 pseudogene; olfactory receptor, family 2, subfamily A, member 9 pseudogene	401428	6.76	6.73	7.49	7.15
8143629	OR2A20P	olfactory receptor, family 2, subfamily A, member 20 pseudogene; olfactory receptor, family 2, subfamily A, member 9 pseudogene	401428	6.76	6.86	7.49	7.17
8093086	PCYT1A	phosphate cytidylyltransferase 1, choline, alpha	5130	8.17	8.36	8.98	8.47
7904433	PHGDH	phosphoglycerate dehydrogenase	26227	9.12	8.55	9.89	8.88
7929677	PI4K2A	phosphatidylinositol 4-kinase type 2 alpha	55361	8.31	8.19	9.07	8.52
7959123	PRKAB1	protein kinase, AMP-activated, beta 1 non-catalytic subunit	5564	8.12	7.92	8.82	8.07
8156043	PSAT1	phosphoserine aminotransferase 1	29968	9.51	9.01	10.16	9.71
8028756	PSMC4	proteasome (prosome, macropain) 26S subunit, ATPase, 4	5704	9.77	9.46	10.63	9.76
8150870	PSMC6	proteasome (prosome, macropain) 26S subunit, ATPase, 6	5706	8.34	8.15	9.31	8.62
7974380	PSMC6	proteasome (prosome, macropain) 26S subunit, ATPase, 6	5706	8.59	8.74	9.5	8.99
8066009	RBM39	RNA binding motif protein 39	9584	10.33	10.18	11.02	10.53
8020508	RIOK3	RIO kinase 3 (yeast)	8780	8.75	8.14	9.93	9.3
8135943	RN5S242	RNA, 5S ribosomal 242	0	7.07	7.31	7.94	7.25
8131286	RNF216P1	ring finger protein 216 pseudogene 1	441191	7.79	7.71	8.46	8.15
7992843	RNU1-22P	RNA, U1 small nuclear 22, pseudogene	0	6.7	6.51	7.35	6.6
7899502	RNU11	RNA, U11 small nuclear	26824	9.23	9.14	9.86	9.31
7910636	RNY4P16	RNA, Ro-associated Y4 pseudogene 16	0	5.28	5.67	6.26	5.21
8146305	RNY5P6	RNA, Ro-associated Y5 pseudogene 6	0	5.4	5.32	6.18	5.72
8042038	RPL23AP32	ribosomal protein L23a pseudogene 32	56969	6.38	6.63	7.23	6.57
8078918	RPSA	ribosomal protein SA; small nucleolar RNA, H/ACA box 6; small nucleolar RNA, H/ACA box 62	3921	7.28	7.68	8.02	7.23
7940781	RTN3	reticulon 3	10313	7.96	7.93	8.62	8.22
8166469	SAT1	spermidine/spermine N1-acetyltransferase 1	6303	9.29	8.12	10.14	9.43
7924686	SDE2	SDE2 telomere maintenance homolog (S. pombe)	163859	7.65	7.75	8.26	7.52
8135069	SERPINE1	serpin peptidase inhibitor, clade E (nexin, plasminogen activator inhibitor type 1), member 1	5054	8	7.82	9.03	8.21
8038885	SIGLEC14	sialic acid binding Ig-like lectin 14	100049587	5.51	5.58	6.15	5.82
8082012	SLC15A2	solute carrier family 15 (H+/peptide transporter), member 2	6565	5.46	5.52	6.12	5.82
8042310	SLC1A4	solute carrier family 1 (glutamate/neutral amino acid transporter), member 4	6509	6.05	5.75	6.84	5.7
8037835	SLC1A5	solute carrier family 1 (neutral amino acid transporter), member 5	6510	9.12	9.29	10.08	9.29
7974816	SLC38A6	solute carrier family 38, member 6	145389	6.81	6.98	7.63	7.24
7940717	SLC3A2	solute carrier family 3 (activators of dibasic and neutral amino acid transport), member 2	6520	10.12	9.86	10.77	9.89
8102800	SLC7A11	solute carrier family 7 (anionic amino acid transporter light chain, xc- system), member 11	23657	10.11	9.46	11.45	11.13
7914021	SLC9A1	solute carrier family 9, subfamily A (NHE1, cation proton antiporter 1), member 1	6548	7.74	7.34	8.48	7.88
8110569	SQSTM1	sequestosome 1	8878	9.46	9.44	10.07	9.46
8064375	SRXN1	sulfiredoxin 1	140809	8.72	8.66	9.65	9.06
8132503	STK17A	serine/threonine kinase 17a	9263	8.01	7.57	8.71	8.25
8000590	SULT1A1	sulfotransferase family, cytosolic, 1A, phenol-preferring, member 1	6817	5.41	5.81	6.14	5.25
7966690	TBX3	T-box 3	6926	6.89	6.84	7.65	6.86
8072360	TCN2	transcobalamin II	6948	5.33	5.72	5.94	5.31
7982597	THBS1	thrombospondin 1	7057	8.63	7.98	9.45	8.74
8149733	TNFRSF10B	tumor necrosis factor receptor superfamily, member 10b	8795	9.14	8.11	10.15	9.43
7912145	TNFRSF9	tumor necrosis factor receptor superfamily, member 9	3604	6.55	5.94	7.33	5.66
8144528	TNKS	tankyrase, TRF1-interacting ankyrin-related ADP-ribose polymerase	8658	8.69	8.43	9.34	8.89
8064191	TPD52L2	tumor protein D52-like 2	7165	8.36	8.48	9.06	8.72
8109620	TTC1	tetratricopeptide repeat domain 1	7265	8.23	8.16	8.96	8.67
7934334	TTC18	tetratricopeptide repeat domain 18	118491	6.4	5.84	7.69	7.09
8074695	TUBA3FP	tubulin, alpha 3f, pseudogene	113691	5.17	5.35	5.93	5.12
7897527	UBE4B	ubiquitination factor E4B	10277	9.28	9.28	9.99	9.53
8046213	UBR3	ubiquitin protein ligase E3 component n-recognin 3 (putative)	130507	8.34	8.09	8.98	8.5
8086981	UCN2	urocortin 2	90226	5.1	5.39	5.83	5.17
8074464	UFD1L	ubiquitin fusion degradation 1 like (yeast)	7353	9.52	9.65	10.32	9.7
8122724	ULBP1	UL16 binding protein 1	80329	7.81	7.45	8.68	7.72
8130176	ULBP3	UL16 binding protein 3	79465	8.27	7.58	8.93	8.25
7959957	ULK1	unc-51-like kinase 1 (C. elegans)	8408	6.9	7.16	7.53	7.25
8144397	USP17L2	ubiquitin specific peptidase 17-like 2; ubiquitin specific peptidase 17-like 3; ubiquitin specific peptidase 17-like 4; ubiquitin specific peptidase 17-like 1, pseudogene; ubiquitin specific peptidase 17-like 7; ubiquitin specific peptidase 17-like 8	100288520	5.88	5.71	6.87	5.96
8149241	USP17L2	ubiquitin specific peptidase 17-like 2; ubiquitin specific peptidase 17-like 3; ubiquitin specific peptidase 17-like 4; ubiquitin specific peptidase 17-like 1, pseudogene; ubiquitin specific peptidase 17-like 7; ubiquitin specific peptidase 17-like 8	100288520	5.88	5.71	6.87	5.96
8149356	USP17L3	ubiquitin specific peptidase 17-like 3; ubiquitin specific peptidase 17-like 4; ubiquitin specific peptidase 17-like 1, pseudogene; ubiquitin specific peptidase 17-like 7; ubiquitin specific peptidase 17-like 8; ubiquitin specific peptidase 17-like 2	100288520	5.61	5.64	6.78	5.98
8149243	USP17L3	ubiquitin specific peptidase 17-like 3; ubiquitin specific peptidase 17-like 4; ubiquitin specific peptidase 17-like 1, pseudogene; ubiquitin specific peptidase 17-like 7; ubiquitin specific peptidase 17-like 8; ubiquitin specific peptidase 17-like 2	100288520	5.64	5.67	6.76	6
8144395	USP17L3	ubiquitin specific peptidase 17-like 3; ubiquitin specific peptidase 17-like 4; ubiquitin specific peptidase 17-like 1, pseudogene; ubiquitin specific peptidase 17-like 7; ubiquitin specific peptidase 17-like 8; ubiquitin specific peptidase 17-like 2	100288520	5.67	5.66	6.76	5.98
8137709	ZFAND2A	zinc finger, AN1-type domain 2A	90637	8.36	8.15	10.99	10.17
8119227	ZFAND3	zinc finger, AN1-type domain 3	60685	8.2	8.18	8.94	8.43
8161747	ZFAND5	zinc finger, AN1-type domain 5	7763	9.01	8.61	9.78	9.07
8031857	ZNF135	zinc finger protein 135	7694	5.75	5.96	6.36	5.88
7930921			9531	8.58	8.83	10.05	9.86
7981333				6.12	6.45	7.56	7.27
7960338				5.25	5.92	6.63	6.4
8049042				6.22	6.29	7.36	7.18
7934365				6.04	5.61	7.16	6.85
8103309				5.76	5.51	6.85	6.71
7975987				6.2	6.24	7.2	7.11
7917050				6.59	7.05	7.52	8.21
7919749				6.3	6.86	7.21	7.19
8022557				5.57	5.05	6.48	6.57
8014140				5.35	5.6	6.25	6
7990652				5.37	5.52	6.24	5.57
7921621				7.05	6.76	7.92	8.12
8117018				6.02	6.7	6.89	7.18
7945942				5.49	5.99	6.36	6.65
8180227				5.79	5.95	6.64	6.3
7902306				5.35	5.39	6.19	5.84
8055294				5.17	6.21	6.01	6.09
8052231				8.46	7.95	9.3	9.56
7965110				6.35	5.49	7.18	6.76
7904480				5.29	6.54	6.11	7.01
7904963				5.29	6.54	6.11	7.01
7992756				5.01	4.02	5.82	5.23
8081645			79669	6.86	6.84	7.67	8.58
8130027				5.32	5.06	6.11	5.99
7910944				5.49	5.53	6.27	5.13
8092455				5.4	5.58	6.16	5.75
7918757				5.52	5.31	6.27	5.44
8083030				7.16	7.47	7.91	7.35
8180310				9.19	8.34	9.93	9.32
8062204				5.36	5.84	6.1	5.68
8116571				5.96	5.75	6.69	6.13
8156759				6.4	5.58	7.12	6.77
8180277				5.86	5.93	6.58	6.32
7956908				7.1	6.47	7.81	7.3
8097118				6.28	6.59	6.99	6.86
8132830				6.46	6.92	7.17	7.19
7962893				7.28	7.15	7.99	8.1
8042221				5.16	5.51	5.86	5.43
7975455				5.29	5.46	5.99	5.62
7911108				6.75	7.04	7.45	7.31
8000480				5.08	5.34	5.78	5.9
7911681				5.14	5.4	5.83	5.47
7939432				5.41	5.44	6.1	5.97
7983761				6.05	6.03	6.74	7.24
8177955			4277	9.58	9.35	10.26	9.97
8139031				5.7	6	6.37	6.3
8146328				6.7	7.46	7.37	7.89
8135585				7.24	6.97	7.91	8.87
8005444			400579	5.84	5.61	6.5	5.98
7986639				5.76	5.89	6.42	5.92
8100941				7.74	8.04	8.4	8.8
8083933				5.65	5.92	6.31	6.83
7948879				6.94	6.99	7.6	8.98
8128312				5.54	5.69	6.19	5.63
8094776				5.44	5.55	6.09	5.57
8106818			731157	5.98	6.23	6.63	6.3
7945829				6.82	6.64	7.47	7.18
8139885				6.41	6.2	7.06	6.8
8150149				5.54	5.38	6.18	5.42
7924819				5.52	5.66	6.16	5.74
8145736			3084	5.53	5.51	6.17	5.99
8044415				5.74	5.78	6.37	6.06
8097062				7.39	7.81	8.02	8.33
8147373				5.65	6.36	6.28	7.78
8101427				5.79	5.71	6.41	5.95
8128712				5.44	5.47	6.06	5.74
7936639				7.68	7.62	8.3	8.39
8078225				6.96	6.44	7.58	7.68
8092957				6.51	6.53	7.12	7.16
