# Supplementary material for: The transcription factor NRF1 (NFE2L1) activates aggrephagy by inducing p62 and GABARAPL1 after proteasome inhibition to maintain proteostasis
Source: Sci Rep. 2023 Sep 1;13:14405. doi: 10.1038/s41598-023-41492-9 (PMC10474156; doi:10.1038/s41598-023-41492-9)
Supplement: Supplementary file 3 — Supplementary Table S2. [file 41598_2023_41492_MOESM3_ESM.xlsx]

## Sheet: ChIP-seq_annotation
Table S2-1. The genomic loci recognized by NRF1 in HCT116 celles treated with MG132 in ChIP-sequencing analysis.
Nearest PromoterID	Gene symbol	Description	Chr	Start	End	Peak Score	Annotation	Distance to TSS
NM_001282688	SECISBP2	SECIS binding protein 2(SECISBP2)	chr9	91933165	91933612	69.21	promoter-TSS (NM_001282690)	0
NR_031747	MIR2110	microRNA 2110(MIR2110)	chr10	115933649	115934228	57.61	promoter-TSS (NR_031747)	0
NM_001001503	NDUFV3	NADH:ubiquinone oxidoreductase subunit V3(NDUFV3)	chr21	44313232	44313525	50.16	promoter-TSS (NM_021075)	0
NM_001199562	PLA2G6	phospholipase A2 group VI(PLA2G6)	chr22	38577509	38578162	181.87	promoter-TSS (NM_001004426)	1
NM_015459	ATL3	atlastin GTPase 3(ATL3)	chr11	63439019	63439388	59.03	promoter-TSS (NM_015459)	-1
NM_007051	FAF1	Fas associated factor 1(FAF1)	chr1	51425625	51426241	268.22	promoter-TSS (NM_007051)	3
NM_001242537	MFSD11	major facilitator superfamily domain containing 11(MFSD11)	chr17	74733181	74733978	718.64	promoter-TSS (NM_001195427)	-4
NM_001042466	PSAP	prosaposin(PSAP)	chr10	73610794	73611378	120.84	promoter-TSS (NM_002778)	-4
NM_020745	AARS2	alanyl-tRNA synthetase 2, mitochondrial(AARS2)	chr6	44280831	44281303	60.82	promoter-TSS (NM_020745)	-4
NM_001007245	IFRD1	interferon related developmental regulator 1(IFRD1)	chr7	112062847	112063541	403.49	promoter-TSS (NM_001197080)	-5
NM_001199629	MYL6B	myosin light chain 6B(MYL6B)	chr12	56546021	56546397	54.54	promoter-TSS (NM_001199629)	5
NM_025258	VWA7	von Willebrand factor A domain containing 7(VWA7)	chr6	31744869	31745361	79.1	promoter-TSS (NM_025258).2	-7
NM_013322	SNX10	sorting nexin 10(SNX10)	chr7	26331298	26331746	73.43	promoter-TSS (NM_001199835)	7
NM_001018136	NME1-NME2	NME1-NME2 readthrough(NME1-NME2)	chr17	49230555	49231224	126.84	promoter-TSS (NM_000269)	-8
NM_001267828	ZNF839	zinc finger protein 839(ZNF839)	chr14	102785421	102785834	62.83	promoter-TSS (NM_018335)	-8
NM_001168222	TBC1D17	TBC1 domain family member 17(TBC1D17)	chr19	50379960	50381422	255.25	promoter-TSS (NM_001168222)	9
NM_030882	APOL2	apolipoprotein L2(APOL2)	chr22	36635516	36635883	104.02	promoter-TSS (NM_030882)	-10
NM_014613	FAF2	Fas associated factor family member 2(FAF2)	chr5	175875200	175875532	74.07	promoter-TSS (NM_014613)	10
NM_001633	AMBP	alpha-1-microglobulin/bikunin precursor(AMBP)	chr9	116840584	116840941	57.47	promoter-TSS (NM_001633)	-10
NM_006267	RANBP2	RAN binding protein 2(RANBP2)	chr2	109335691	109336206	123.67	promoter-TSS (NM_006267)	11
NM_144567	ANGEL2	angel homolog 2(ANGEL2)	chr1	213188956	213189452	160.34	promoter-TSS (NM_001300757)	13
NM_138369	BOD1	biorientation of chromosomes in cell division 1(BOD1)	chr5	173043447	173043912	77.48	promoter-TSS (NM_001159651)	-13
NM_134444	NLRP4	NLR family pyrin domain containing 4(NLRP4)	chr19	56347720	56348194	70.44	promoter-TSS (NM_134444)	13
NM_001135734	ZNF384	zinc finger protein 384(ZNF384)	chr12	6798433	6799015	120.84	promoter-TSS (NM_133476)	14
NM_001105562	UBE4B	ubiquitination factor E4B(UBE4B)	chr1	10092782	10093273	75.81	promoter-TSS (NM_001105562)	-14
NM_001195479	TFG	TRK-fused gene(TFG)	chr3	100427920	100428402	73.88	promoter-TSS (NM_001195479)	-14
NM_001292054	TBC1D19	TBC1 domain family member 19(TBC1D19)	chr4	26585244	26585817	130.26	promoter-TSS (NM_001292054)	-16
NM_001168374	KIAA0319	KIAA0319(KIAA0319)	chr6	24646173	24646561	67.65	promoter-TSS (NM_014809)	16
NM_003543	Hist1h4h	histone cluster 1 H4 family member h(HIST1H4H)	chr6	26285540	26285882	52.92	promoter-TSS (NM_003543)	16
NM_004832	GSTO1	glutathione S-transferase omega 1(GSTO1)	chr10	106014198	106014771	50.25	promoter-TSS (NM_004832)	16
NM_003747	TNKS	tankyrase(TNKS)	chr8	9413216	9413708	80.48	promoter-TSS (NM_003747)	17
NM_001245004	nfic	nuclear factor I C(NFIC)	chr19	3366372	3366792	71.17	promoter-TSS (NM_005597)	17
NM_005471	GNPDA1	glucosamine-6-phosphate deaminase 1(GNPDA1)	chr5	141392436	141392839	63.81	promoter-TSS (NM_005471)	-17
NM_001195104	GSR	glutathione-disulfide reductase(GSR)	chr8	30585137	30585799	541.71	promoter-TSS (NM_001195104)	18
NM_015029	POP1	POP1 homolog, ribonuclease P/MRP subunit(POP1)	chr8	99129801	99130298	87.09	promoter-TSS (NM_005836)	-19
NM_032667	BSCL2	BSCL2, seipin lipid droplet biogenesis associated(BSCL2)	chr11	62473634	62473978	54.68	promoter-TSS (NM_032667)	-19
NR_125730	RNU6-2	RNA, U6 small nuclear 2(RNU6-2)	chr15	68132074	68132652	154.26	promoter-TSS (NR_125730).5	20
NR_125970	LOC101928977	uncharacterized LOC101928977(LOC101928977)	chr1	116519694	116520141	71.17	promoter-TSS (NR_125970)	-20
NM_012289	KEAP1	kelch like ECH associated protein 1(KEAP1)	chr19	10613128	10613876	648.88	promoter-TSS (NM_012289)	-21
NR_027451	NORAD	non-coding RNA activated by DNA damage(NORAD)	chr20	34638459	34639263	564.01	promoter-TSS (NR_027451)	21
NM_002798	PSMB6	proteasome subunit beta 6(PSMB6)	chr17	4699087	4699749	296.08	promoter-TSS (NM_002798)	-21
NM_004632	DAP3	death associated protein 3(DAP3)	chr1	155658662	155659150	78.51	promoter-TSS (NM_001199850)	21
NM_001160094	ACOT13	acyl-CoA thioesterase 13(ACOT13)	chr6	24666908	24667667	125.54	promoter-TSS (NM_001160094)	24
NM_001098523	HTATIP2	HIV-1 Tat interactive protein 2(HTATIP2)	chr11	20385236	20386189	467.67	promoter-TSS (NM_001098523)	25
NM_006331	EMG1	EMG1, N1-specific pseudouridine methyltransferase(EMG1)	chr12	7079673	7080266	126.32	promoter-TSS (NM_001267700)	25
NM_021237	SELENOK	selenoprotein K(SELENOK)	chr3	53925730	53926198	91	promoter-TSS (NM_021237)	25
NM_001258393	CLPB	ClpB homolog, mitochondrial AAA ATPase chaperonin(CLPB)	chr11	72145391	72146013	270.99	promoter-TSS (NM_001258393)	26
NR_039634	MIR4435-1	microRNA 4435-1(MIR4435-1)	chr2	87928923	87929572	280.97	promoter-TSS (NR_039636).2	-27
NM_001035534	FAM129B	family with sequence similarity 129 member B(FAM129B)	chr9	130340899	130341728	106.55	promoter-TSS (NM_001035534)	-27
NR_110434	RTCA-AS1	RTCA antisense RNA 1(RTCA-AS1)	chr1	100731513	100732002	81.08	promoter-TSS (NM_001130841)	-27
NM_001256008	PNPLA8	patatin like phospholipase domain containing 8(PNPLA8)	chr7	108166568	108166903	72.96	promoter-TSS (NM_001256009)	27
NM_001199179	ATP2C1	ATPase secretory pathway Ca2+ transporting 1(ATP2C1)	chr3	130612615	130613001	54.28	promoter-TSS (NM_001199183)	-27
NR_046570	ABCC5-AS1	ABCC5 antisense RNA 1(ABCC5-AS1)	chr3	183723797	183724512	412.15	promoter-TSS (NR_046570)	28
NM_014330	PPP1R15A	protein phosphatase 1 regulatory subunit 15A(PPP1R15A)	chr19	49375420	49375822	54.28	promoter-TSS (NM_014330)	-28
NM_001146160	TATDN1	TatD DNase domain containing 1(TATDN1)	chr8	125550941	125551660	251.98	promoter-TSS (NM_005005)	29
NM_001252152	SLC39A9	solute carrier family 39 member 9(SLC39A9)	chr14	69864871	69865379	87.61	promoter-TSS (NM_004450)	29
NM_001136232	SEC13	SEC13 homolog, nuclear pore and COPII coat complex component(SEC13)	chr3	10362446	10362944	89.23	promoter-TSS (NM_001136232)	30
NR_034040	LGALS8-AS1	LGALS8 antisense RNA 1(LGALS8-AS1)	chr1	236687615	236688061	63.33	promoter-TSS (NR_034040)	-30
NM_024345	DCAF10	DDB1 and CUL4 associated factor 10(DCAF10)	chr9	37800625	37801002	56.21	promoter-TSS (NM_024345)	30
NM_134425	SLC26A1	solute carrier family 26 member 1(SLC26A1)	chr4	986913	987605	182.47	promoter-TSS (NM_213613)	-31
NM_006938	SNRPD1	small nuclear ribonucleoprotein D1 polypeptide(SNRPD1)	chr18	19192024	19192498	54.47	promoter-TSS (NM_006938)	31
NR_106721	MIR6073	microRNA 6073(MIR6073)	chr11	15990817	15991453	201.72	promoter-TSS (NR_106721)	32
NM_003170	SUPT6H	SPT6 homolog, histone chaperone(SUPT6H)	chr17	26989051	26989618	111.76	promoter-TSS (NM_006923)	32
NM_004446	EPRS	glutamyl-prolyl-tRNA synthetase(EPRS)	chr1	220219886	220220179	59.45	promoter-TSS (NM_004446)	-32
NR_045962	KRT8	keratin 8(KRT8)	chr12	53343423	53343814	51.29	promoter-TSS (NM_001256293)	32
NM_003302	TRIP6	thyroid hormone receptor interactor 6(TRIP6)	chr7	100464665	100465169	122.61	promoter-TSS (NM_003302)	-33
NM_001292030	TTC39C	tetratricopeptide repeat domain 39C(TTC39C)	chr18	21693013	21693555	102.78	promoter-TSS (NM_001292030)	-33
NM_004888	ATP6V1G1	ATPase H+ transporting V1 subunit G1(ATP6V1G1)	chr9	117349739	117350178	76.93	promoter-TSS (NM_004888)	-36
NM_001316772	GARS	glycyl-tRNA synthetase(GARS)	chr7	30634120	30634656	205.43	promoter-TSS (NM_001316772)	37
NM_147202	FAM219A	family with sequence similarity 219 member A(FAM219A)	chr9	34458164	34458890	418.76	promoter-TSS (NM_001281428)	41
NM_030938	VMP1	vacuole membrane protein 1(VMP1)	chr17	57784525	57785119	266.31	promoter-TSS (NM_030938)	-41
NR_132119	GTF2IP20	general transcription factor IIi pseudogene 20(GTF2IP20)	chr1	224180073	224180538	129.64	promoter-TSS (NR_132119)	41
NR_002579	SNORD74	small nucleolar RNA, C/D box 74(SNORD74)	chr1	173836584	173837100	71.32	promoter-TSS (NR_003941)	41
NR_026704	VTRNA1-2	vault RNA 1-2(VTRNA1-2)	chr5	140098190	140098749	289.56	promoter-TSS (NR_026704)	-42
NM_013375	ABT1	activator of basal transcription 1(ABT1)	chr6	26596873	26597385	81.88	promoter-TSS (NM_013375)	-42
NR_038955	LINC00963	long intergenic non-protein coding RNA 963(LINC00963)	chr9	132250760	132251202	59.5	promoter-TSS (NR_038955)	42
NM_032940	POLR2C	RNA polymerase II subunit C(POLR2C)	chr16	57496352	57496835	52.05	promoter-TSS (NM_032940)	42
NR_026592	BMS1P4	BMS1, ribosome biogenesis factor pseudogene 4(BMS1P4)	chr10	75489944	75490515	102.66	promoter-TSS (NR_026592)	43
NM_145206	VTI1A	vesicle transport through interaction with t-SNAREs 1A(VTI1A)	chr10	114206472	114207127	64.16	promoter-TSS (NM_145206)	43
NR_110067	LOC101927021	uncharacterized LOC101927021(LOC101927021)	chr7	1199696	1200412	307.41	promoter-TSS (NM_182491)	44
NR_046220	KLHL7-AS1	KLHL7 antisense RNA 1 (head to head)(KLHL7-AS1)	chr7	23145034	23145522	94.24	promoter-TSS (NR_046220)	44
NM_004849	ATG5	autophagy related 5(ATG5)	chr6	106773453	106773850	57.99	promoter-TSS (NM_004849)	44
NM_177966	PDE12	phosphodiesterase 12(PDE12)	chr3	57541794	57542080	55	promoter-TSS (NM_177966)	-44
NM_001102421	ZFAND5	zinc finger AN1-type containing 5(ZFAND5)	chr9	74979868	74980366	281.88	promoter-TSS (NM_001102420)	46
NM_001164346	ZBTB20	zinc finger and BTB domain containing 20(ZBTB20)	chr3	114343551	114344128	354.66	promoter-TSS (NM_001164347)	-47
NM_001284303	TBC1D22A	TBC1 domain family member 22A(TBC1D22A)	chr22	47158194	47158738	218.1	promoter-TSS (NM_014346)	-48
NM_004968	ICA1	islet cell autoantigen 1(ICA1)	chr7	8302057	8302523	59.55	promoter-TSS (NM_001136020)	-48
NM_080489	SDCBP2	syndecan binding protein 2(SDCBP2)	chr20	1309563	1310096	96.99	promoter-TSS (NM_080489)	50
NR_037193	SLC3A2	solute carrier family 3 member 2(SLC3A2)	chr11	62648980	62649463	82.96	promoter-TSS (NR_037193)	50
NM_002874	RAD23B	RAD23 homolog B, nucleotide excision repair protein(RAD23B)	chr9	110045168	110045968	520.94	promoter-TSS (NM_002874)	51
NM_020869	DCDC5	doublecortin domain containing 5(DCDC5)	chr11	31013932	31014432	103.81	promoter-TSS (NM_020869)	51
NR_040047	SDCBP2-AS1	SDCBP2 antisense RNA 1(SDCBP2-AS1)	chr20	1305814	1306263	77.61	promoter-TSS (NR_040049)	51
NM_020696	KIAA1143	KIAA1143(KIAA1143)	chr3	44802925	44803319	58	promoter-TSS (NM_020696)	51
NM_019852	mettl3	methyltransferase like 3(METTL3)	chr14	21979162	21979768	106.2	promoter-TSS (NM_019852)	52
NM_001037330	TRIM16L	tripartite motif containing 16-like(TRIM16L)	chr17	18624983	18625716	431.35	promoter-TSS (NM_001037330)	-53
NM_016470	OSER1	oxidative stress responsive serine rich 1(OSER1)	chr20	42839146	42839840	268.87	promoter-TSS (NM_016470)	53
NM_005614	RHEB	Ras homolog enriched in brain(RHEB)	chr7	151216585	151217325	275.38	promoter-TSS (NM_005614)	55
NR_125982	LOC101929541	uncharacterized LOC101929541(LOC101929541)	chr1	212407723	212408322	221.57	promoter-TSS (NR_125982)	56
NM_032711	MAFG	MAF bZIP transcription factor G(MAFG)	chr17	79881055	79881948	1022.83	promoter-TSS (NM_032711)	-57
NM_018310	BRF2	BRF2, RNA polymerase III transcription initiation factor 50 kDa subunit(BRF2)	chr8	37706999	37707750	484.62	promoter-TSS (NM_018310)	57
NM_002756	MAP2K3	mitogen-activated protein kinase kinase 3(MAP2K3)	chr17	21191209	21191602	86.57	promoter-TSS (NM_002756)	57
NM_001170721	BCAR1	BCAR1, Cas family scaffolding protein(BCAR1)	chr16	75272872	75273203	55.3	promoter-TSS (NM_001170721)	-57
NR_003042	Snord45c	small nucleolar RNA, C/D box 45C(SNORD45C)	chr1	76252669	76252959	52.28	promoter-TSS (NR_002749)	57
NR_003063	TUBA4B	tubulin alpha 4b(TUBA4B)	chr2	220117791	220118255	62.65	promoter-TSS (NR_003063)	58
NR_103549	LUCAT1	lung cancer associated transcript 1 (non-protein coding)(LUCAT1)	chr5	90609950	90610609	241.51	promoter-TSS (NR_103548)	-60
NM_001256766	TMEM161A	transmembrane protein 161A(TMEM161A)	chr19	19248995	19249504	280.55	promoter-TSS (NM_001256766)	61
NM_001300728	ATMIN	ATM interactor(ATMIN)	chr16	81070371	81071082	78.07	promoter-TSS (NM_001300728)	-61
NR_109855	LINC-PINT	long intergenic non-protein coding RNA, p53 induced transcript(LINC-PINT)	chr7	130794262	130795212	665.67	promoter-TSS (NM_001145354)	-62
NM_001242675	AHCYL1	adenosylhomocysteinase like 1(AHCYL1)	chr1	110546277	110546988	270.53	promoter-TSS (NM_001242676)	62
NM_004073	PLK3	polo like kinase 3(PLK3)	chr1	45265595	45266076	96.48	promoter-TSS (NM_004073)	-62
NM_001270733	BCL2L13	BCL2 like 13(BCL2L13)	chr22	18189213	18189761	123.02	promoter-TSS (NM_001270733)	63
NM_004953	EIF4G1	eukaryotic translation initiation factor 4 gamma 1(EIF4G1)	chr3	184037823	184038253	79.69	promoter-TSS (NM_004953)	-63
NM_172070	UBR3	ubiquitin protein ligase E3 component n-recognin 3 (putative)(UBR3)	chr2	170683827	170684342	110.34	promoter-TSS (NM_172070)	66
NR_003677	MCTS2P	malignant T-cell amplified sequence 2, pseudogene(MCTS2P)	chr20	30134870	30135368	74.59	promoter-TSS (NR_003677)	-66
NM_019044	CCDC93	coiled-coil domain containing 93(CCDC93)	chr2	118771551	118772059	58.09	promoter-TSS (NM_019044)	-66
NM_021133	RNASEL	ribonuclease L(RNASEL)	chr1	182558109	182558546	72.31	promoter-TSS (NM_021133)	67
NM_031901	MRPS21	mitochondrial ribosomal protein S21(MRPS21)	chr1	150266018	150266372	57.38	promoter-TSS (NM_018997)	-67
NM_001660	ARF4	ADP ribosylation factor 4(ARF4)	chr3	57582947	57583620	121.01	promoter-TSS (NM_001660)	-68
NM_012252	TFEC	transcription factor EC(TFEC)	chr7	115670729	115671141	57.19	promoter-TSS (NM_012252)	-68
NR_028024	CREBZF	CREB/ATF bZIP transcription factor(CREBZF)	chr11	85375749	85376753	429.8	promoter-TSS (NR_028027)	-69
NR_125961	LOC101927765	uncharacterized LOC101927765(LOC101927765)	chr1	234508971	234509566	96.99	promoter-TSS (NM_001012985)	71
NM_174909	TMEM167A	transmembrane protein 167A(TMEM167A)	chr5	82372914	82373489	66.39	promoter-TSS (NM_022550)	71
NM_001302632	CAPNS1	calpain small subunit 1(CAPNS1)	chr19	36630741	36631176	52.02	promoter-TSS (NM_001302632)	-71
NM_014480	ZNF544	zinc finger protein 544(ZNF544)	chr19	58739912	58740372	87.57	promoter-TSS (NM_014480)	72
NR_027449	TBC1D15	TBC1 domain family member 15(TBC1D15)	chr12	72233304	72233817	117	promoter-TSS (NM_022771)	73
NM_017676	GIN1	gypsy retrotransposon integrase 1(GIN1)	chr5	102455461	102456078	67.74	promoter-TSS (NM_001281471)	73
NM_015710	GLTSCR2	glioma tumor suppressor candidate region gene 2(GLTSCR2)	chr19	48248532	48248908	60.45	promoter-TSS (NM_015710)	-73
NM_001190823	SMAD7	SMAD family member 7(SMAD7)	chr18	46469069	46469436	67.88	promoter-TSS (NM_001190823)	-75
NM_014641	MDC1	mediator of DNA damage checkpoint 1(MDC1)	chr6	30685238	30685831	212.62	promoter-TSS (NM_014641).7	-76
NM_001270686	josd2	Josephin domain containing 2(JOSD2)	chr19	51014268	51014716	60.68	promoter-TSS (NM_138334)	-76
NM_001127216	GFI1	growth factor independent 1 transcriptional repressor(GFI1)	chr1	92951315	92951789	55.17	promoter-TSS (NM_001127216)	76
NM_201380	PLEC	plectin(PLEC)	chr8	145024834	145025409	100.58	promoter-TSS (NM_201380)	-77
NM_001278292	ZNF3	zinc finger protein 3(ZNF3)	chr7	99679179	99679750	99.17	promoter-TSS (NM_032924)	-77
NM_001282436	BLOC1S2	biogenesis of lysosomal organelles complex 1 subunit 2(BLOC1S2)	chr10	102045832	102046950	634.48	promoter-TSS (NM_173809)	78
NR_026791	HCG27	HLA complex group 27 (non-protein coding)(HCG27)	chr6	31165190	31165728	133.31	promoter-TSS (NR_026791)	-78
NM_017647	FTSJ3	FtsJ homolog 3(FTSJ3)	chr17	61904540	61905365	330.95	promoter-TSS (NM_001199163)	79
NM_033647	HELB	DNA helicase B(HELB)	chr12	66696109	66696720	58.33	promoter-TSS (NM_033647)	79
NM_001024855	ZNF197	zinc finger protein 197(ZNF197)	chr3	44666408	44666772	50.84	promoter-TSS (NM_006991)	79
NM_001799	CDK7	cyclin dependent kinase 7(CDK7)	chr5	68530274	68530811	108.78	promoter-TSS (NM_001799)	-80
NM_001256405	KDM2A	lysine demethylase 2A(KDM2A)	chr11	67007268	67007907	257.15	promoter-TSS (NM_001256405)	81
NM_012265	RHBDD3	rhomboid domain containing 3(RHBDD3)	chr22	29663580	29664087	254.98	promoter-TSS (NM_005243)	81
NM_001039675	UNC45A	unc-45 myosin chaperone A(UNC45A)	chr15	91473157	91473826	140.42	promoter-TSS (NM_001039675)	81
NR_027051	THAP7-AS1	THAP7 antisense RNA 1(THAP7-AS1)	chr22	21355765	21356493	303.41	promoter-TSS (NR_027052)	-82
NM_001201576	PLSCR3	phospholipid scramblase 3(PLSCR3)	chr17	7297994	7298494	53.39	promoter-TSS (NM_020360)	-82
NM_012328	DNAJB9	DnaJ heat shock protein family (Hsp40) member B9(DNAJB9)	chr7	108209835	108210377	192.17	promoter-TSS (NM_182529)	-83
NM_019000	fam134b	family with sequence similarity 134 member B(FAM134B)	chr5	16508923	16509457	124.59	promoter-TSS (NM_019000)	-83
NM_001291879	TACC2	transforming acidic coiled-coil containing protein 2(TACC2)	chr10	123872173	123872770	91.68	promoter-TSS (NM_001291879)	-83
NM_001193314	VIPAS39	VPS33B interacting protein, apical-basolateral polarity regulator, spe-39 homolog(VIPAS39)	chr14	77923868	77924266	96.07	promoter-TSS (NM_001193317)	-84
NM_000852	GSTP1	glutathione S-transferase pi 1(GSTP1)	chr11	67350808	67351497	428.42	promoter-TSS (NM_000852)	86
NM_001282691	LRRFIP2	LRR binding FLII interacting protein 2(LRRFIP2)	chr3	37216528	37217061	73.91	promoter-TSS (NM_006309)	-88
NM_001261444	GNAL	G protein subunit alpha L(GNAL)	chr18	11856984	11857712	331	promoter-TSS (NM_001261444)	-89
NM_001030007	AP1G1	adaptor related protein complex 1 gamma 1 subunit(AP1G1)	chr16	71842545	71843229	243.53	promoter-TSS (NM_001128)	89
NM_001199779	PSMB2	proteasome subunit beta 2(PSMB2)	chr1	36106707	36107415	283.76	promoter-TSS (NM_001199779)	91
NM_001171993	HPD	4-hydroxyphenylpyruvate dioxygenase(HPD)	chr12	122326187	122326663	108.16	promoter-TSS (NM_001171993)	92
NM_182981	OSGIN1	oxidative stress induced growth inhibitor 1(OSGIN1)	chr16	83986400	83987068	449.43	promoter-TSS (NM_182981)	-93
NM_001305456	MED20	mediator complex subunit 20(MED20)	chr6	41888555	41888993	51.97	promoter-TSS (NM_004053)	-93
NM_005973	PRCC	papillary renal cell carcinoma (translocation-associated)(PRCC)	chr1	156737079	156737658	77.74	promoter-TSS (NM_005973)	94
NR_046851	ZNRF3-AS1	ZNRF3 antisense RNA 1(ZNRF3-AS1)	chr22	29427317	29427802	153.64	promoter-TSS (NR_046851)	-95
NM_001198806	MSANTD3	Myb/SANT DNA binding domain containing 3(MSANTD3)	chr9	103191459	103191943	115.06	promoter-TSS (NM_001198806)	-95
NM_152990	PXT1	peroxisomal, testis specific 1(PXT1)	chr6	36410527	36410998	61.38	promoter-TSS (NM_152990)	-96
NR_073428	CWC25	CWC25 spliceosome associated protein homolog(CWC25)	chr17	36981291	36982111	345.97	promoter-TSS (NR_039880)	-98
NM_015412	NEPRO	nucleolus and neural progenitor protein(NEPRO)	chr3	112738222	112738691	75.56	promoter-TSS (NR_027794)	99
NM_004751	GCNT3	glucosaminyl (N-acetyl) transferase 3, mucin type(GCNT3)	chr15	59903873	59904294	85.99	5' UTR (NM_004751, exon 1 of 3)	101
NM_001082534	CA10	carbonic anhydrase 10(CA10)	chr17	50237129	50237423	54.28	promoter-TSS (NM_001082533)	101
NR_125730	RNU6-2	RNA, U6 small nuclear 2(RNU6-2)	chr19	893407	893763	51.21	promoter-TSS (NM_005481)	101
NR_104194	PSMB3	proteasome subunit beta 3(PSMB3)	chr17	36908537	36909192	223.26	promoter-TSS (NR_104195)	-102
NM_001909	CTSD	cathepsin D(CTSD)	chr11	1784836	1785404	115.67	5' UTR (NM_001909, exon 1 of 9)	102
NM_001307977	WDR74	WD repeat domain 74(WDR74)	chr11	62606884	62607175	52.96	exon (NM_001307977, exon 1 of 10)	102
NM_002809	PSMD3	proteasome 26S subunit, non-ATPase 3(PSMD3)	chr17	38136745	38137504	641.96	5' UTR (NM_002809, exon 1 of 12)	103
NM_182729	TXNRD1	thioredoxin reductase 1(TXNRD1)	chr12	104680115	104681012	431.99	5' UTR (NM_182743, exon 1 of 14)	103
NM_017599	VEZT	vezatin, adherens junctions transmembrane protein(VEZT)	chr12	95611332	95611918	118.49	promoter-TSS (NM_018351)	103
NM_016060	MED31	mediator complex subunit 31(MED31)	chr17	6554610	6555090	98.38	promoter-TSS (NM_001105520)	104
NM_001083893	STRN3	striatin 3(STRN3)	chr14	31495439	31495983	52.05	promoter-TSS (NM_014574)	-104
NM_001118890	GLRX	glutaredoxin(GLRX)	chr5	95158468	95158898	63.8	promoter-TSS (NM_001118890)	-106
NM_181696	PRDX1	peroxiredoxin 1(PRDX1)	chr1	45987400	45988034	447.87	promoter-TSS (NM_002574)	-107
NM_001286509	SLC35B2	solute carrier family 35 member B2(SLC35B2)	chr6	44225069	44225762	139.58	promoter-TSS (NM_001286520)	-107
NM_000245	MET	MET proto-oncogene, receptor tyrosine kinase(MET)	chr7	116312137	116312568	59.73	promoter-TSS (NM_000245)	-107
NM_001098	ACO2	aconitase 2(ACO2)	chr22	41864983	41865492	109.4	promoter-TSS (NM_032758)	108
NM_021079	NMT1	N-myristoyltransferase 1(NMT1)	chr17	43138482	43139071	157.52	promoter-TSS (NM_024819)	109
NM_183001	SHC1	SHC adaptor protein 1(SHC1)	chr1	154943057	154943608	94.52	promoter-TSS (NM_001130040)	-109
NR_034124	LINC01270	long intergenic non-protein coding RNA 1270(LINC01270)	chr20	48909031	48909704	594.4	non-coding (NR_034124, exon 1 of 5)	110
NM_001270363	RAD23A	RAD23 homolog A, nucleotide excision repair protein(RAD23A)	chr19	13056443	13057034	172.27	non-coding (NR_072976, exon 1 of 8)	110
NR_027701	LINC00346	long intergenic non-protein coding RNA 346(LINC00346)	chr13	111522475	111523057	121.2	promoter-TSS (NR_027701)	-111
NM_004786	TXNL1	thioredoxin like 1(TXNL1)	chr18	54305497	54306117	288.71	non-coding (NR_024546, exon 1 of 9)	113
NM_002802	PSMC1	proteasome 26S subunit, ATPase 1(PSMC1)	chr14	90722661	90723353	224.52	intron (NM_002802, intron 1 of 10)	113
NM_000169	GLA	galactosidase alpha(GLA)	chrX	100662635	100663142	97.23	promoter-TSS (NM_001032393)	113
NM_001167619	MLH1	mutL homolog 1(MLH1)	chr3	37034877	37035434	70.44	promoter-TSS (NM_014805)	-113
NM_001017530	PRR5	proline rich 5(PRR5)	chr22	45072462	45073143	297.1	5' UTR (NM_001198721, exon 1 of 10)	114
NM_002080	GOT2	glutamic-oxaloacetic transaminase 2(GOT2)	chr16	58768102	58768650	174.57	promoter-TSS (NM_002080)	-115
NM_001136035	TRMT1	tRNA methyltransferase 1(TRMT1)	chr19	13227448	13227908	109.54	promoter-TSS (NM_001136035)	-115
NR_132373	PCSK6-AS1	PCSK6 antisense RNA 1(PCSK6-AS1)	chr15	101874358	101874697	54.02	promoter-TSS (NR_132373)	-115
NM_080725	SRXN1	sulfiredoxin 1(SRXN1)	chr20	633752	634513	803.86	promoter-TSS (NM_080725)	-118
NR_027058	SNHG20	small nucleolar RNA host gene 20(SNHG20)	chr17	75084562	75085124	225.11	promoter-TSS (NM_001204410)	118
NM_012381	ORC3	origin recognition complex subunit 3(ORC3)	chr6	88299665	88300141	77.01	promoter-TSS (NM_020320)	118
NR_132380	LINC01596	long intergenic non-protein coding RNA 1596(LINC01596)	chr4	190802304	190802797	425.51	promoter-TSS (NR_132380)	-120
NM_172200	IL15RA	interleukin 15 receptor subunit alpha(IL15RA)	chr10	6019363	6020025	97.49	promoter-TSS (NM_172200)	-120
NR_125730	RNU6-2	RNA, U6 small nuclear 2(RNU6-2)	chr19	1021409	1021873	72.79	promoter-TSS (NM_001033026)	120
NM_001308312	AP4B1	adaptor related protein complex 4 beta 1 subunit(AP4B1)	chr1	114447152	114447696	88.39	promoter-TSS (NM_022836)	121
NM_001312673	PCYT1A	phosphate cytidylyltransferase 1, choline, alpha(PCYT1A)	chr3	196014328	196015163	649.8	promoter-TSS (NM_005017)	-122
NM_001099222	IFT74	intraflagellar transport 74(IFT74)	chr9	26946845	26947532	433	promoter-TSS (NM_001099222)	-122
NM_001282604	PTGES3	prostaglandin E synthase 3(PTGES3)	chr12	57081714	57082425	524.48	promoter-TSS (NR_104219)	123
NM_002793	PSMB1	proteasome subunit beta 1(PSMB1)	chr6	170861938	170862650	299.14	exon (NM_002793, exon 1 of 6)	123
NM_001276319	NOL3	nucleolar protein 3(NOL3)	chr16	67204239	67204809	418.59	TTS (NM_001040667)	124
NR_039634	MIR4435-1	microRNA 4435-1(MIR4435-1)	chr2	112078512	112079074	349.33	promoter-TSS (NR_039636)	-125
NM_152731	BEND6	BEN domain containing 6(BEND6)	chr6	56819272	56820022	398.59	promoter-TSS (NM_152731)	-126
NM_001193514	SLC30A6	solute carrier family 30 member 6(SLC30A6)	chr2	32390656	32391416	376.81	intron (NM_001193515, intron 1 of 12)	126
NM_001168370	CUL7	cullin 7(CUL7)	chr6	43021321	43021793	114.8	TTS (NM_001300848)	126
NM_001404	EEF1G	eukaryotic translation elongation factor 1 gamma(EEF1G)	chr11	62341114	62341554	62.17	5' UTR (NM_001404, exon 1 of 10)	126
NM_001145413	NFE2L2	nuclear factor, erythroid 2 like 2(NFE2L2)	chr2	178128341	178129122	449.59	5' UTR (NM_001145413, exon 1 of 5)	128
NM_021009	UBC	ubiquitin C(UBC)	chr12	125399284	125400147	292.97	promoter-TSS (NM_021009)	-128
NM_001145294	NGLY1	N-glycanase 1(NGLY1)	chr3	25831146	25831657	95.47	promoter-TSS (NM_017897)	129
NM_002787	PSMA2	proteasome subunit alpha 2(PSMA2)	chr7	42971398	42971954	90.61	promoter-TSS (NM_031903)	129
NR_125730	RNU6-2	RNA, U6 small nuclear 2(RNU6-2)	chr14	32672099	32672589	103.81	TTS (NR_125730).3	131
NM_024953	NAA25	N(alpha)-acetyltransferase 25, NatB auxiliary subunit(NAA25)	chr12	112546159	112546845	173.67	intron (NM_024953, intron 1 of 23)	133
NM_001099856	IKBKG	inhibitor of kappa light polypeptide gene enhancer in B-cells, kinase gamma(IKBKG)	chrX	153770062	153770589	114.07	promoter-TSS (NM_001099856)	-134
NM_177528	SULT1A2	sulfotransferase family 1A member 2(SULT1A2)	chr16	28607730	28608141	109.17	promoter-TSS (NM_177528)	-134
NM_022744	c16orf58	chromosome 16 open reading frame 58(C16orf58)	chr16	31519617	31520133	81.25	promoter-TSS (NM_022744)	-135
NM_006503	PSMC4	proteasome 26S subunit, ATPase 4(PSMC4)	chr19	40476784	40477312	144.19	5' UTR (NM_006503, exon 1 of 11)	136
NR_103825	LOC729218	uncharacterized LOC729218(LOC729218)	chr4	119550663	119551234	127.27	promoter-TSS (NR_103825)	-136
NM_012203	GRHPR	glyoxylate and hydroxypyruvate reductase(GRHPR)	chr9	37422398	37422745	70.93	promoter-TSS (NM_012203)	-136
NM_015702	MMADHC	methylmalonic aciduria and homocystinuria, cblD type(MMADHC)	chr2	150443960	150444429	57.42	non-coding (NR_110240, exon 1 of 3)	136
NM_194442	LBR	lamin B receptor(LBR)	chr1	225615966	225616872	494.88	promoter-TSS (NM_002296)	138
NM_145168	SDR42E1	short chain dehydrogenase/reductase family 42E, member 1(SDR42E1)	chr16	82044576	82045335	265.24	intron (NM_145168, intron 1 of 2)	138
NM_001282770	KIAA1217	KIAA1217(KIAA1217)	chr10	24755219	24755926	114.34	5' UTR (NM_001282770, exon 1 of 12)	138
NM_001256721	CCT4	chaperonin containing TCP1 subunit 4(CCT4)	chr2	62115717	62116172	65.04	promoter-TSS (NM_006430)	-138
NR_119377	DLGAP1-AS2	DLGAP1 antisense RNA 2(DLGAP1-AS2)	chr18	3603374	3603820	58.01	promoter-TSS (NR_119377)	-138
NR_108074	LINC00706	long intergenic non-protein coding RNA 706(LINC00706)	chr10	6821096	6821467	51.77	promoter-TSS (NR_038291)	-139
NM_001271781	PSMD6	proteasome 26S subunit, non-ATPase 6(PSMD6)	chr3	64008695	64009322	181.58	exon (NM_001271779, exon 1 of 9)	140
NM_014331	SLC7A11	solute carrier family 7 member 11(SLC7A11)	chr4	139163374	139163912	131.08	promoter-TSS (NM_014331)	-140
NM_002721	PPP6C	protein phosphatase 6 catalytic subunit(PPP6C)	chr9	127951882	127952275	70.87	5' UTR (NM_001123355, exon 1 of 8)	140
NR_034059	PSMD1	proteasome 26S subunit, non-ATPase 1(PSMD1)	chr2	231921191	231922247	925.88	non-coding (NR_034059, exon 1 of 24)	141
NM_004859	CLTC	clathrin heavy chain(CLTC)	chr17	57696377	57697440	996.87	promoter-TSS (NM_004859)	-142
NM_001040118	ARAP1	ArfGAP with RhoGAP domain, ankyrin repeat and PH domain 1(ARAP1)	chr11	72463391	72463764	53.18	promoter-TSS (NM_001040118)	-143
NM_175932	PSMD13	proteasome 26S subunit, non-ATPase 13(PSMD13)	chr11	236684	237221	119.94	promoter-TSS (NM_001017524)	144
NR_125796	ZFPM2-AS1	ZFPM2 antisense RNA 1(ZFPM2-AS1)	chr8	107072021	107073150	438.28	intron (NR_125796, intron 1 of 7)	146
NM_001017368	RFFL	ring finger and FYVE like domain containing E3 ubiquitin protein ligase(RFFL)	chr17	33390450	33391362	289.92	promoter-TSS (NM_001017368)	-147
NM_005953	MT2A	metallothionein 2A(MT2A)	chr16	56642139	56642522	60.02	promoter-TSS (NM_005953)	-148
NM_001222	CAMK2G	calcium/calmodulin dependent protein kinase II gamma(CAMK2G)	chr10	75633964	75634437	82.68	exon (NM_001222, exon 1 of 19)	149
NR_026703	VTRNA1-1	vault RNA 1-1(VTRNA1-1)	chr5	140090469	140090949	202.79	promoter-TSS (NR_026703)	-152
NR_028415	LINC00942	long intergenic non-protein coding RNA 942(LINC00942)	chr12	1609208	1609803	152.04	promoter-TSS (NR_028415)	-152
NM_001276468	B4GALNT1	beta-1,4-N-acetyl-galactosaminyltransferase 1(B4GALNT1)	chr12	58025966	58026657	233.67	intron (NM_001276469, intron 1 of 5)	153
NM_001300769	LYPLAL1	lysophospholipase like 1(LYPLAL1)	chr1	219347107	219347546	69.44	promoter-TSS (NM_001300771)	153
NM_016243	CYB5R1	cytochrome b5 reductase 1(CYB5R1)	chr1	202936048	202936455	51.77	intron (NM_016243, intron 1 of 8)	153
NR_033752	NMRAL2P	NmrA like redox sensor 2, pseudogene(NMRAL2P)	chr3	185677336	185677873	116.03	promoter-TSS (NR_033752)	-154
NM_001130021	ATP6V0A1	ATPase H+ transporting V0 subunit a1(ATP6V0A1)	chr17	40610536	40610878	65.75	promoter-TSS (NM_001130021)	-155
NM_021187	CYP4F11	cytochrome P450 family 4 subfamily F member 11(CYP4F11)	chr19	16045475	16046190	334.06	promoter-TSS (NM_021187)	-156
NM_002796	PSMB4	proteasome subunit beta 4(PSMB4)	chr1	151371837	151372558	223.84	exon (NM_002796, exon 1 of 7)	156
NM_012388	BLOC1S6	biogenesis of lysosomal organelles complex 1 subunit 6(BLOC1S6)	chr15	45879253	45879704	94.06	promoter-TSS (NM_001311256)	157
NM_001199298	UIMC1	ubiquitin interaction motif containing 1(UIMC1)	chr5	176433606	176434300	90.83	promoter-TSS (NM_001199297)	-158
NM_002799	PSMB7	proteasome subunit beta 7(PSMB7)	chr9	127177216	127177971	614.43	intron (NM_002799, intron 1 of 7)	159
NM_005194	CEBPB	CCAAT/enhancer binding protein beta(CEBPB)	chr20	48806953	48807606	137.22	5' UTR (NM_001285879, exon 1 of 1)	159
NM_001100418	c19orf60	chromosome 19 open reading frame 60(C19orf60)	chr19	18699309	18700002	654.17	exon (NM_001100419, exon 1 of 5)	160
NM_183240	TMEM37	transmembrane protein 37(TMEM37)	chr2	120189054	120189519	141.64	promoter-TSS (NM_183240)	-160
NM_152637	METTL7B	methyltransferase like 7B(METTL7B)	chr12	56074842	56075499	116.35	promoter-TSS (NM_152637)	-160
NM_000386	BLMH	bleomycin hydrolase(BLMH)	chr17	28618685	28619361	272.39	5' UTR (NM_000386, exon 1 of 12)	161
NM_031229	RBCK1	RANBP2-type and C3HC4-type zinc finger containing 1(RBCK1)	chr20	388672	389069	57.34	5' UTR (NM_031229, exon 1 of 12)	161
NM_001199772	PSMA5	proteasome subunit alpha 5(PSMA5)	chr1	109968537	109969277	389.07	intron (NM_001199774, intron 1 of 8)	163
NM_001286548	CAPS2	calcyphosine 2(CAPS2)	chr12	75784297	75784781	59.58	promoter-TSS (NM_001270396)	163
NM_175573	ADRM1	adhesion regulating molecule 1(ADRM1)	chr20	60877444	60878132	781.39	promoter-TSS (NM_001281438)	-164
NM_001127718	LAMA3	laminin subunit alpha 3(LAMA3)	chr18	21452635	21453005	56.94	promoter-TSS (NM_001127718)	-164
NM_001287802	TBCE	tubulin folding cofactor E(TBCE)	chr1	235530280	235530741	147.46	promoter-TSS (NM_003193)	-165
NM_014614	PSME4	proteasome activator subunit 4(PSME4)	chr2	54197941	54198344	90.53	promoter-TSS (NM_014614)	-165
NM_001198696	AIFM2	apoptosis inducing factor, mitochondria associated 2(AIFM2)	chr10	71892167	71892879	478.98	5' UTR (NM_032797, exon 1 of 9)	167
NR_120309	LOC102724467	uncharacterized LOC102724467(LOC102724467)	chr16	87812194	87812979	94.52	non-coding (NR_120309, exon 1 of 4)	168
NM_152374	c1orf216	chromosome 1 open reading frame 216(C1orf216)	chr1	36184393	36184850	72.52	5' UTR (NM_152374, exon 1 of 2)	169
NM_002811	PSMD7	proteasome 26S subunit, non-ATPase 7(PSMD7)	chr16	74330449	74331237	667.71	exon (NM_002811, exon 1 of 7)	170
NM_001024382	HMBS	hydroxymethylbilane synthase(HMBS)	chr11	118958279	118958776	172.28	promoter-TSS (NM_001024382)	-170
NR_034137	ZBED5-AS1	ZBED5 antisense RNA 1(ZBED5-AS1)	chr11	10879729	10880140	60.35	promoter-TSS (NM_001143667)	170
NM_018557	LRP1B	LDL receptor related protein 1B(LRP1B)	chr2	142888871	142889328	121.66	5' UTR (NM_018557, exon 1 of 91)	171
NR_133575	PRH1	proline rich protein HaeIII subfamily 1(PRH1)	chr12	11323683	11324417	139.5	non-coding (NR_133575, exon 1 of 4)	172
NM_201595	GTF2A1	general transcription factor IIA subunit 1(GTF2A1)	chr14	81687504	81687991	112.98	promoter-TSS (NM_201595)	-172
NM_001290193	MYADM	myeloid associated differentiation marker(MYADM)	chr19	54368410	54368917	101.11	promoter-TSS (NM_001020820)	-175
NM_177530	SULT1A1	sulfotransferase family 1A member 1(SULT1A1)	chr16	28620599	28621050	72.92	promoter-TSS (NM_177530)	-175
NM_001145771	ADGRG1	adhesion G protein-coupled receptor G1(ADGRG1)	chr16	57662065	57662564	97.42	5' UTR (NM_001145773, exon 1 of 14)	176
NM_153698	AAED1	AhpC/TSA antioxidant enzyme domain containing 1(AAED1)	chr9	99417599	99417951	53.4	promoter-TSS (NM_153698)	-176
NR_038907	ALKBH3-AS1	ALKBH3 antisense RNA 1(ALKBH3-AS1)	chr11	43942100	43942535	55.89	TTS (NM_139178)	177
NR_003574	ABCA17P	ATP binding cassette subfamily A member 17, pseudogene(ABCA17P)	chr16	2390875	2391328	59.88	promoter-TSS (NM_001089)	178
NM_001282292	ABCB8	ATP binding cassette subfamily B member 8(ABCB8)	chr7	150725467	150725908	59.73	exon (NM_001282293, exon 1 of 15)	178
NM_013438	UBQLN1	ubiquilin 1(UBQLN1)	chr9	86322526	86323452	735.45	5' UTR (NM_053067, exon 1 of 10)	179
NM_003137	SRPK1	SRSF protein kinase 1(SRPK1)	chr6	35888823	35889450	187.94	promoter-TSS (NM_003137)	-179
NR_120586	LOC101928069	uncharacterized LOC101928069(LOC101928069)	chr11	66247677	66248124	59.17	promoter-TSS (NR_120586)	-180
NM_001155	ANXA6	annexin A6(ANXA6)	chr5	150537012	150537512	102.49	5' UTR (NM_001155, exon 1 of 26)	181
NM_002810	PSMD4	proteasome 26S subunit, non-ATPase 4(PSMD4)	chr1	151227053	151227705	380.09	intron (NM_002810, intron 1 of 9)	182
NM_181571	CREM	cAMP responsive element modulator(CREM)	chr10	35416230	35416909	238.55	intron (NM_183060, intron 1 of 5)	184
NM_001174102	PRR7	proline rich 7, synaptic(PRR7)	chr5	176874835	176875448	277.15	promoter-TSS (NM_001174102)	-185
NM_001035247	UFD1L	ubiquitin fusion degradation 1 like (yeast)(UFD1L)	chr22	19466204	19466901	288.37	promoter-TSS (NM_001178010)	186
NM_002823	PTMA	prothymosin, alpha(PTMA)	chr2	232572851	232573244	62.78	promoter-TSS (NM_002823)	-188
NM_001135919	SLC46A3	solute carrier family 46 member 3(SLC46A3)	chr13	29292695	29293228	123.23	5' UTR (NM_181785, exon 1 of 6)	189
NM_002791	PSMA6	proteasome subunit alpha 6(PSMA6)	chr14	35761323	35762103	297.18	exon (NM_002791, exon 1 of 7)	190
NM_006068	TLR6	toll like receptor 6(TLR6)	chr4	38858297	38858959	92.01	promoter-TSS (NM_006068)	-190
NM_001242948	EPDR1	ependymin related 1(EPDR1)	chr7	37960952	37961271	57.3	intron (NM_001242948, intron 1 of 2)	190
NM_198597	SEC24C	SEC24 homolog C, COPII coat complex component(SEC24C)	chr10	75503715	75504165	125.56	promoter-TSS (NM_004922)	-191
NM_033257	DGCR6L	DiGeorge syndrome critical region gene 6-like(DGCR6L)	chr22	20307473	20308168	357.27	promoter-TSS (NM_033257)	-192
NM_001172663	RAB40C	RAB40C, member RAS oncogene family(RAB40C)	chr16	639017	639313	68.41	promoter-TSS (NM_001172664)	-192
NM_207459	TEX19	testis expressed 19(TEX19)	chr17	80316527	80317332	464.89	promoter-TSS (NM_207459)	-194
NM_016454	EMC4	ER membrane protein complex subunit 4(EMC4)	chr15	34516787	34517217	78.12	promoter-TSS (NM_001286420)	-196
NR_126161	FAM157C	family with sequence similarity 157 member C(FAM157C)	chr16	90168580	90169158	58.96	intron (NR_126161, intron 1 of 3)	197
NM_001163545	SYNRG	synergin gamma(SYNRG)	chr17	35969372	35969996	156.62	promoter-TSS (NM_001163545)	-198
NM_013366	ANAPC2	anaphase promoting complex subunit 2(ANAPC2)	chr9	140082933	140083579	430.71	promoter-TSS (NM_013366)	-199
NM_006304	SHFM1	split hand/foot malformation (ectrodactyly) type 1(SHFM1)	chr7	96338626	96339378	318.4	exon (NM_006304, exon 1 of 3)	201
NM_002806	PSMC6	proteasome 26S subunit, ATPase 6(PSMC6)	chr14	53173752	53174444	308.61	intron (NM_002806, intron 1 of 13)	202
NM_001305	CLDN4	claudin 4(CLDN4)	chr7	73245097	73245696	152.13	5' UTR (NM_001305, exon 1 of 1)	203
NM_006328	RBM14	RNA binding motif protein 14(RBM14)	chr11	66384021	66384498	60.72	exon (NM_006328, exon 1 of 3)	206
NR_039860	MIR4710	microRNA 4710(MIR4710)	chr14	105143834	105144753	767.65	promoter-TSS (NR_039860)	-207
NM_001199209	cyp4f3	cytochrome P450 family 4 subfamily F member 3(CYP4F3)	chr19	15751169	15751829	130.84	promoter-TSS (NM_000896)	-208
NM_013254	TBK1	TANK binding kinase 1(TBK1)	chr12	64845742	64846357	335.97	intron (NM_013254, intron 1 of 20)	209
NM_001278081	LOC388282	uncharacterized LOC388282(LOC388282)	chr16	57844054	57844626	199.45	promoter-TSS (NM_001278081)	-209
NM_004528	MGST3	microsomal glutathione S-transferase 3(MGST3)	chr1	165600013	165600625	101.04	5' UTR (NM_004528, exon 1 of 6)	209
NR_024195	TOM1	target of myb1 membrane trafficking protein(TOM1)	chr22	35695679	35696339	75.82	intron (NR_024194, intron 1 of 14)	212
NM_001195304	BBIP1	BBSome interacting protein 1(BBIP1)	chr10	112678587	112679237	60.53	promoter-TSS (NM_001195306)	212
NM_002804	PSMC3	proteasome 26S subunit, ATPase 3(PSMC3)	chr11	47447503	47448117	412.41	exon (NM_002804, exon 1 of 12)	214
NM_001256727	USP39	ubiquitin specific peptidase 39(USP39)	chr2	85839254	85839627	54.12	promoter-TSS (NM_001013649)	214
NM_017553	INO80	INO80 complex subunit(INO80)	chr15	41408250	41409069	274.43	promoter-TSS (NM_017553)	-215
NM_019116	UBFD1	ubiquitin family domain containing 1(UBFD1)	chr16	23568822	23569334	77.81	promoter-TSS (NM_001083614)	216
NM_145306	C10orf35	chromosome 10 open reading frame 35(C10orf35)	chr10	71389869	71390571	334.3	intron (NM_145306, intron 1 of 3)	217
NM_003811	TNFSF9	tumor necrosis factor superfamily member 9(TNFSF9)	chr19	6530409	6531175	264.04	promoter-TSS (NM_003811)	-218
NR_103765	CAND1.11	uncharacterized LOC100130460(CAND1.11)	chr11	10329395	10329888	146.43	promoter-TSS (NR_103765)	-219
NM_014106	ZNF770	zinc finger protein 770(ZNF770)	chr15	35280283	35281150	86.12	promoter-TSS (NM_014106)	-219
NR_034080	USP3-AS1	USP3 antisense RNA 1(USP3-AS1)	chr15	63892572	63893034	77.15	non-coding (NR_034080, exon 1 of 3)	223
NM_001018102	polr2m	RNA polymerase II subunit M(POLR2M)	chr15	57998733	57999153	86.18	5' UTR (NM_001018102, exon 1 of 4)	224
NM_001135745	ALS2	ALS2, alsin Rho guanine nucleotide exchange factor(ALS2)	chr2	202645393	202645943	74.99	5' UTR (NM_020919, exon 1 of 34)	227
NR_003934	GTF2IRD1P1	GTF2I repeat domain containing 1 pseudogene 1(GTF2IRD1P1)	chr7	66309757	66310326	141.23	promoter-TSS (NR_003934)	-228
NM_015059	TLN2	talin 2(TLN2)	chr15	62939502	62939974	137.5	intron (NM_015059, intron 1 of 55)	228
NM_019037	EXOSC4	exosome component 4(EXOSC4)	chr8	145132923	145133664	248.07	promoter-TSS (NM_019037)	-229
NM_002812	PSMD8	proteasome 26S subunit, non-ATPase 8(PSMD8)	chr19	38865167	38865674	196.53	exon (NM_002812, exon 1 of 7)	230
NM_020202	NIT2	nitrilase family member 2(NIT2)	chr3	100053438	100054147	176.35	intron (NM_020202, intron 1 of 9)	230
NR_110259	LOC101929596	uncharacterized LOC101929596(LOC101929596)	chr2	38742376	38742926	138.45	non-coding (NR_110259, exon 1 of 5)	231
NM_001270482	PSMD11	proteasome 26S subunit, non-ATPase 11(PSMD11)	chr17	30771315	30772114	880.07	intron (NM_002815, intron 1 of 13)	233
NM_007359	CASC3	cancer susceptibility candidate 3(CASC3)	chr17	38296017	38296531	77.49	promoter-TSS (NM_007359)	-233
NR_125908	LOC101928942	uncharacterized LOC101928942(LOC101928942)	chr4	82085622	82086101	53.9	promoter-TSS (NR_125908)	-233
NR_103764	LOC100507506	uncharacterized LOC100507506(LOC100507506)	chr6	4136348	4136730	50.12	promoter-TSS (NM_206836)	233
NM_002061	GCLM	glutamate-cysteine ligase modifier subunit(GCLM)	chr1	94374430	94375398	637.13	5' UTR (NM_002061, exon 1 of 7)	240
NM_002789	PSMA4	proteasome subunit alpha 4(PSMA4)	chr15	78832620	78833360	216.87	intron (NM_001102668, intron 1 of 7)	243
NM_001265605	MORF4L1	mortality factor 4 like 1(MORF4L1)	chr15	79165259	79165892	195.01	intron (NM_001265604, intron 1 of 11)	244
NR_073562	RABGGTB	Rab geranylgeranyltransferase beta subunit(RABGGTB)	chr1	76251870	76252379	91.88	promoter-TSS (NR_003042)	245
NM_002792	PSMA7	proteasome subunit alpha 7(PSMA7)	chr20	60717864	60718672	311.38	promoter-TSS (NR_125981)	246
NM_004969	IDE	insulin degrading enzyme(IDE)	chr10	94333226	94333982	348	intron (NM_004969, intron 1 of 24)	248
NM_001006941	ALG3	ALG3, alpha-1,3- mannosyltransferase(ALG3)	chr3	183966588	183967542	315.06	promoter-TSS (NM_032331)	248
NM_020947	TLDC1	TBC/LysM-associated domain containing 1(TLDC1)	chr16	84538254	84538819	103.18	promoter-TSS (NM_020947)	-248
NM_001303614	SAMD4B	sterile alpha motif domain containing 4B(SAMD4B)	chr19	39832472	39833228	170.15	promoter-TSS (NM_018028)	-249
NM_001099271	POC5	POC5 centriolar protein(POC5)	chr5	75012669	75013458	321.58	intron (NM_001099271, intron 1 of 11)	250
NM_003481	USP5	ubiquitin specific peptidase 5(USP5)	chr12	6961369	6961713	50.61	promoter-TSS (NM_031299)	250
NM_001287245	ZNF621	zinc finger protein 621(ZNF621)	chr3	40565787	40566447	164.84	promoter-TSS (NM_001098414)	-252
NM_001261385	UEVLD	UEV and lactate/malate dehyrogenase domains(UEVLD)	chr11	18600450	18601166	275.9	intron (NM_001261382, intron 1 of 10)	257
NM_001144932	PSMB5	proteasome subunit beta 5(PSMB5)	chr14	23503466	23504726	451.89	5' UTR (NM_001144932, exon 1 of 4)	258
NM_184041	ALDOA	aldolase, fructose-bisphosphate A(ALDOA)	chr16	30076435	30077037	332.12	promoter-TSS (NM_184041)	-258
NM_001300867	MIA3	MIA family member 3, ER export factor(MIA3)	chr1	222817048	222817724	223.77	promoter-TSS (NM_001300867)	-259
NM_015332	NUDCD3	NudC domain containing 3(NUDCD3)	chr7	44529955	44530292	57.4	exon (NM_015332, exon 1 of 6)	262
NR_039810	MIR4664	microRNA 4664(MIR4664)	chr8	144814598	144815523	379.74	TTS (NR_039810)	263
NM_203390	RBM12B	RNA binding motif protein 12B(RBM12B)	chr8	94752500	94753423	232.39	TTS (NR_027259)	263
NM_016579	CD320	CD320 molecule(CD320)	chr19	8372802	8373151	108.97	intron (NM_016579, intron 1 of 4)	264
NM_033318	SMDT1	single-pass membrane protein with aspartate rich tail 1(SMDT1)	chr22	42475796	42476125	51.69	TTS (NM_001002034)	265
NM_003900	SQSTM1	sequestosome 1(SQSTM1)	chr5	179247187	179247966	593.29	promoter-TSS (NM_003900)	-266
NR_033934	MRPL45P2	mitochondrial ribosomal protein L45 pseudogene 2(MRPL45P2)	chr17	45569483	45569958	57.48	intron (NR_033934, intron 1 of 5)	266
NM_004712	HGS	hepatocyte growth factor-regulated tyrosine kinase substrate(HGS)	chr17	79650747	79651714	247.1	promoter-TSS (NM_001040025)	268
NM_015681	B9D1	B9 domain containing 1(B9D1)	chr17	19265479	19266075	72.21	intron (NM_001243475, intron 1 of 6)	269
NR_132346	LOC100652758	uncharacterized LOC100652758(LOC100652758)	chr5	151150446	151151153	803.15	promoter-TSS (NM_005754)	270
NM_001204453	PSMC2	proteasome 26S subunit, ATPase 2(PSMC2)	chr7	102987887	102988595	215.23	intron (NM_002803, intron 1 of 11)	270
NM_001301062	ZNF114	zinc finger protein 114(ZNF114)	chr19	48776516	48776958	69.86	promoter-TSS (NM_001301062)	-270
NM_001301163	TMEM209	transmembrane protein 209(TMEM209)	chr7	129845368	129845848	68.55	promoter-TSS (NM_032842)	-270
NM_002395	ME1	malic enzyme 1(ME1)	chr6	84140452	84141966	891.96	promoter-TSS (NM_002395)	-271
NM_001286137	NQO1	NAD(P)H quinone dehydrogenase 1(NQO1)	chr16	69760258	69761433	730.44	promoter-TSS (NM_001025434)	-274
NM_001134870	PPP1R18	protein phosphatase 1 regulatory subunit 18(PPP1R18)	chr6	30655195	30655540	66.02	promoter-TSS (NM_001134870)	-274
NM_032154	PCGF6	polycomb group ring finger 6(PCGF6)	chr10	105110351	105110884	59.1	exon (NM_032154, exon 1 of 7)	274
NM_002808	PSMD2	proteasome 26S subunit, non-ATPase 2(PSMD2)	chr3	184016821	184017504	433.37	exon (NM_002808, exon 1 of 21)	276
NM_001145809	MYH14	myosin heavy chain 14(MYH14)	chr19	50706930	50707395	83.23	intron (NM_024729, intron 1 of 40)	277
NM_025132	WDR19	WD repeat domain 19(WDR19)	chr4	39183537	39183955	88.44	promoter-TSS (NM_025132)	-278
NM_001195098	ANKRD28	ankyrin repeat domain 28(ANKRD28)	chr3	15839189	15839638	64.44	intron (NM_015199, intron 1 of 27)	278
NM_139071	SMARCD1	SWI/SNF related, matrix associated, actin dependent regulator of chromatin, subfamily d, member 1(SMARCD1)	chr12	50478448	50478961	110.34	promoter-TSS (NM_003076)	-279
NR_106879	MIR6821	microRNA 6821(MIR6821)	chr22	50355991	50356474	121.23	promoter-TSS (NR_106879)	-282
NM_000140	FECH	ferrochelatase(FECH)	chr18	55253854	55254653	584.23	promoter-TSS (NM_000140)	-284
NM_201544	LGALS8	galectin 8(LGALS8)	chr1	236687142	236687482	53.86	non-coding (NR_034040, exon 1 of 1)	285
NR_046082	UBE2L3	ubiquitin conjugating enzyme E2 L3(UBE2L3)	chr22	21921866	21922745	147.62	non-coding (NR_046082, exon 1 of 4)	286
NM_016141	DYNC1LI1	dynein cytoplasmic 1 light intermediate chain 1(DYNC1LI1)	chr3	32612360	32612949	199.95	promoter-TSS (NM_016141)	-288
NM_001260491	SLC9A8	solute carrier family 9 member A8(SLC9A8)	chr20	48429294	48429784	109.91	intron (NM_015266, intron 1 of 15)	289
NM_001101662	NRDC	nardilysin convertase(NRDC)	chr1	52344519	52345280	496.3	promoter-TSS (NM_002525)	-290
NM_024529	CDC73	cell division cycle 73(CDC73)	chr1	193090529	193091066	54.57	promoter-TSS (NM_024529)	-291
NM_015932	POMP	proteasome maturation protein(POMP)	chr13	29233027	29233839	224.9	intron (NM_015932, intron 1 of 5)	292
NM_001278278	E2F6	E2F transcription factor 6(E2F6)	chr2	11605604	11606415	433.09	non-coding (NR_103490, exon 1 of 5)	294
NM_001303494	CBX6	chromobox 6(CBX6)	chr22	39268331	39268940	152.65	promoter-TSS (NM_014292)	-296
NM_015171	XPO6	exportin 6(XPO6)	chr16	28223304	28223768	100.65	promoter-TSS (NM_001270940)	-297
NM_018358	ABCF3	ATP binding cassette subfamily F member 3(ABCF3)	chr3	183903162	183903967	223.77	promoter-TSS (NM_018358)	-299
NM_020438	DOLPP1	dolichyldiphosphatase 1(DOLPP1)	chr9	131843447	131843919	69.19	intron (NM_020438, intron 1 of 7)	300
NR_104025	ATG4D	autophagy related 4D cysteine peptidase(ATG4D)	chr19	10654020	10654513	68.31	promoter-TSS (NM_001281504)	-304
NM_182899	CREB5	cAMP responsive element binding protein 5(CREB5)	chr7	28338427	28338845	58.46	promoter-TSS (NM_182899)	-304
NM_018169	KIAA1551	KIAA1551(KIAA1551)	chr12	32111799	32112296	106.48	promoter-TSS (NM_018169)	-306
NM_001134422	CDV3	CDV3 homolog(CDV3)	chr3	133291915	133292339	59.08	promoter-TSS (NM_001282762)	-307
NM_005805	PSMD14	proteasome 26S subunit, non-ATPase 14(PSMD14)	chr2	162164693	162165499	1128.13	5' UTR (NM_005805, exon 1 of 12)	310
NM_024686	TTLL7	tubulin tyrosine ligase like 7(TTLL7)	chr1	84464320	84464727	52.32	intron (NM_024686, intron 1 of 20)	310
NM_001243076	E2F3	E2F transcription factor 3(E2F3)	chr6	20403947	20404497	50.22	intron (NM_001243076, intron 1 of 6)	312
NR_028342	LINC01098	long intergenic non-protein coding RNA 1098(LINC01098)	chr4	178649325	178649863	170.92	promoter-TSS (NR_028342)	-317
NM_030939	c6orf62	chromosome 6 open reading frame 62(C6orf62)	chr6	24719457	24719987	54.93	promoter-TSS (NM_030939)	-319
NM_001244938	TXN	thioredoxin(TXN)	chr9	113018872	113019608	728.89	promoter-TSS (NM_003329)	-320
NM_006608	PHTF1	putative homeodomain transcription factor 1(PHTF1)	chr1	114301817	114302382	100.83	promoter-TSS (NM_006608)	-322
NM_001159587	CD109	CD109 molecule(CD109)	chr6	74405336	74405636	56.28	promoter-TSS (NM_001159587)	-322
NM_001303473	GPR146	G protein-coupled receptor 146(GPR146)	chr7	1083666	1084106	58.43	promoter-TSS (NM_001303473)	-323
NM_003592	CUL1	cullin 1(CUL1)	chr7	148395914	148396600	72.2	intron (NM_003592, intron 1 of 21)	324
NM_001005467	OR8B3	olfactory receptor family 8 subfamily B member 3(OR8B3)	chr11	124266697	124267143	95.03	exon (NM_001005467, exon 1 of 1)	327
NM_001145775	FKBP5	FK506 binding protein 5(FKBP5)	chr6	35695810	35696250	117.98	non-coding (NR_027117, exon 9 of 10)	330
NM_005791	MPHOSPH10	M-phase phosphoprotein 10(MPHOSPH10)	chr2	71357518	71358030	97.12	promoter-TSS (NM_032601)	330
NM_001284240	CCSER2	coiled-coil serine rich protein 2(CCSER2)	chr10	86087835	86088196	53.71	promoter-TSS (NM_018999)	-330
NR_048543	LARS2-AS1	LARS2 antisense RNA 1(LARS2-AS1)	chr3	45550467	45550942	84.62	intron (NR_048543, intron 1 of 3)	333
NM_001025780	ABHD17B	abhydrolase domain containing 17B(ABHD17B)	chr9	74525611	74526020	54.93	promoter-TSS (NM_182505)	333
NM_016643	ZNF771	zinc finger protein 771(ZNF771)	chr16	30418838	30419303	91.42	intron (NM_001142305, intron 1 of 2)	335
NM_001288976	XRCC6	X-ray repair cross complementing 6(XRCC6)	chr22	42017497	42017869	52.3	promoter-TSS (NM_015704)	337
NM_003662	PIR	pirin(PIR)	chrX	15511036	15511710	256.52	5' UTR (NM_003662, exon 1 of 10)	338
NR_023343	RNU4ATAC	RNA, U4atac small nuclear (U12-dependent splicing)(RNU4ATAC)	chr2	122288507	122289081	87.61	TTS (NR_023343)	338
NM_002786	PSMA1	proteasome subunit alpha 1(PSMA1)	chr11	14541143	14542159	681.29	intron (NM_148976, intron 2 of 10)	340
NM_170693	SGK2	SGK2, serine/threonine kinase 2(SGK2)	chr20	42187141	42187450	61.54	promoter-TSS (NM_170693)	-340
NM_001042581	SNUPN	snurportin 1(SNUPN)	chr15	75917880	75918328	82.53	5' UTR (NM_005701, exon 1 of 9)	342
NM_001277074	CCDC12	coiled-coil domain containing 12(CCDC12)	chr3	47018351	47018849	67.27	promoter-TSS (NM_001277074)	-343
NM_001127176	MRO	maestro(MRO)	chr18	48345757	48346422	122.04	intron (NM_031939, intron 1 of 7)	345
NM_001198995	NADK	NAD kinase(NADK)	chr1	1690173	1690689	219.17	promoter-TSS (NM_001198995)	-350
NM_033224	PURB	purine rich element binding protein B(PURB)	chr7	44925086	44925585	245	promoter-TSS (NM_033224)	-351
NM_022779	DDX31	DEAD-box helicase 31(DDX31)	chr9	135545897	135546388	65.99	promoter-TSS (NM_138620)	-354
NM_001288611	HN1	hematological and neurological expressed 1(HN1)	chr17	73150759	73151512	76.34	promoter-TSS (NM_001002033)	-357
NM_001166212	CLCF1	cardiotrophin-like cytokine factor 1(CLCF1)	chr11	67141708	67142307	187.49	promoter-TSS (NM_013246)	-359
NM_012395	CDK14	cyclin dependent kinase 14(CDK14)	chr7	90338079	90338628	147	promoter-TSS (NM_012395)	-359
NM_001127196	CNBP	CCHC-type zinc finger nucleic acid binding protein(CNBP)	chr3	128902314	128902588	53.54	intron (NM_001127192, intron 1 of 4)	359
NM_000454	SOD1	superoxide dismutase 1, soluble(SOD1)	chr21	33032013	33032583	155.22	intron (NM_000454, intron 1 of 4)	363
NM_005996	TBX3	T-box 3(TBX3)	chr12	115122179	115122490	50.41	promoter-TSS (NM_005996)	-365
NM_201566	SLC16A13	solute carrier family 16 member 13(SLC16A13)	chr17	6938810	6939247	77.21	promoter-TSS (NM_201566)	-366
NM_022836	DCLRE1B	DNA cross-link repair 1B(DCLRE1B)	chr1	114448130	114448437	54.02	promoter-TSS (NM_001253853)	368
NR_038333	LOC100505658	uncharacterized LOC100505658(LOC100505658)	chr5	140937281	140937738	64.8	promoter-TSS (NR_038333)	-369
NM_006571	DCTN6	dynactin subunit 6(DCTN6)	chr8	30013949	30014417	89.07	intron (NM_006571, intron 1 of 6)	370
NR_047669	FAM173B	family with sequence similarity 173 member B(FAM173B)	chr5	10249453	10249844	87.04	promoter-TSS (NM_012073)	373
NM_001170808	LARP4	La ribonucleoprotein domain family member 4(LARP4)	chr12	50794727	50795206	137.05	intron (NM_199188, intron 1 of 15)	374
NM_023079	UBE2Z	ubiquitin conjugating enzyme E2 Z(UBE2Z)	chr17	46984954	46985753	106.48	promoter-TSS (NM_023079)	-378
NM_001665	RHOG	ras homolog family member G(RHOG)	chr11	3862333	3862849	65.66	promoter-TSS (NM_001665)	-378
NM_014394	GHITM	growth hormone inducible transmembrane protein(GHITM)	chr10	85899182	85899947	212.05	intron (NM_014394, intron 1 of 8)	379
NM_019606	MEPCE	methylphosphate capping enzyme(MEPCE)	chr7	100026621	100027123	56.19	promoter-TSS (NM_017984)	-382
NM_001276414	UNKL	unkempt family like zinc finger(UNKL)	chr16	1428702	1429899	1395.6	intron (NM_001193388, intron 10 of 14)	384
NM_001013632	TCTEX1D4	Tctex1 domain containing 4(TCTEX1D4)	chr1	45272813	45273869	163.81	promoter-TSS (NM_001136537)	-384
NM_001199764	PTPRN	protein tyrosine phosphatase, receptor type N(PTPRN)	chr2	220173016	220173668	187.98	intron (NM_001199763, intron 1 of 21)	387
NM_024683	TEFM	transcription elongation factor, mitochondrial(TEFM)	chr17	29232686	29233113	52.21	intron (NM_024683, intron 1 of 3)	387
NM_007126	VCP	valosin containing protein(VCP)	chr9	35071692	35073004	730.46	exon (NM_007126, exon 1 of 17)	391
NM_001311345	HPS1	HPS1, biogenesis of lysosomal organelles complex 3 subunit 1(HPS1)	chr10	100206122	100206537	54.04	intron (NM_001311345, intron 1 of 18)	391
NM_001127184	CFLAR	CASP8 and FADD like apoptosis regulator(CFLAR)	chr2	201981068	201981477	62	intron (NM_001202517, intron 1 of 8)	395
NM_152132	PSMA3	proteasome subunit alpha 3(PSMA3)	chr14	58711511	58712329	305.06	intron (NR_038123, intron 1 of 9)	397
NM_152727	CPNE2	copine 2(CPNE2)	chr16	57126613	57127094	50.37	intron (NM_152727, intron 1 of 15)	398
NM_017904	TTC22	tetratricopeptide repeat domain 22(TTC22)	chr1	55267119	55267565	72.36	promoter-TSS (NM_001114108)	-401
NM_004756	NUMBL	NUMB like, endocytic adaptor protein(NUMBL)	chr19	41196666	41197267	512.5	promoter-TSS (NM_001289979)	-403
NM_007248	TREX1	three prime repair exonuclease 1(TREX1)	chr3	48506895	48507755	208.01	TTS (NM_130384)	406
NR_046853	HM13-AS1	HM13 antisense RNA 1(HM13-AS1)	chr20	30160471	30160850	61.1	non-coding (NR_046853, exon 2 of 3)	406
NM_001256799	GAPDH	glyceraldehyde-3-phosphate dehydrogenase(GAPDH)	chr12	6644564	6645019	59.26	intron (NM_001256799, intron 1 of 7)	406
NM_014891	PDAP1	PDGFA associated protein 1(PDAP1)	chr7	99005684	99006106	56.04	promoter-TSS (NM_003910)	410
NM_003801	GPAA1	glycosylphosphatidylinositol anchor attachment 1(GPAA1)	chr8	145136842	145137384	59.81	promoter-TSS (NM_003801)	-411
NM_024857	ATAD5	ATPase family, AAA domain containing 5(ATAD5)	chr17	29158306	29158841	110.8	promoter-TSS (NM_024857)	-415
NM_003932	ST13	suppression of tumorigenicity 13 (colon carcinoma) (Hsp70 interacting protein)(ST13)	chr22	41252322	41252866	154.15	promoter-TSS (NM_022098)	418
NM_052950	WDFY2	WD repeat and FYVE domain containing 2(WDFY2)	chr13	52157934	52158198	55.19	promoter-TSS (NM_052950)	-418
NM_003204	NFE2L1	nuclear factor, erythroid 2 like 1(NFE2L1)	chr17	46124882	46125653	220.44	promoter-TSS (NM_003204)	-419
NM_033452	TRIM47	tripartite motif containing 47(TRIM47)	chr17	73874723	73875433	281.04	promoter-TSS (NM_033452)	-422
NM_001300779	DERA	deoxyribose-phosphate aldolase(DERA)	chr12	16063372	16063995	106.21	promoter-TSS (NM_001300779)	-423
NM_172206	CAMKK1	calcium/calmodulin dependent protein kinase kinase 1(CAMKK1)	chr17	3793243	3793984	277.51	intron (NM_032294, intron 1 of 15)	424
NM_002583	PAWR	pro-apoptotic WT1 regulator(PAWR)	chr12	80084895	80085536	126.73	promoter-TSS (NM_002583)	-425
NM_001166131	EME1	essential meiotic structure-specific endonuclease 1(EME1)	chr17	48450652	48451360	65.62	promoter-TSS (NM_016504)	425
NM_207412	C8orf86	chromosome 8 open reading frame 86(C8orf86)	chr8	38385512	38385997	69.91	intron (NM_207412, intron 1 of 2)	426
NM_001130107	KLC1	kinesin light chain 1(KLC1)	chr14	104094455	104095740	351.47	promoter-TSS (NM_001130107)	-428
NM_018188	ATAD3A	ATPase family, AAA domain containing 3A(ATAD3A)	chr1	1446880	1447306	121.8	promoter-TSS (NM_018188)	-430
NM_001278243	ZFAND5	zinc finger AN1-type containing 5(ZFAND5)	chr9	74978747	74979407	229.76	intron (NM_001102420, intron 1 of 6)	431
NR_002999	SCARNA20	small Cajal body-specific RNA 20(SCARNA20)	chr17	58309046	58309833	76.53	promoter-TSS (NR_002999)	-433
NM_004860	FXR2	FMR1 autosomal homolog 2(FXR2)	chr17	7518472	7518825	71.71	promoter-TSS (NM_004860)	-433
NR_126394	ACYP1	acylphosphatase 1(ACYP1)	chr14	75535386	75536110	273.69	promoter-TSS (NM_024643)	438
NM_004034	ANXA7	annexin A7(ANXA7)	chr10	75173010	75173786	222.94	intron (NM_001156, intron 1 of 12)	443
NM_015092	SMG1	SMG1, nonsense mediated mRNA decay associated PI3K related kinase(SMG1)	chr16	18937076	18937488	118.52	exon (NM_015092, exon 1 of 63)	444
NR_038925	LOC100288181	uncharacterized LOC100288181(LOC100288181)	chr8	143807543	143808347	268.29	promoter-TSS (NM_016647)	446
NM_006531	IFT88	intraflagellar transport 88(IFT88)	chr13	21140468	21141057	143.67	promoter-TSS (NM_006531)	-446
NM_001040060	SPP1	secreted phosphoprotein 1(SPP1)	chr4	88895960	88896750	242.91	promoter-TSS (NM_001040058)	-447
NM_012479	YWHAG	tyrosine 3-monooxygenase/tryptophan 5-monooxygenase activation protein gamma(YWHAG)	chr7	75988551	75989044	192.9	promoter-TSS (NM_012479)	-455
NM_001167971	TRMT2B	tRNA methyltransferase 2 homolog B(TRMT2B)	chrX	100306420	100306870	67.93	5' UTR (NM_001167970, exon 2 of 14)	460
NR_023361	AP3S2	adaptor related protein complex 3 sigma 2 subunit(AP3S2)	chr15	90436916	90437397	101.12	non-coding (NR_023361, exon 1 of 7)	461
NM_003314	TTC1	tetratricopeptide repeat domain 1(TTC1)	chr5	159436366	159436784	53.24	intron (NM_003314, intron 1 of 7)	468
NM_004760	STK17A	serine/threonine kinase 17a(STK17A)	chr7	43622913	43623425	51.54	intron (NM_004760, intron 1 of 6)	477
NM_001381	DOK1	docking protein 1(DOK1)	chr2	74781707	74782273	86.07	promoter-TSS (NM_032603)	478
NM_148910	TIRAP	TIR domain containing adaptor protein(TIRAP)	chr11	126153131	126153791	150.86	intron (NM_148910, intron 1 of 4)	479
NR_046748	ARHGAP31-AS1	ARHGAP31 antisense RNA 1(ARHGAP31-AS1)	chr3	119041850	119042327	65.59	promoter-TSS (NR_046748)	-481
NM_006005	WFS1	wolframin ER transmembrane glycoprotein(WFS1)	chr4	6271879	6272237	51.1	intron (NM_001145853, intron 1 of 7)	481
NM_001040125	PQLC2	PQ loop repeat containing 2(PQLC2)	chr1	19639051	19639393	57.96	promoter-TSS (NM_003689)	482
NM_017921	NPLOC4	NPL4 homolog, ubiquitin recognition factor(NPLOC4)	chr17	79603060	79604330	873.71	promoter-TSS (NM_001290212)	484
NM_001012	RPS8	ribosomal protein S8(RPS8)	chr1	45240389	45241124	170.68	promoter-TSS (NR_000015)	-490
NM_138448	ACYP2	acylphosphatase 2(ACYP2)	chr2	54342497	54343306	641.17	intron (NM_138448, intron 1 of 3)	491
NM_006088	TUBB4B	tubulin beta 4B class IVb(TUBB4B)	chr9	140135932	140136477	61.78	exon (NM_006088, exon 2 of 4)	493
NM_001163673	WDR81	WD repeat domain 81(WDR81)	chr17	1619641	1621003	814.11	promoter-TSS (NR_028505)	505
NM_021109	TMSB4X	thymosin beta 4, X-linked(TMSB4X)	chrX	12992561	12992877	51.34	promoter-TSS (NM_021109)	-507
NM_174871	PSMD12	proteasome 26S subunit, non-ATPase 12(PSMD12)	chr17	65361441	65363025	430.05	intron (NM_001316341, intron 1 of 12)	510
NM_001145425	NR1D2	nuclear receptor subfamily 1 group D member 2(NR1D2)	chr3	23987900	23988348	64.7	intron (NM_001145425, intron 1 of 7)	512
NM_183048	ZMYND8	zinc finger MYND-type containing 8(ZMYND8)	chr20	45985811	45986485	366.32	promoter-TSS (NM_183048)	-515
NM_031412	GABARAPL1	GABA type A receptor associated protein like 1(GABARAPL1)	chr12	10365655	10366356	302.72	intron (NM_031412, intron 1 of 3)	516
NM_177401	MIDN	midnolin(MIDN)	chr19	1248788	1249349	53.96	intron (NM_177401, intron 1 of 7)	516
NR_027440	LOC100272217	uncharacterized LOC100272217(LOC100272217)	chr9	133454127	133454598	69.36	promoter-TSS (NM_003934)	519
NM_001085481	MAP1LC3B2	microtubule associated protein 1 light chain 3 beta 2(MAP1LC3B2)	chr12	116997451	116997967	98.92	intron (NM_001085481, intron 1 of 1)	523
NM_004134	HSPA9	heat shock protein family A (Hsp70) member 9(HSPA9)	chr5	137910453	137911135	232.61	intron (NM_004134, intron 1 of 16)	524
NM_031412	GABARAPL1	GABA type A receptor associated protein like 1(GABARAPL1)	chr12	10364687	10365238	139.88	promoter-TSS (NM_031412)	-527
NM_001283148	TANGO2	transport and golgi organization 2 homolog(TANGO2)	chr22	20008912	20009335	57.38	intron (NM_152906, intron 1 of 8)	531
NR_046733	PLCXD2-AS1	PLCXD2 antisense RNA 1(PLCXD2-AS1)	chr3	111395523	111395974	87.73	non-coding (NR_046733, exon 2 of 2)	532
NM_001048210	CLCC1	chloride channel CLIC like 1(CLCC1)	chr1	109505373	109505795	59.41	intron (NM_015127, intron 1 of 11)	537
NM_080655	MSANTD3	Myb/SANT DNA binding domain containing 3(MSANTD3)	chr9	103188724	103189191	135.39	promoter-TSS (NM_001198807)	-538
NM_001098512	PRKG1	protein kinase, cGMP-dependent, type I(PRKG1)	chr10	52750082	52750658	185.49	promoter-TSS (NM_001098512)	-541
NM_001282564	TMEM57	transmembrane protein 57(TMEM57)	chr1	25756518	25757096	111.56	promoter-TSS (NM_001282564)	-542
NM_177552	SULT1A3	sulfotransferase family 1A member 3(SULT1A3)	chr16	29471464	29472038	93.61	intron (NM_001017390, intron 1 of 7)	544
NR_039918	MIR4761	microRNA 4761(MIR4761)	chr22	19950530	19950927	90.11	promoter-TSS (NR_039918)	-548
NM_001037283	EIF3B	eukaryotic translation initiation factor 3 subunit B(EIF3B)	chr7	2393687	2394155	64.87	promoter-TSS (NM_001037283)	-553
NR_033759	ATP5L	ATP synthase, H+ transporting, mitochondrial Fo complex subunit G(ATP5L)	chr11	118271316	118271774	62.59	promoter-TSS (NR_033759)	-559
NM_022073	EGLN3	egl-9 family hypoxia inducible factor 3(EGLN3)	chr14	34420603	34421092	93.78	promoter-TSS (NM_022073)	-563
NM_007355	HSP90AB1	heat shock protein 90 alpha family class B member 1(HSP90AB1)	chr6	44214942	44215579	154.77	intron (NM_001271971, intron 1 of 11)	565
NM_001308068	FLYWCH1	FLYWCH-type zinc finger 1(FLYWCH1)	chr16	2962378	2962713	52.19	intron (NM_001308068, intron 1 of 9)	565
NM_001100169	IMMT	inner membrane mitochondrial protein(IMMT)	chr2	86422074	86422569	75.56	intron (NM_001100169, intron 1 of 14)	572
NM_001286082	TRMT112	tRNA methyltransferase 11-2 homolog (S. cerevisiae)(TRMT112)	chr11	64084731	64085227	77.65	promoter-TSS (NM_181652)	577
NM_001286135	RBM4B	RNA binding motif protein 4B(RBM4B)	chr11	66445669	66446271	82.31	promoter-TSS (NM_001286135)	-578
NM_001236	cbr3	carbonyl reductase 3(CBR3)	chr21	37506451	37506918	85.87	promoter-TSS (NM_001236)	-579
NM_022818	MAP1LC3B	microtubule associated protein 1 light chain 3 beta(MAP1LC3B)	chr16	87426133	87426629	54.64	promoter-TSS (NM_001282683)	580
NR_103559	CDRT8	CMT1A duplicated region transcript 8(CDRT8)	chr17	15009818	15010372	152.18	promoter-TSS (NR_103559)	-591
NM_001040199	CLDND1	claudin domain containing 1(CLDND1)	chr3	98240992	98241640	73.17	intron (NM_019895, intron 1 of 5)	594
NM_170711	DAZAP1	DAZ associated protein 1(DAZAP1)	chr19	1406791	1407156	56.63	promoter-TSS (NM_018959)	-595
NM_001024649	CANX	calnexin(CANX)	chr5	179124979	179125680	494.29	promoter-TSS (NM_001024649)	-601
NM_003541	hist1h4k	histone cluster 1 H4 family member k(HIST1H4K)	chr6	27798523	27798886	50.39	TTS (NM_003541)	601
NM_000430	PAFAH1B1	platelet activating factor acetylhydrolase 1b regulatory subunit 1(PAFAH1B1)	chr17	2497218	2497834	116.65	intron (NM_000430, intron 1 of 10)	603
NM_020122	KCMF1	potassium channel modulatory factor 1(KCMF1)	chr2	85198461	85199210	299.99	intron (NM_020122, intron 1 of 6)	604
NM_001276275	MAZ	MYC associated zinc finger protein(MAZ)	chr16	29816604	29817010	62.48	promoter-TSS (NM_001276275)	-610
NM_001113182	BRD2	bromodomain containing 2(BRD2)	chr6	32937613	32938484	661.52	promoter-TSS (NM_001291986).2	-617
NM_001251888	ASPSCR1	ASPSCR1, UBX domain containing tether for SLC2A4(ASPSCR1)	chr17	79935775	79936317	123.77	intron (NR_045351, intron 1 of 14)	620
NM_001312871	cox20	COX20, cytochrome c oxidase assembly factor(COX20)	chr1	244997553	244998415	314.87	promoter-TSS (NM_001312873)	-624
NM_014597	DNTTIP2	deoxynucleotidyltransferase terminal interacting protein 2(DNTTIP2)	chr1	94343881	94344377	246.63	intron (NM_014597, intron 1 of 6)	633
NR_027691	PANX2	pannexin 2(PANX2)	chr22	50608263	50608792	135.29	promoter-TSS (NR_027691)	-633
NM_020888	KIAA1522	KIAA1522(KIAA1522)	chr1	33207948	33208343	50.69	intron (NM_020888, intron 1 of 6)	633
NM_144998	CENPX	centromere protein X(CENPX)	chr17	79979821	79980479	141.86	intron (NM_144998, intron 1 of 3)	635
NR_045675	ARHGAP22	Rho GTPase activating protein 22(ARHGAP22)	chr10	49863461	49863889	91.57	non-coding (NR_045675, exon 1 of 11)	635
NM_032704	TUBA1C	tubulin alpha 1c(TUBA1C)	chr12	49659176	49659661	81.6	intron (NM_032704, intron 1 of 3)	636
NM_024577	SH3TC2	SH3 domain and tetratricopeptide repeats 2(SH3TC2)	chr5	148441808	148442392	189.17	promoter-TSS (NR_122044)	637
NR_021487	PSMG3-AS1	PSMG3 antisense RNA 1 (head to head)(PSMG3-AS1)	chr7	1610115	1610585	59.16	promoter-TSS (NM_001134340)	641
NM_173853	KRTCAP3	keratinocyte associated protein 3(KRTCAP3)	chr2	27665535	27666218	95.97	TTS (NM_013392)	643
NR_037903	BHLHE40-AS1	BHLHE40 antisense RNA 1(BHLHE40-AS1)	chr3	5022028	5022551	87.83	promoter-TSS (NR_125916)	-643
NM_001146068	CAPN2	calpain 2(CAPN2)	chr1	223888303	223889000	127.11	promoter-TSS (NM_001146068)	-644
NM_145235	fank1	fibronectin type III and ankyrin repeat domains 1(FANK1)	chr10	127584141	127584783	90.43	promoter-TSS (NM_145235)	-646
NM_138795	ARL8A	ADP ribosylation factor like GTPase 8A(ARL8A)	chr1	202112972	202113468	73.8	intron (NM_138795, intron 1 of 6)	651
NM_005190	CCNC	cyclin C(CCNC)	chr6	100015781	100016285	79.25	intron (NM_001013399, intron 1 of 11)	657
NM_001297740	TBCA	tubulin folding cofactor A(TBCA)	chr5	77071310	77071735	77.15	intron (NM_001297740, intron 1 of 2)	663
NM_032546	TRIM54	tripartite motif containing 54(TRIM54)	chr2	27505722	27506202	92.37	intron (NM_032546, intron 1 of 9)	665
NM_014521	SH3BP4	SH3 domain binding protein 4(SH3BP4)	chr2	235861139	235861448	52.47	intron (NM_014521, intron 1 of 5)	665
NM_031219	HDHD3	haloacid dehalogenase like hydrolase domain containing 3(HDHD3)	chr9	116137506	116137844	60.61	intron (NM_001304511, intron 1 of 1)	666
NM_017926	GPATCH2L	G-patch domain containing 2 like(GPATCH2L)	chr14	76618652	76619148	90.92	intron (NM_017926, intron 1 of 9)	672
NR_109815	FAM83C-AS1	FAM83C antisense RNA 1(FAM83C-AS1)	chr20	33873567	33873889	76.49	TTS (NR_109815)	674
NR_002710	ALOX12P2	arachidonate 12-lipoxygenase pseudogene 2(ALOX12P2)	chr17	6756984	6758163	486.2	non-coding (NR_002710, exon 2 of 14)	678
NR_047493	LINC00563	long intergenic non-protein coding RNA 563(LINC00563)	chr13	46871028	46871575	113.19	non-coding (NR_047493, exon 1 of 1)	678
NM_198443	NRN1L	neuritin 1 like(NRN1L)	chr16	67919300	67919626	62.71	intron (NM_198443, intron 1 of 2)	682
NM_001267727	ARSG	arylsulfatase G(ARSG)	chr17	66288109	66288529	75.79	promoter-TSS (NM_004694)	683
NM_001190819	ORC1	origin recognition complex subunit 1(ORC1)	chr1	52869244	52869672	82.43	promoter-TSS (NM_032864)	685
NM_001302862	SLC22A18AS	solute carrier family 22 member 18 antisense(SLC22A18AS)	chr11	2924201	2924775	141.43	exon (NM_001315501, exon 2 of 11)	687
NM_002359	MAFG	MAF bZIP transcription factor G(MAFG)	chr17	79884421	79885377	528.72	promoter-TSS (NR_015454)	688
NR_036623	DBF4B	DBF4 zinc finger B(DBF4B)	chr17	42784903	42785661	271.33	promoter-TSS (NR_036623)	-694
NM_016099	GOLGA7	golgin A7(GOLGA7)	chr8	41347206	41347569	73.95	promoter-TSS (NM_016099)	-694
NM_001316307	RAC3	ras-related C3 botulinum toxin substrate 3 (rho family, small GTP binding protein Rac3)(RAC3)	chr17	79988472	79989186	56.64	promoter-TSS (NM_005052)	-703
NM_183412	FBXO44	F-box protein 44(FBXO44)	chr1	11713393	11714060	161.25	promoter-TSS (NM_183412)	-706
NM_005022	PFN1	profilin 1(PFN1)	chr17	4852880	4853295	60.64	promoter-TSS (NM_005022)	-706
NR_037713	RFFL	ring finger and FYVE like domain containing E3 ubiquitin protein ligase(RFFL)	chr17	33416724	33417403	104.11	promoter-TSS (NR_037713)	-715
NR_002557	LOC613038	SAGA complex associated factor 29 pseudogene(LOC613038)	chr16	29479352	29479879	52.7	promoter-TSS (NR_002557)	-716
NR_033884	HTATSF1P2	HIV-1 Tat specific factor 1 pseudogene 2(HTATSF1P2)	chr6	3023945	3024624	352.27	promoter-TSS (NR_132750)	721
NM_002093	GSK3B	glycogen synthase kinase 3 beta(GSK3B)	chr3	119813754	119814216	78.49	promoter-TSS (NM_001146156)	-721
NM_001142555	COQ8B	coenzyme Q8B(COQ8B)	chr19	41221456	41222016	96.26	promoter-TSS (NM_001142555)	-725
NM_001145144	slc1a5	solute carrier family 1 member 5(SLC1A5)	chr19	47289443	47290196	155.73	intron (NM_005628, intron 1 of 7)	726
NM_032020	FUCA2	fucosidase, alpha-L- 2, plasma(FUCA2)	chr6	143832043	143832538	84.87	intron (NM_032020, intron 1 of 6)	730
NM_006196	PCBP1	poly(rC) binding protein 1(PCBP1)	chr2	70315127	70315516	63.01	exon (NM_006196, exon 1 of 1)	736
NM_021134	MRPL23	mitochondrial ribosomal protein L23(MRPL23)	chr11	1969072	1969408	60.96	intron (NM_021134, intron 1 of 4)	738
NR_028092	LPAL2	lipoprotein(a) like 2, pseudogene(LPAL2)	chr6	160931238	160931596	84.38	intron (NR_028092, intron 1 of 9)	739
NM_014165	NDUFAF4	NADH:ubiquinone oxidoreductase complex assembly factor 4(NDUFAF4)	chr6	97346183	97346856	332.1	promoter-TSS (NM_014165)	-752
NM_016466	ankrd39	ankyrin repeat domain 39(ANKRD39)	chr2	97522745	97523246	55.26	intron (NM_016466, intron 1 of 3)	761
NM_001113492	42987	septin 9(SEPT9)	chr17	75282877	75283546	140.64	promoter-TSS (NM_001113492)	-762
NR_036158	MIR3190	microRNA 3190(MIR3190)	chr19	47729235	47729638	67.3	promoter-TSS (NR_036158)	-763
NM_001130028	CLK3	CDC like kinase 3(CLK3)	chr15	74907860	74908338	59.05	exon (NM_001130028, exon 1 of 13)	764
NM_003087	SNCG	synuclein gamma(SNCG)	chr10	88718798	88719315	145.55	intron (NM_003087, intron 1 of 4)	768
NM_015294	TRIM37	tripartite motif containing 37(TRIM37)	chr17	57183258	57183738	65.35	intron (NM_015294, intron 1 of 23)	768
NM_032878	ALKBH6	alkB homolog 6(ALKBH6)	chr19	36504077	36504668	98.35	intron (NM_032878, intron 1 of 6)	769
NM_001168344	RREB1	ras responsive element binding protein 1(RREB1)	chr6	7106779	7107333	175.37	promoter-TSS (NM_001168344)	-774
NM_001284295	chpf2	chondroitin polymerizing factor 2(CHPF2)	chr7	150930078	150930651	156.69	5' UTR (NM_019015, exon 1 of 4)	789
NR_132101	LINC01063	long intergenic non-protein coding RNA 1063(LINC01063)	chr3	196358438	196358898	89.4	intron (NR_132101, intron 1 of 1)	790
NR_037934	SEPSECS-AS1	SEPSECS antisense RNA 1 (head to head)(SEPSECS-AS1)	chr4	25162872	25163300	73.22	promoter-TSS (NM_016955)	792
NM_000264	PTCH1	patched 1(PTCH1)	chr9	98271434	98271812	56.81	promoter-TSS (NM_000264)	-792
NM_153649	TPM3	tropomyosin 3(TPM3)	chr1	154154685	154155179	59.4	intron (NM_152263, intron 2 of 9)	793
NM_004720	LPAR2	lysophosphatidic acid receptor 2(LPAR2)	chr19	19739650	19740034	63.67	promoter-TSS (NM_004720)	-803
NM_020390	EIF5A2	eukaryotic translation initiation factor 5A2(EIF5A2)	chr3	170627046	170627422	59.36	promoter-TSS (NM_020390)	-808
NM_003945	ATP6V0E1	ATPase H+ transporting V0 subunit e1(ATP6V0E1)	chr5	172411342	172411805	66.23	intron (NM_003945, intron 1 of 3)	810
NR_110168	LINC01213	long intergenic non-protein coding RNA 1213(LINC01213)	chr3	149955332	149955658	54.58	promoter-TSS (NR_110167)	-811
NM_024940	DOCK5	dedicator of cytokinesis 5(DOCK5)	chr8	25042873	25043326	82.85	intron (NM_024940, intron 1 of 51)	812
NM_152667	NANP	N-acetylneuraminic acid phosphatase(NANP)	chr20	25603611	25604061	57.07	promoter-TSS (NR_126465)	812
NM_152397	IQCF1	IQ motif containing F1(IQCF1)	chr3	51937895	51938512	135.96	promoter-TSS (NM_152397)	-817
NM_205842	NCKAP1	NCK associated protein 1(NCKAP1)	chr2	183902499	183903040	84.18	exon (NM_013436, exon 1 of 31)	817
NM_031232	NECAB3	N-terminal EF-hand calcium binding protein 3(NECAB3)	chr20	32261257	32261638	60.08	intron (NM_031231, intron 1 of 12)	817
NR_049771	OSBPL10-AS1	OSBPL10 antisense RNA 1(OSBPL10-AS1)	chr3	31746311	31746736	90.72	intron (NR_049771, intron 1 of 4)	818
NM_001291921	RXRA	retinoid X receptor alpha(RXRA)	chr9	137298958	137299536	392.28	5' UTR (NM_001291921, exon 1 of 9)	819
NM_153828	RTN4	reticulon 4(RTN4)	chr2	55278334	55278785	50.68	promoter-TSS (NM_207520)	-825
NM_003388	CLIP2	CAP-Gly domain containing linker protein 2(CLIP2)	chr7	73704454	73704813	55.59	intron (NM_032421, intron 1 of 15)	828
NR_002557	LOC613038	SAGA complex associated factor 29 pseudogene(LOC613038)	chr16	30218789	30219370	75.6	promoter-TSS (NR_002556)	-831
NM_130900	RAET1L	retinoic acid early transcript 1L(RAET1L)	chr6	150347219	150347782	59.28	promoter-TSS (NM_130900)	-832
NM_177543	PLPP2	phospholipid phosphatase 2(PLPP2)	chr19	290049	290623	147.5	intron (NM_177526, intron 1 of 5)	833
NM_020228	PRDM10	PR/SET domain 10(PRDM10)	chr11	129873364	129873762	63.2	promoter-TSS (NM_020228)	-833
NR_117099	CASC21	cancer susceptibility candidate 21 (non-protein coding)(CASC21)	chr8	128257418	128258015	113.93	intron (NR_117099, intron 1 of 3)	834
NM_001297662	TTC39A	tetratricopeptide repeat domain 39A(TTC39A)	chr1	51796768	51797372	84.91	promoter-TSS (NM_001297662)	-834
NM_018289	VPS53	VPS53, GARP complex subunit(VPS53)	chr17	618649	619224	120.52	promoter-TSS (NM_001128159)	-840
NM_002105	H2AFX	H2A histone family member X(H2AFX)	chr11	118965113	118965556	52.63	3' UTR (NM_002105, exon 1 of 1)	843
NM_001291133	CTNNA3	catenin alpha 3(CTNNA3)	chr10	69426034	69426554	89.94	promoter-TSS (NM_001127384)	-851
NM_017614	BHMT2	betaine--homocysteine S-methyltransferase 2(BHMT2)	chr5	78366166	78366633	84.36	promoter-TSS (NM_013391)	852
NM_032547	SCOC	short coiled-coil protein(SCOC)	chr4	141177346	141177825	77.15	promoter-TSS (NM_032547)	-855
NM_144579	SFXN5	sideroflexin 5(SFXN5)	chr2	73297796	73298384	200.28	intron (NM_144579, intron 1 of 13)	875
NM_022060	ABHD4	abhydrolase domain containing 4(ABHD4)	chr14	23067722	23068326	102	intron (NM_022060, intron 1 of 6)	877
NM_206866	BACH1	BTB domain and CNC homolog 1(BACH1)	chr21	30672355	30672885	78.15	intron (NM_206866, intron 1 of 4)	883
NM_014607	UBXN4	UBX domain protein 4(UBXN4)	chr2	136499695	136500455	176.74	intron (NM_014607, intron 1 of 12)	886
NM_016224	SNX9	sorting nexin 9(SNX9)	chr6	158244760	158245423	114.43	intron (NM_016224, intron 1 of 17)	888
NM_002293	LAMC1	laminin subunit gamma 1(LAMC1)	chr1	182991403	182992000	124.59	promoter-TSS (NM_002293)	-894
NR_029494	MIR22	microRNA 22(MIR22)	chr17	1617916	1618437	152.9	promoter-TSS (NR_029494)	-895
NM_001083617	RB1CC1	RB1 inducible coiled-coil 1(RB1CC1)	chr8	53625954	53626307	56.16	intron (NM_014781, intron 1 of 23)	896
NM_014173	BABAM1	BRISC and BRCA1 A complex member 1(BABAM1)	chr19	17378786	17379384	60.13	intron (NM_014173, intron 1 of 8)	900
NM_021149	COTL1	coactosin like F-actin binding protein 1(COTL1)	chr16	84652326	84652885	89.6	promoter-TSS (NM_021149)	-903
NM_001300741	NUDT12	nudix hydrolase 12(NUDT12)	chr5	102897362	102897822	61.16	intron (NM_001300741, intron 1 of 6)	910
NM_020247	COQ8A	coenzyme Q8A(COQ8A)	chr1	227126620	227127431	170.8	promoter-TSS (NM_020247)	-913
NR_033344	SLC38A6	solute carrier family 38 member 6(SLC38A6)	chr14	61448609	61449150	186.38	intron (NR_033344, intron 1 of 16)	914
NM_170663	MINK1	misshapen like kinase 1(MINK1)	chr17	4735480	4735954	63.76	promoter-TSS (NM_015716)	-918
NR_030725	RCC1	regulator of chromosome condensation 1(RCC1)	chr1	28831198	28831855	86.8	promoter-TSS (NR_036473)	-929
NM_018407	LAPTM4B	lysosomal protein transmembrane 4 beta(LAPTM4B)	chr8	98788535	98788948	79.96	intron (NM_018407, intron 1 of 6)	932
NM_173573	LMNTD2	lamin tail domain containing 2(LMNTD2)	chr11	559630	560054	99.46	intron (NM_173573, intron 1 of 13)	937
NM_018210	NAXD	NAD(P)HX dehydratase(NAXD)	chr13	111268629	111269116	68.81	intron (NM_018210, intron 1 of 9)	941
NM_031889	ENAM	enamelin(ENAM)	chr4	71493313	71493715	51.72	promoter-TSS (NM_031889)	-947
NM_025194	ITPKC	inositol-trisphosphate 3-kinase C(ITPKC)	chr19	41223664	41224270	190.98	exon (NM_025194, exon 1 of 7)	959
NM_003223	TFAP4	transcription factor AP-4(TFAP4)	chr16	4321723	4322356	347.32	intron (NM_003223, intron 1 of 6)	962
NM_015074	KIF1B	kinesin family member 1B(KIF1B)	chr1	10271550	10271905	58.65	intron (NM_183416, intron 1 of 20)	963
NR_049820	MIR5188	microRNA 5188(MIR5188)	chr12	125400826	125401290	67.67	TTS (NR_049820)	965
NM_001242885	LOC100287036	uncharacterized LOC100287036(LOC100287036)	chr16	89385976	89387166	156.38	promoter-TSS (NM_001242885)	-970
NM_023945	MS4A5	membrane spanning 4-domains A5(MS4A5)	chr11	60195880	60196275	73.99	promoter-TSS (NM_023945)	-985
NR_126018	LYRM4-AS1	LYRM4 antisense RNA 1(LYRM4-AS1)	chr6	5031029	5031356	54.1	intron (NR_126018, intron 1 of 1)	986
NM_016143	NSFL1C	NSFL1 cofactor(NSFL1C)	chr20	1446903	1447787	877.86	intron (NM_016143, intron 1 of 8)	992
NM_024945	RMI1	RecQ mediated genome instability 1(RMI1)	chr9	86596364	86596898	80.52	intron (NM_024945, intron 1 of 2)	994
NM_002969	MAPK12	mitogen-activated protein kinase 12(MAPK12)	chr22	50700849	50701521	83.33	promoter-TSS (NM_002969)	-997
NM_001143780	SLC25A39	solute carrier family 25 member 39(SLC25A39)	chr17	42403068	42403363	59.69	promoter-TSS (NM_001143780)	-998
NR_046284	NEBL-AS1	NEBL antisense RNA 1(NEBL-AS1)	chr10	21463976	21464487	164.93	TTS (NR_046284)	1000
NM_012263	TTLL1	tubulin tyrosine ligase like 1(TTLL1)	chr22	43486182	43486694	89.11	Intergenic	-1004
NM_007159	SLMAP	sarcolemma associated protein(SLMAP)	chr3	57741719	57742226	115.51	Intergenic	-1011
NM_001253790	SMIM22	small integral membrane protein 22(SMIM22)	chr16	4837094	4837634	115.02	intron (NM_144605, intron 2 of 9)	-1034
NM_001645	apoc1	apolipoprotein C1(APOC1)	chr19	45416582	45417185	125.91	Intergenic	-1038
NR_130724	TLX1NB	TLX1 neighbor(TLX1NB)	chr10	102901701	102902427	128.96	Intergenic	-1041
NM_000382	ALDH3A2	aldehyde dehydrogenase 3 family member A2(ALDH3A2)	chr17	19550709	19551326	221.16	Intergenic	-1047
NM_001124	ADM	adrenomedullin(ADM)	chr11	10325261	10325700	75.95	Intergenic	-1047
NM_014045	LRP10	LDL receptor related protein 10(LRP10)	chr14	23341810	23342224	78.34	intron (NM_014045, intron 2 of 6)	1057
NM_016156	MTMR2	myotubularin related protein 2(MTMR2)	chr11	95658120	95658769	294.58	Intergenic	-1073
NM_005003	NDUFAB1	NADH:ubiquinone oxidoreductase subunit AB1(NDUFAB1)	chr16	23608368	23609061	237.64	Intergenic	-1075
NM_015915	ATL1	atlastin GTPase 1(ATL1)	chr14	51027568	51028074	81.03	intron (NM_015915, intron 1 of 13)	1078
NM_001276318	PPP1R3E	protein phosphatase 1 regulatory subunit 3E(PPP1R3E)	chr14	23770730	23771228	80.32	exon (NM_001276318, exon 2 of 5)	1078
NM_001145249	FAM157B	family with sequence similarity 157 member B(FAM157B)	chr9	141107473	141107957	72.47	intron (NM_001145249, intron 2 of 6)	1078
NM_005675	dgcr6	DiGeorge syndrome critical region gene 6(DGCR6)	chr22	18892308	18893007	124.37	Intergenic	-1079
NR_033851	SERPINB9P1	serpin family B member 9 pseudogene 1(SERPINB9P1)	chr6	2877557	2878093	230.2	Intergenic	-1081
NM_005689	ABCB6	ATP binding cassette subfamily B member 6 (Langereis blood group)(ABCB6)	chr2	220082377	220082879	296.63	intron (NM_005689, intron 1 of 18)	1084
NR_024206	CYTOR	cytoskeleton regulator RNA(CYTOR)	chr2	87755838	87756289	72.45	intron (NR_024206, intron 1 of 1)	1089
NM_013254	TBK1	TANK binding kinase 1(TBK1)	chr12	64846654	64847209	89.26	intron (NM_013254, intron 1 of 20)	1091
NM_001303241	CNOT6	CCR4-NOT transcription complex subunit 6(CNOT6)	chr5	179920107	179920506	53.51	Intergenic	-1093
NM_001428	ENO1	enolase 1(ENO1)	chr1	8939907	8940604	384.33	TTS (NR_038351)	-1104
NM_001193489	SECISBP2L	SECIS binding protein 2 like(SECISBP2L)	chr15	49339740	49340006	55.05	Intergenic	-1113
NR_000025	SNORD15B	small nucleolar RNA, C/D box 15B(SNORD15B)	chr11	75114069	75114623	71.71	intron (NM_001260507, intron 3 of 5)	-1119
NR_024586	KMT2E-AS1	KMT2E antisense RNA 1 (head to head)(KMT2E-AS1)	chr7	104652992	104653943	181.01	non-coding (NR_024586, exon 1 of 1)	1121
NM_001300856	fosl1	FOS like 1, AP-1 transcription factor subunit(FOSL1)	chr11	65666551	65667197	342.26	intron (NM_001300855, intron 1 of 3)	1123
NM_002178	IGFBP6	insulin like growth factor binding protein 6(IGFBP6)	chr12	53492308	53492812	73.38	intron (NM_002178, intron 1 of 3)	1124
NR_104480	KCTD20	potassium channel tetramerization domain containing 20(KCTD20)	chr6	36409114	36409681	108.69	intron (NM_152990, intron 1 of 4)	-1147
NM_175038	CNTN1	contactin 1(CNTN1)	chr12	41300833	41301192	50.73	intron (NM_001256064, intron 1 of 15)	-1147
NM_018096	NLE1	notchless homolog 1(NLE1)	chr17	33470324	33470647	56.62	Intergenic	-1151
NM_002823	PTMA	prothymosin, alpha(PTMA)	chr2	232571893	232572263	67.52	Intergenic	-1157
NM_004483	GCSH	glycine cleavage system protein H(GCSH)	chr16	81130844	81131451	111.57	Intergenic	-1167
NM_152443	RDH12	retinol dehydrogenase 12 (all-trans/9-cis/11-cis)(RDH12)	chr14	68167156	68167712	156.34	Intergenic	-1169
NR_073573	PLEKHH3	pleckstrin homology, MyTH4 and FERM domain containing H3(PLEKHH3)	chr17	40829951	40830483	97.18	Intergenic	-1169
NM_000585	IL15	interleukin 15(IL15)	chr4	142558736	142559100	60.25	intron (NR_037840, intron 1 of 7)	1169
NM_012118	NOCT	nocturnin(NOCT)	chr4	139935508	139935974	57.87	Intergenic	-1172
NM_006082	TUBA1B	tubulin alpha 1b(TUBA1B)	chr12	49523855	49524400	116.03	intron (NM_006082, intron 1 of 3)	1177
NR_039887	MIR4734	microRNA 4734(MIR4734)	chr17	36856985	36857828	87.92	Intergenic	1178
NM_032470	TNXB	tenascin XB(TNXB)	chr6	32014828	32015350	69.59	intron (NM_019105, intron 30 of 43).3	-1184
NM_006598	SLC12A7	solute carrier family 12 member 7(SLC12A7)	chr5	1113146	1113576	50.91	Intergenic	-1189
NM_001258413	SLC5A11	solute carrier family 5 member 11(SLC5A11)	chr16	24855624	24856353	199.72	Intergenic	-1196
NM_001080398	KIAA0368	KIAA0368(KIAA0368)	chr9	114245284	114246368	307.89	intron (NM_001080398, intron 3 of 50)	1199
NR_015395	MIR4435-2HG	MIR4435-2 host gene(MIR4435-2HG)	chr2	112251288	112251694	81.28	intron (NR_024373, intron 1 of 1)	1201
NR_125892	LOC101928279	uncharacterized LOC101928279(LOC101928279)	chr4	4764318	4765063	477.8	intron (NR_125892, intron 1 of 2)	1203
NM_020940	FAM160B1	family with sequence similarity 160 member B1(FAM160B1)	chr10	116582462	116582953	73.97	intron (NM_020940, intron 1 of 16)	1204
NR_126375	LINC01336	long intergenic non-protein coding RNA 1336(LINC01336)	chr5	74349487	74349862	54.31	Intergenic	-1206
NM_004844	SH3BP5	SH3 domain binding protein 5(SH3BP5)	chr3	15375040	15375649	195.69	intron (NM_001018009, intron 1 of 8)	-1208
NM_002444	MSN	moesin(MSN)	chrX	64888503	64888974	77.19	intron (NM_002444, intron 1 of 12)	1227
NM_000713	BLVRB	biliverdin reductase B(BLVRB)	chr19	40970258	40970737	139.83	intron (NM_000713, intron 1 of 4)	1228
NM_002314	LIMK1	LIM domain kinase 1(LIMK1)	chr7	73499104	73499575	56.67	intron (NM_002314, intron 1 of 15)	1232
NM_032116	KATNAL1	katanin catalytic subunit A1 like 1(KATNAL1)	chr13	30882598	30883122	159.19	Intergenic	-1236
NM_001289412	FAM104A	family with sequence similarity 104 member A(FAM104A)	chr17	71224873	71225317	243.98	intron (NM_032837, intron 1 of 2)	-1239
NR_107014	MIR7974	microRNA 7974(MIR7974)	chr19	11607425	11607929	97.17	intron (NM_138783, intron 2 of 8)	-1240
NM_182557	BCL9L	B-cell CLL/lymphoma 9-like(BCL9L)	chr11	118782556	118783162	102.29	Intergenic	-1246
NM_016332	MSRB1	methionine sulfoxide reductase B1(MSRB1)	chr16	1991735	1992362	87.37	intron (NM_016332, intron 1 of 3)	1246
NM_022755	IPPK	inositol-pentakisphosphate 2-kinase(IPPK)	chr9	95433380	95434225	461.25	Intergenic	-1255
NM_001039783	TXNRD3NB	thioredoxin reductase 3 neighbor(TXNRD3NB)	chr3	126325901	126326385	108.92	3' UTR (NM_052883, exon 16 of 16)	1255
NM_001304347	OLFM2	olfactomedin 2(OLFM2)	chr19	10025285	10025993	386.86	intron (NM_058164, intron 1 of 5)	-1258
NM_004695	SLC16A5	solute carrier family 16 member 5(SLC16A5)	chr17	73085090	73085511	55.68	5' UTR (NM_004695, exon 2 of 7)	1264
NM_005121	MED13	mediator complex subunit 13(MED13)	chr17	60141096	60141659	51.48	intron (NM_005121, intron 1 of 29)	1266
NR_026562	c20orf24	chromosome 20 open reading frame 24(C20orf24)	chr20	35235204	35235608	53.48	intron (NR_026562, intron 1 of 4)	1269
NR_039933	MIR4774	microRNA 4774(MIR4774)	chr2	169440497	169440954	69.41	intron (NM_001256126, intron 3 of 10)	1272
NM_001303050	MAPRE3	microtubule associated protein RP/EB family member 3(MAPRE3)	chr2	27238603	27239203	152.41	intron (NM_001303050, intron 1 of 6)	1281
NM_001130020	ATP6V0A1	ATPase H+ transporting V0 subunit a1(ATP6V0A1)	chr17	40611903	40612399	90.16	intron (NM_005177, intron 1 of 20)	1289
NM_003128	SPTBN1	spectrin beta, non-erythrocytic 1(SPTBN1)	chr2	54684487	54685004	211.87	intron (NM_003128, intron 1 of 35)	1291
NM_015179	RRP12	ribosomal RNA processing 12 homolog(RRP12)	chr10	99159492	99160162	120.34	intron (NM_015179, intron 2 of 33)	1300
NR_030296	MIR570	microRNA 570(MIR570)	chr3	195424559	195425368	113.39	intron (NR_122105, intron 2 of 4)	-1309
NM_003971	SPAG9	sperm associated antigen 9(SPAG9)	chr17	49199110	49199962	123.03	Intergenic	-1310
NM_000146	FTL	ferritin light chain(FTL)	chr19	49466887	49467613	682.94	Intergenic	-1316
NM_001291593	NPHP4	nephrocystin 4(NPHP4)	chr1	6053574	6054124	103.81	intron (NM_001199861, intron 1 of 15)	-1316
NM_207311	BICDL1	BICD family like cargo adaptor 1(BICDL1)	chr12	120425957	120426699	126.8	Intergenic	-1320
NM_032145	FBXO30	F-box protein 30(FBXO30)	chr6	146134312	146134874	188.11	intron (NM_032145, intron 1 of 2)	1328
NM_018439	IMPACT	impact RWD domain protein(IMPACT)	chr18	22007689	22008189	67.5	exon (NM_018439, exon 2 of 11)	1330
NM_032211	LOXL4	lysyl oxidase like 4(LOXL4)	chr10	100029053	100029626	62.71	Intergenic	-1332
NM_006705	GADD45G	growth arrest and DNA damage inducible gamma(GADD45G)	chr9	92220970	92221566	168.61	3' UTR (NM_006705, exon 4 of 4)	1341
NM_001100878	MROH6	maestro heat like repeat family member 6(MROH6)	chr8	144656052	144656486	63.59	TTS (NM_145201)	-1341
NM_006437	PARP4	poly(ADP-ribose) polymerase family member 4(PARP4)	chr13	25085171	25086038	237.4	intron (NM_006437, intron 1 of 33)	1344
NM_001164711	AMT	aminomethyltransferase(AMT)	chr3	49458396	49459066	192.05	intron (NR_028435, intron 3 of 8)	1380
NM_000485	APRT	adenine phosphoribosyltransferase(APRT)	chr16	88876671	88877243	57.57	exon (NM_001030018, exon 3 of 5)	1385
NR_126028	NCRNA00250	non-protein coding RNA 250(NCRNA00250)	chr8	135851498	135851896	52.67	intron (NR_126028, intron 1 of 2)	1385
NM_003900	SQSTM1	sequestosome 1(SQSTM1)	chr5	179245963	179246947	616.46	intron (NM_001142299, intron 2 of 8)	-1387
NM_015187	SEL1L3	SEL1L family member 3(SEL1L3)	chr4	25863003	25863515	109.98	intron (NM_001297592, intron 1 of 23)	1394
NM_014614	PSME4	proteasome activator subunit 4(PSME4)	chr2	54196403	54196759	71.12	intron (NM_014614, intron 1 of 46)	1396
NM_021972	SPHK1	sphingosine kinase 1(SPHK1)	chr17	74379015	74379557	153.53	Intergenic	-1404
NM_001134456	NXPE3	neurexophilin and PC-esterase domain family member 3(NXPE3)	chr3	101499402	101499981	164.23	intron (NM_001134456, intron 1 of 7)	1405
NM_001128214	KCTD6	potassium channel tetramerization domain containing 6(KCTD6)	chr3	58479018	58479460	59.85	intron (NM_001128214, intron 1 of 2)	1416
NM_001199663	PMF1-BGLAP	PMF1-BGLAP readthrough(PMF1-BGLAP)	chr1	156183906	156184512	84.89	intron (NM_001199664, intron 1 of 4)	1430
NR_029779	mir200c	microRNA 200c(MIR200C)	chr12	7070974	7071880	431.51	TTS (NM_002831)	-1435
NM_001011699	HAUS8	HAUS augmin like complex subunit 8(HAUS8)	chr19	17184713	17185102	75.23	intron (NM_033417, intron 1 of 10)	1436
NM_007034	DNAJB4	DnaJ heat shock protein family (Hsp40) member B4(DNAJB4)	chr1	78468945	78469445	177.32	Intergenic	-1441
NM_001251980	RCAN3	RCAN family member 3(RCAN3)	chr1	24842036	24842465	62.03	intron (NM_001251985, intron 1 of 1)	1446
NR_028379	FTX	FTX transcript, XIST regulator (non-protein coding)(FTX)	chrX	73511734	73512182	108.87	intron (NR_028379, intron 1 of 6)	1451
NM_001145425	NR1D2	nuclear receptor subfamily 1 group D member 2(NR1D2)	chr3	23988854	23989273	53.08	intron (NM_001145425, intron 1 of 7)	1451
NM_183381	RNF13	ring finger protein 13(RNF13)	chr3	149531736	149532130	77.27	intron (NM_007282, intron 2 of 10)	1458
NM_016333	SRRM2	serine/arginine repetitive matrix 2(SRRM2)	chr16	2800715	2801029	52.48	intron (NR_027275, intron 1 of 5)	-1458
NR_047031	SLC25A30-AS1	SLC25A30 antisense RNA 1(SLC25A30-AS1)	chr13	45990676	45991002	50.41	intron (NM_001286807, intron 1 of 9)	-1458
NR_029854	MIR365A	microRNA 365a(MIR365A)	chr16	14404220	14404982	248.27	intron (NR_132983, intron 1 of 1)	1459
NM_005388	PDCL	phosducin like(PDCL)	chr9	125589266	125589687	125.23	intron (NM_005388, intron 1 of 3)	1459
NR_048569	ACTR6	ARP6 actin-related protein 6 homolog(ACTR6)	chr12	100595803	100596243	62.17	intron (NR_048568, intron 1 of 10)	1468
NM_001204898	TM4SF19	transmembrane 4 L six family member 19(TM4SF19)	chr3	196066387	196067138	320.04	Intergenic	-1471
NM_001282300	SLC35G4	solute carrier family 35 member G4(SLC35G4)	chr18	11607780	11608384	217.56	Intergenic	-1475
NM_000334	SCN4A	sodium voltage-gated channel alpha subunit 4(SCN4A)	chr17	62051482	62052025	64.61	Intergenic	-1475
NM_016538	SIRT7	sirtuin 7(SIRT7)	chr17	79874251	79874903	53.87	intron (NM_016538, intron 3 of 9)	1481
NM_007026	DUSP14	dual specificity phosphatase 14(DUSP14)	chr17	35848136	35848784	257	Intergenic	-1491
NM_001033925	TIAL1	TIA1 cytotoxic granule associated RNA binding protein like 1(TIAL1)	chr10	121354721	121355351	125.16	intron (NM_003252, intron 1 of 11)	1505
NM_014365	HSPB8	heat shock protein family B (small) member 8(HSPB8)	chr12	119617510	119618708	423.77	intron (NM_014365, intron 1 of 2)	1514
NM_002081	GPC1	glypican 1(GPC1)	chr2	241373305	241373898	136.12	Intergenic	-1514
NM_003544	Hist1h4b	histone cluster 1 H4 family member b(HIST1H4B)	chr6	26025691	26026241	124.02	Intergenic	1514
NM_001099409	EHBP1L1	EH domain binding protein 1 like 1(EHBP1L1)	chr11	65344781	65345265	79.67	intron (NM_001099409, intron 1 of 18)	1514
NM_002953	RPS6KA1	ribosomal protein S6 kinase A1(RPS6KA1)	chr1	26857593	26857952	57.16	intron (NM_002953, intron 1 of 21)	1523
NM_014322	OPN3	opsin 3(OPN3)	chr1	241805052	241805400	55.19	Intergenic	-1525
NM_014408	TRAPPC3	trafficking protein particle complex 3(TRAPPC3)	chr1	36616396	36616888	59.99	intron (NM_001270895, intron 1 of 4)	-1527
NM_000875	IGF1R	insulin like growth factor 1 receptor(IGF1R)	chr15	99190015	99190464	73.86	non-coding (NR_126453, exon 1 of 1)	-1529
NM_000392	ABCC2	ATP binding cassette subfamily C member 2(ABCC2)	chr10	101543598	101544179	96.96	intron (NM_000392, intron 1 of 31)	1533
NR_033361	TMCC1	transmembrane and coiled-coil domain family 1(TMCC1)	chr3	129405762	129406304	191.17	intron (NM_001128224, intron 3 of 5)	1542
NM_001172173	CSRNP3	cysteine and serine rich nuclear protein 3(CSRNP3)	chr2	166324365	166324837	66.37	Intergenic	-1556
NM_000805	GAST	gastrin(GAST)	chr17	39866834	39867208	67.57	Intergenic	-1557
NM_001242894	ZKSCAN3	zinc finger with KRAB and SCAN domains 3(ZKSCAN3)	chr6	28319050	28319467	73.01	intron (NM_001242894, intron 2 of 6)	1567
NM_006825	CKAP4	cytoskeleton associated protein 4(CKAP4)	chr12	106639952	106640335	68.5	intron (NM_006825, intron 1 of 1)	1570
NM_020335	VANGL2	VANGL planar cell polarity protein 2(VANGL2)	chr1	160368583	160368992	56.86	Intergenic	-1577
NR_030350	MIR619	microRNA 619(MIR619)	chr12	109232083	109232646	180.27	intron (NM_018984, intron 2 of 14)	-1582
NM_002628	PFN2	profilin 2(PFN2)	chr3	149686791	149687508	280.74	intron (NM_002628, intron 1 of 2)	1592
NM_006401	ANP32B	acidic nuclear phosphoprotein 32 family member B(ANP32B)	chr9	100746911	100747274	64.29	intron (NM_006401, intron 1 of 6)	1603
NM_014851	KLHL21	kelch like family member 21(KLHL21)	chr1	6661032	6661671	178.4	intron (NM_014851, intron 1 of 3)	1607
NM_001080123	PRNP	prion protein(PRNP)	chr20	4668581	4668949	58.46	intron (NM_001080123, intron 1 of 1)	1608
NR_049765	ZBTB7B	zinc finger and BTB domain containing 7B(ZBTB7B)	chr1	154973154	154973830	265.76	Intergenic	-1614
NM_001289745	GAPDH	glyceraldehyde-3-phosphate dehydrogenase(GAPDH)	chr12	6641531	6642382	330.93	TTS (NM_014865)	-1615
NM_022361	POPDC3	popeye domain containing 3(POPDC3)	chr6	105625951	105626508	120.57	intron (NM_022361, intron 1 of 3)	1629
NR_033320	Miat	myocardial infarction associated transcript (non-protein coding)(MIAT)	chr22	27054766	27055394	236.45	intron (NR_033319, intron 1 of 3)	1634
NM_002966	S100A10	S100 calcium binding protein A10(S100A10)	chr1	151964799	151965346	59.06	intron (NM_002966, intron 1 of 2)	1642
NM_018330	SHTN1	shootin 1(SHTN1)	chr10	118766485	118766988	54.26	intron (NM_001258300, intron 2 of 17)	-1648
NR_104606	LOC101929412	uncharacterized LOC101929412(LOC101929412)	chr5	10504183	10504821	217.21	Intergenic	-1662
NM_138994	CNTNAP4	contactin associated protein like 4(CNTNAP4)	chr16	76345144	76345650	95.35	intron (NM_138994, intron 1 of 22)	1662
NM_001145416	TMEM205	transmembrane protein 205(TMEM205)	chr19	11455042	11455595	125.19	intron (NM_033408, intron 3 of 3)	1663
NR_036446	ACTG1P17	actin gamma 1 pseudogene 17(ACTG1P17)	chr15	83406677	83407039	64.92	intron (NR_036446, intron 2 of 2)	1674
NR_108028	LINC01485	long intergenic non-protein coding RNA 1485(LINC01485)	chr5	173215956	173216582	92.63	intron (NR_108028, intron 2 of 3)	1676
NM_003565	ULK1	unc-51 like autophagy activating kinase 1(ULK1)	chr12	132380588	132381324	363.96	intron (NM_003565, intron 3 of 27)	1677
NR_026769	PPBPP2	pro-platelet basic protein pseudogene 2(PPBPP2)	chr4	74922225	74923364	358.32	Intergenic	-1678
NM_001257180	SLC20A2	solute carrier family 20 member 2(SLC20A2)	chr8	42360386	42360946	124.5	intron (NM_006749, intron 1 of 10)	-1688
NM_001206799	PKM	pyruvate kinase, muscle(PKM)	chr15	72520123	72520611	63.85	intron (NM_001206798, intron 1 of 10)	1696
NM_005929	MELTF	melanotransferrin(MELTF)	chr3	196758139	196758644	83.97	Intergenic	-1704
NM_001261410	BCAR3	breast cancer anti-estrogen resistance 3(BCAR3)	chr1	94081162	94081656	99.22	intron (NM_003567, intron 3 of 11)	-1707
NM_006510	TRIM27	tripartite motif containing 27(TRIM27)	chr6	28889833	28890285	73.71	intron (NM_006510, intron 1 of 7).4	1709
NM_001924	GADD45A	growth arrest and DNA damage inducible alpha(GADD45A)	chr1	68152327	68152823	59.5	intron (NM_001924, intron 3 of 3)	1715
NM_138340	ABHD3	abhydrolase domain containing 3(ABHD3)	chr18	19282758	19283337	103.26	intron (NM_138340, intron 2 of 8)	1719
NM_030939	c6orf62	chromosome 6 open reading frame 62(C6orf62)	chr6	24720920	24721338	53.01	Intergenic	-1726
NM_001310136	NPIPB8	nuclear pore complex interacting protein family member B8(NPIPB8)	chr16	28647780	28648130	59.12	Intergenic	-1727
NM_006861	RAB35	RAB35, member RAS oncogene family(RAB35)	chr12	120556050	120556703	247.41	Intergenic	-1733
NM_001258456	TNIP1	TNFAIP3 interacting protein 1(TNIP1)	chr5	150442661	150443199	163.62	intron (NM_006058, intron 3 of 17)	1762
NM_001969	EIF5	eukaryotic translation initiation factor 5(EIF5)	chr14	103798377	103798775	55.5	Intergenic	-1763
NM_030765	B3GNT4	UDP-GlcNAc:betaGal beta-1,3-N-acetylglucosaminyltransferase 4(B3GNT4)	chr12	122689751	122690237	68.61	intron (NM_030765, intron 2 of 2)	1766
NR_030287	MIR561	microRNA 561(MIR561)	chr2	189163718	189164259	84.64	intron (NR_045563, intron 2 of 12)	1769
NM_020416	PPP2R2C	protein phosphatase 2 regulatory subunit Bgamma(PPP2R2C)	chr4	6472178	6472929	543.27	intron (NM_001206994, intron 2 of 9)	1773
NM_018270	MRGBP	MRG domain binding protein(MRGBP)	chr20	61429255	61429914	96.91	intron (NM_018270, intron 2 of 4)	1779
NM_001376	DYNC1H1	dynein cytoplasmic 1 heavy chain 1(DYNC1H1)	chr14	102428820	102429337	126.4	Intergenic	-1787
NM_020362	PITHD1	PITH domain containing 1(PITHD1)	chr1	24106376	24106984	151.29	intron (NM_020362, intron 3 of 5)	1804
NM_001165931	RRM2	ribonucleotide reductase regulatory subunit M2(RRM2)	chr2	10260668	10261114	67.73	Intergenic	-1804
NM_001300794	EML3	echinoderm microtubule associated protein like 3(EML3)	chr11	62381811	62382275	51.21	TTS (NM_001288721)	-1806
NM_012287	ACAP2	ArfGAP with coiled-coil, ankyrin repeat and PH domains 2(ACAP2)	chr3	195161718	195162280	84.13	intron (NM_012287, intron 1 of 22)	1818
NM_002276	KRT19	keratin 19(KRT19)	chr17	39686208	39686778	68.46	Intergenic	-1852
NM_012424	RPS6KC1	ribosomal protein S6 kinase C1(RPS6KC1)	chr1	213222447	213222993	116.68	Intergenic	-1855
NM_001256720	CLEC19A	C-type lectin domain family 19 member A(CLEC19A)	chr16	19294944	19295554	169.47	Intergenic	-1856
NM_005293	GPR20	G protein-coupled receptor 20(GPR20)	chr8	142378974	142379498	57.95	Intergenic	-1871
NR_126336	LOC101927481	uncharacterized LOC101927481(LOC101927481)	chr18	68004331	68004777	85.25	intron (NR_126336, intron 3 of 3)	1879
NM_001190463	CTH	cystathionine gamma-lyase(CTH)	chr1	70874792	70875238	116.18	Intergenic	-1886
NM_001184694	MEPE	matrix extracellular phosphoglycoprotein(MEPE)	chr4	88740338	88740989	224.56	Intergenic	-1887
NM_001256064	CNTN1	contactin 1(CNTN1)	chr12	41223332	41223924	159.45	intron (NM_001256064, intron 1 of 15)	1888
NM_001740	CALB2	calbindin 2(CALB2)	chr16	71394383	71394651	54.96	intron (NM_007088, intron 1 of 8)	1901
NM_001166005	EPB41	erythrocyte membrane protein band 4.1(EPB41)	chr1	29211426	29211960	204.3	Intergenic	-1910
NM_001293285	SPATS2	spermatogenesis associated serine rich 2(SPATS2)	chr12	49762291	49762927	114.3	intron (NM_001293286, intron 1 of 12)	1921
NM_004631	LRP8	LDL receptor related protein 8(LRP8)	chr1	53791545	53792247	481.75	intron (NM_017522, intron 2 of 15)	1925
NM_198679	RAPGEF1	Rap guanine nucleotide exchange factor 1(RAPGEF1)	chr9	134582989	134583588	129.64	intron (NM_001304275, intron 1 of 23)	1941
NM_001242907	TCEB3CL2	transcription elongation factor B subunit 3C like 2(TCEB3CL2)	chr18	44551512	44553455	75.05	intron (NM_031303, intron 1 of 14)	-1949
NR_049817	MIR5094	microRNA 5094(MIR5094)	chr15	90391871	90392136	53.24	intron (NR_037582, intron 4 of 5)	1950
NM_172225	DMBX1	diencephalon/mesencephalon homeobox 1(DMBX1)	chr1	46974399	46974857	50.43	intron (NM_172225, intron 1 of 3)	1960
NM_001190472	MTRNR2L3	MT-RNR2-like 3(MTRNR2L3)	chr20	55936600	55937091	111.12	intron (NM_003610, intron 4 of 11)	-1967
NR_049820	MIR5188	microRNA 5188(MIR5188)	chr12	125401679	125402460	151.93	Intergenic	1976
NM_001161331	SSH1	slingshot protein phosphatase 1(SSH1)	chr12	109219124	109219577	68.02	intron (NM_018984, intron 2 of 14)	1977
NM_004282	BAG2	BCL2 associated athanogene 2(BAG2)	chr6	57038730	57039435	203.22	intron (NM_004282, intron 1 of 2)	1978
NM_001199954	ACTG1	actin gamma 1(ACTG1)	chr17	79481636	79482141	77.14	Intergenic	-1996
NR_034152	LOC149950	uncharacterized LOC149950(LOC149950)	chr20	31177077	31177479	83.55	intron (NR_034152, intron 1 of 2)	1997
NR_125912	FGF14-AS1	FGF14 antisense RNA 1(FGF14-AS1)	chr13	103021603	103022167	172.76	intron (NR_125912, intron 1 of 1)	2005
NM_003263	TLR1	toll like receptor 1(TLR1)	chr4	38804166	38804642	65.72	intron (NM_003263, intron 2 of 3)	2008
NM_001040031	CD37	CD37 molecule(CD37)	chr19	49836450	49836874	51.77	Intergenic	-2015
NR_029493	MIR21	microRNA 21(MIR21)	chr17	57920346	57920939	50.66	Intergenic	2015
NM_001190844	TMEM221	transmembrane protein 221(TMEM221)	chr19	17561033	17561773	291.37	Intergenic	-2027
NM_001294346	NINJ2	ninjurin 2(NINJ2)	chr12	754616	755147	173.31	non-coding (NR_122124, exon 5 of 5)	-2030
NM_001286057	ADCY7	adenylate cyclase 7(ADCY7)	chr16	50298146	50298694	153.47	Intergenic	-2031
NM_004181	UCHL1	ubiquitin C-terminal hydrolase L1(UCHL1)	chr4	41260650	41261233	145.43	intron (NM_004181, intron 3 of 8)	2043
NM_207342	STEAP1B	STEAP family member 1B(STEAP1B)	chr7	22541660	22542233	95.4	Intergenic	-2045
NM_052843	OBSCN	obscurin, cytoskeletal calmodulin and titin-interacting RhoGEF(OBSCN)	chr1	228397510	228398250	262.32	intron (NR_073154, intron 2 of 3)	2049
NM_001301171	SHF	Src homology 2 domain containing F(SHF)	chr15	45475190	45475734	79.58	intron (NM_138356, intron 2 of 7)	-2057
NM_002748	MAPK6	mitogen-activated protein kinase 6(MAPK6)	chr15	52313207	52313758	95.66	intron (NM_002748, intron 1 of 5)	2071
NM_206922	CRIP3	cysteine rich protein 3(CRIP3)	chr6	43278310	43278902	122.08	Intergenic	-2076
NM_004177	STX3	syntaxin 3(STX3)	chr11	59524399	59524818	102.93	intron (NM_004177, intron 1 of 10)	2076
NM_017507	ZNF823	zinc finger protein 823(ZNF823)	chr19	11847514	11847931	57.56	intron (NM_001297610, intron 1 of 2)	2102
NM_001164106	MOV10L1	Mov10 RISC complex RNA helicase like 1(MOV10L1)	chr22	50587414	50587762	55.85	intron (NM_001164106, intron 1 of 8)	2104
NR_029779	mir200c	microRNA 200c(MIR200C)	chr12	7070519	7070968	52.03	TTS (NM_002831)	-2119
NR_130726	LINC00243	long intergenic non-protein coding RNA 243(LINC00243)	chr6	30795982	30796648	106.09	intron (NR_130726, intron 1 of 1)	2121
NR_110653	LOC101926892	uncharacterized LOC101926892(LOC101926892)	chr8	71380963	71381505	59.28	Intergenic	-2135
NR_029596	mir129-1	microRNA 129-1(MIR129-1)	chr7	127849862	127850271	56.86	Intergenic	2141
NM_144715	EFHB	EF-hand domain family member B(EFHB)	chr3	19973358	19973756	63.58	intron (NM_144715, intron 1 of 12)	2149
NR_033839	ST3GAL4-AS1	ST3GAL4 antisense RNA 1 (head to head)(ST3GAL4-AS1)	chr11	126223130	126223534	62.63	intron (NR_033839, intron 1 of 1)	2150
NM_013363	PCOLCE2	procollagen C-endopeptidase enhancer 2(PCOLCE2)	chr3	142605704	142606080	68.5	intron (NM_013363, intron 2 of 8)	2153
NM_001199623	CIDEC	cell death inducing DFFA like effector c(CIDEC)	chr3	9918137	9918542	50.43	intron (NM_001199551, intron 3 of 6)	2157
NM_139030	CD151	CD151 molecule (Raph blood group)(CD151)	chr11	834838	835384	184.41	intron (NM_139029, intron 2 of 8)	2159
NM_002335	LRP5	LDL receptor related protein 5(LRP5)	chr11	68082091	68082397	52.6	intron (NM_002335, intron 1 of 22)	2167
NM_001201483	ENO1	enolase 1(ENO1)	chr1	8933585	8934051	80.35	intron (NM_001428, intron 2 of 11)	-2183
NM_005953	MT2A	metallothionein 2A(MT2A)	chr16	56640086	56640498	93.05	Intergenic	-2186
NR_104411	SLC25A44	solute carrier family 25 member 44(SLC25A44)	chr1	156161275	156161796	77.83	Intergenic	-2188
NM_001290221	NQO2	NAD(P)H quinone dehydrogenase 2(NQO2)	chr6	3001957	3002546	218.38	intron (NM_001290222, intron 1 of 5)	2201
NM_001042478	AJAP1	adherens junctions associated protein 1(AJAP1)	chr1	4712715	4713072	63.92	Intergenic	-2212
NM_001042413	GLIS3	GLIS family zinc finger 3(GLIS3)	chr9	4302054	4302463	63.49	Intergenic	-2223
NM_001282807	42801	membrane associated ring-CH-type finger 7(MARCH7)	chr2	160592365	160592908	88.15	intron (NM_001282807, intron 1 of 8)	2234
NM_006809	TOMM34	translocase of outer mitochondrial membrane 34(TOMM34)	chr20	43591084	43591628	237.3	Intergenic	-2242
NM_005449	FCMR	Fc fragment of IgM receptor(FCMR)	chr1	207097370	207097881	56.73	Intergenic	-2247
NR_039861	MIR4711	microRNA 4711(MIR4711)	chr1	60196443	60196993	87.35	intron (NM_001244714, intron 12 of 13)	2250
NM_000713	BLVRB	biliverdin reductase B(BLVRB)	chr19	40969087	40969850	97.22	intron (NM_000713, intron 1 of 4)	2257
NM_004491	arhgap35	Rho GTPase activating protein 35(ARHGAP35)	chr19	47419390	47419948	88.16	Intergenic	-2264
NM_001314047	IL33	interleukin 33(IL33)	chr9	6212652	6213117	98.01	Intergenic	-2265
NM_018994	FBXO42	F-box protein 42(FBXO42)	chr1	16676503	16676924	63.36	intron (NM_018994, intron 1 of 9)	2273
NM_001168393	CREBRF	CREB3 regulatory factor(CREBRF)	chr5	172480830	172481309	129.64	Intergenic	-2286
NM_001242328	USP17L26	ubiquitin specific peptidase 17-like family member 26(USP17L26)	chr4	9328944	9329759	56.16	TTS (NM_001242326).5	-2286
NM_018538	ERMAP	erythroblast membrane associated protein (Scianna blood group)(ERMAP)	chr1	43288630	43289290	282.26	intron (NM_001017922, intron 1 of 11)	-2289
NR_003075	Snord93	small nucleolar RNA, C/D box 93(SNORD93)	chr7	22898243	22898832	102.9	Intergenic	2305
NR_104025	ATG4D	autophagy related 4D cysteine peptidase(ATG4D)	chr19	10652069	10652443	73.99	Intergenic	-2314
NM_145649	gcnt2	glucosaminyl (N-acetyl) transferase 2, I-branching enzyme (I blood group)(GCNT2)	chr6	10518916	10519545	159.31	Intergenic	-2338
NR_031634	MIR1302-5	microRNA 1302-5(MIR1302-5)	chr20	49233305	49234018	291.12	intron (NM_080829, intron 3 of 21)	-2339
NR_039797	MIR4653	microRNA 4653(MIR4653)	chr7	100800145	100800685	95.84	intron (NM_001283, intron 2 of 4)	-2339
NM_001282656	ZNF143	zinc finger protein 143(ZNF143)	chr11	9484575	9485150	151.44	intron (NM_003442, intron 1 of 15)	2350
NM_001288767	ARMC5	armadillo repeat containing 5(ARMC5)	chr16	31467036	31467452	53.48	Intergenic	-2350
NM_001287421	ZSCAN26	zinc finger and SCAN domain containing 26(ZSCAN26)	chr6	28237248	28237763	97.42	intron (NM_001287421, intron 1 of 3)	2368
NM_006205	PDE6H	phosphodiesterase 6H(PDE6H)	chr12	15123362	15123811	128.14	Intergenic	-2370
NM_138809	CMBL	carboxymethylenebutenolidase homolog(CMBL)	chr5	10310200	10310893	158.36	Intergenic	-2378
NM_001831	CLU	clusterin(CLU)	chr8	27474485	27474939	64.7	Intergenic	-2384
NM_153229	TMEM92	transmembrane protein 92(TMEM92)	chr17	48353912	48354436	72.54	intron (NM_001168215, intron 2 of 5)	2386
NR_030322	MIR591	microRNA 591(MIR591)	chr7	95846480	95846873	64.21	intron (NR_027662, intron 3 of 16)	2392
NM_205845	AKR1C2	aldo-keto reductase family 1 member C2(AKR1C2)	chr10	5062283	5062968	174.62	Intergenic	-2400
NM_001282278	MATR3	matrin 3(MATR3)	chr5	138606714	138607364	184.17	Intergenic	-2402
NM_145693	LPIN1	lipin 1(LPIN1)	chr2	11884094	11884535	59.5	intron (NM_001261427, intron 2 of 20)	-2408
NR_125941	LOC101927412	uncharacterized LOC101927412(LOC101927412)	chr1	80998829	80999225	90.9	Intergenic	-2413
NM_017925	DENND4C	DENN domain containing 4C(DENND4C)	chr9	19232925	19233436	60.26	intron (NR_073201, intron 1 of 31)	2417
NM_006184	NUCB1	nucleobindin 1(NUCB1)	chr19	49405509	49405954	55.77	intron (NM_006184, intron 2 of 12)	2424
NR_047501	LINC00572	long intergenic non-protein coding RNA 572(LINC00572)	chr13	30498097	30498623	169.86	intron (NR_047501, intron 1 of 1)	2428
NM_001376	DYNC1H1	dynein cytoplasmic 1 heavy chain 1(DYNC1H1)	chr14	102433022	102433567	133.29	intron (NM_001376, intron 1 of 77)	2429
NM_000355	TCN2	transcobalamin 2(TCN2)	chr22	31005227	31005779	143.91	intron (NM_001184726, intron 1 of 8)	2433
NR_002809	LINC01089	long intergenic non-protein coding RNA 1089(LINC01089)	chr12	122238488	122239420	854.39	intron (NR_002809, intron 4 of 6)	2436
NM_020726	NLN	neurolysin(NLN)	chr5	65020094	65020826	364.62	intron (NM_020726, intron 1 of 12)	2437
NM_019108	SMG9	SMG9, nonsense mediated mRNA decay factor(SMG9)	chr19	44261324	44261853	100.22	Intergenic	-2446
NR_109859	LOC101929125	uncharacterized LOC101929125(LOC101929125)	chr20	3786390	3786917	131.28	3' UTR (NM_021873, exon 16 of 16)	-2488
NM_017842	SLC48A1	solute carrier family 48 member 1(SLC48A1)	chr12	48169174	48169741	320.89	intron (NM_017842, intron 1 of 2)	2490
NM_001305	CLDN4	claudin 4(CLDN4)	chr7	73247255	73248126	384.35	TTS (NM_001305)	2497
NM_001315491	MPZ	myelin protein zero(MPZ)	chr1	161277050	161277474	62.8	intron (NM_001315491, intron 1 of 5)	2500
NM_033199	ucn2	urocortin 2(UCN2)	chr3	48603390	48604032	131.93	exon (NM_000094, exon 113 of 118)	-2510
NM_006519	DYNLT1	dynein light chain Tctex-type 1(DYNLT1)	chr6	159063088	159063525	52.12	intron (NM_001291603, intron 1 of 4)	2512
NR_106893	MIR6835	microRNA 6835(MIR6835)	chr6	34210810	34211122	53.83	intron (NM_145902, intron 3 of 4)	2516
NM_014034	ASF1A	anti-silencing function 1A histone chaperone(ASF1A)	chr6	119217438	119218079	266.35	intron (NM_014034, intron 1 of 3)	2517
NR_031591	MIR1180	microRNA 1180(MIR1180)	chr17	19250126	19250684	409.9	intron (NM_001243473, intron 5 of 5)	-2518
NM_015024	XPO7	exportin 7(XPO7)	chr8	21779502	21779896	105.88	intron (NM_015024, intron 1 of 27)	2519
NM_031912	SYT15	synaptotagmin 15(SYT15)	chr10	46967745	46968405	140.19	intron (NM_181519, intron 3 of 8)	2526
NM_207419	C1QTNF8	C1q and tumor necrosis factor related protein 8(C1QTNF8)	chr16	1143528	1143908	86.76	exon (NM_207419, exon 4 of 5)	2526
NR_024594	LOC100131496	uncharacterized LOC100131496(LOC100131496)	chr20	45944470	45944969	85.06	intron (NM_001281784, intron 2 of 20)	-2527
NM_000146	FTL	ferritin light chain(FTL)	chr19	49470876	49471336	110.2	TTS (NM_000146)	2540
NR_029691	mir9-1	microRNA 9-1(MIR9-1)	chr1	156387562	156387797	57.64	intron (NM_006365, intron 2 of 6)	2542
NM_022904	RASAL3	RAS protein activator like 3(RASAL3)	chr19	15577670	15578187	89.84	Intergenic	-2546
NM_025130	HKDC1	hexokinase domain containing 1(HKDC1)	chr10	70982374	70982878	73.87	intron (NM_025130, intron 1 of 17)	2567
NR_039794	MIR4650-2	microRNA 4650-2(MIR4650-2)	chr7	72160043	72160562	89.57	intron (NM_001145440, intron 11 of 14)	-2572
NM_032310	CARD19	caspase recruitment domain family member 19(CARD19)	chr9	95860772	95861287	147.12	intron (NM_032310, intron 1 of 5)	2579
NM_001083124	SPATA31A3	SPATA31 subfamily A member 3(SPATA31A3)	chr9	40697530	40697894	62.74	Intergenic	-2579
NM_000392	ABCC2	ATP binding cassette subfamily C member 2(ABCC2)	chr10	101539412	101540135	126.3	Intergenic	-2582
NM_173050	SCUBE1	signal peptide, CUB domain and EGF like domain containing 1(SCUBE1)	chr22	43741687	43742272	174.57	Intergenic	-2585
NR_110196	MIR3681HG	MIR3681 host gene(MIR3681HG)	chr2	12149627	12150037	57.85	intron (NR_110196, intron 2 of 5)	2590
NM_003995	NPR2	natriuretic peptide receptor 2(NPR2)	chr9	35789680	35789949	52.73	Intergenic	-2592
NM_015667	SPATA31A7	SPATA31 subfamily A member 7(SPATA31A7)	chr9	41497906	41498236	55.46	Intergenic	-2608
NR_110655	LINC01375	long intergenic non-protein coding RNA 1375(LINC01375)	chr10	91719517	91719973	67.01	Intergenic	-2615
NM_000392	ABCC2	ATP binding cassette subfamily C member 2(ABCC2)	chr10	101544625	101545320	114.92	intron (NM_000392, intron 2 of 31)	2617
NM_016498	MTFP1	mitochondrial fission process 1(MTFP1)	chr22	30818745	30819240	81.96	3' UTR (NM_001204204, exon 10 of 10)	-2619
NM_018043	ANO1	anoctamin 1(ANO1)	chr11	69926762	69927298	87.02	intron (NM_018043, intron 1 of 25)	2622
NM_001142864	PIEZO1	piezo type mechanosensitive ion channel component 1(PIEZO1)	chr16	88848725	88849283	60.04	intron (NM_001142864, intron 1 of 50)	2624
NM_001025604	ARRDC2	arrestin domain containing 2(ARRDC2)	chr19	18109065	18109523	81.8	3' UTR (NM_002248, exon 11 of 11)	-2647
NR_024101	DLGAP1-AS1	DLGAP1 antisense RNA 1(DLGAP1-AS1)	chr18	3596487	3597034	106.15	non-coding (NR_024101, exon 3 of 3)	2648
NR_036122	MIR3164	microRNA 3164(MIR3164)	chr11	68847657	68848334	161.69	intron (NM_139075, intron 17 of 24)	-2649
NM_001194	HCN2	hyperpolarization activated cyclic nucleotide gated potassium channel 2(HCN2)	chr19	586995	587477	55.5	Intergenic	-2657
NM_001278513	CUL4A	cullin 4A(CUL4A)	chr13	113859568	113860094	117.51	intron (NM_018386, intron 1 of 14)	-2676
NR_033929	LINC00884	long intergenic non-protein coding RNA 884(LINC00884)	chr3	194210324	194210783	71.12	Intergenic	2684
NM_001008708	CHAC2	ChaC cation transport regulator homolog 2(CHAC2)	chr2	53997400	53997847	67.65	intron (NM_001008708, intron 1 of 2)	2694
NM_001277208	P2RY6	pyrimidinergic receptor P2Y6(P2RY6)	chr11	72985705	72986076	67.18	intron (NM_001277208, intron 1 of 1)	2703
NR_031638	MIR1303	microRNA 1303(MIR1303)	chr5	154062449	154062810	69.87	Intergenic	-2707
NM_001297613	TMCC2	transmembrane and coiled-coil domain family 2(TMCC2)	chr1	205227694	205228397	361.45	intron (NM_001297613, intron 1 of 3)	2716
NR_039937	MIR4777	microRNA 4777(MIR4777)	chr2	232229852	232230424	126.83	intron (NM_001271466, intron 22 of 23)	2719
NM_001876	CPT1A	carnitine palmitoyltransferase 1A(CPT1A)	chr11	68606462	68606899	65.36	intron (NM_001876, intron 1 of 18)	2719
NM_004694	SLC16A6	solute carrier family 16 member 6(SLC16A6)	chr17	66284351	66285007	183.39	intron (NM_001174166, intron 1 of 6)	2726
NM_003290	TPM4	tropomyosin 4(TPM4)	chr19	16189515	16190228	161.32	intron (NM_003290, intron 1 of 7)	2736
NR_037644	BORCS7-ASMT	BORCS7-ASMT readthrough (NMD candidate)(BORCS7-ASMT)	chr10	104616448	104616966	72.54	intron (NR_037644, intron 1 of 14)	2740
NM_007021	C10orf10	chromosome 10 open reading frame 10(C10orf10)	chr10	45476872	45477281	59.7	intron (NM_032023, intron 3 of 10)	-2746
NM_005921	MAP3K1	mitogen-activated protein kinase kinase kinase 1(MAP3K1)	chr5	56107880	56108411	82.83	Intergenic	-2755
NR_049868	MIR5692C2	microRNA 5692c-2(MIR5692C2)	chr10	99357417	99358078	314.96	intron (NM_001134670, intron 1 of 2)	2772
NM_001005467	OR8B3	olfactory receptor family 8 subfamily B member 3(OR8B3)	chr11	124264303	124264645	53.54	Intergenic	2773
NM_020893	CCDC180	coiled-coil domain containing 180(CCDC180)	chr9	100066974	100067297	70.12	intron (NR_036527, intron 14 of 48)	-2775
NM_080877	SLC34A3	solute carrier family 34 member 3(SLC34A3)	chr9	140127951	140128405	73.58	intron (NM_001177317, intron 8 of 12)	2793
NR_104103	SNRNP35	small nuclear ribonucleoprotein U11/U12 subunit 35(SNRNP35)	chr12	123939655	123940060	81.8	Intergenic	-2794
NM_001258432	NDRG1	N-myc downstream regulated 1(NDRG1)	chr8	134306391	134307110	163.48	intron (NM_006096, intron 1 of 15)	2797
NM_001163474	ZNF746	zinc finger protein 746(ZNF746)	chr7	149191890	149192311	70.19	intron (NM_152557, intron 1 of 6)	2798
NR_026954	LOC90246	uncharacterized LOC90246(LOC90246)	chr3	128223692	128224054	63.31	Intergenic	-2805
NR_001281	PCDHB18P	protocadherin beta 18 pseudogene(PCDHB18P)	chr5	140616498	140616944	68.56	non-coding (NR_001281, exon 1 of 1)	2816
NM_025052	MAP3K19	mitogen-activated protein kinase kinase kinase 19(MAP3K19)	chr2	135779226	135779625	57.38	intron (NM_001018046, intron 1 of 8)	2823
NM_001458	FLNC	filamin C(FLNC)	chr7	128467427	128467886	54.2	Intergenic	-2827
NM_002275	KRT15	keratin 15(KRT15)	chr17	39677914	39678329	70.64	Intergenic	-2851
NM_002120	HLA-DOB	major histocompatibility complex, class II, DO beta(HLA-DOB)	chr6	32787500	32787893	136.68	Intergenic	-2871
NR_046764	AOAH-IT1	AOAH intronic transcript 1(AOAH-IT1)	chr7	36636581	36637111	83.68	TTS (NR_046764)	2880
NR_046369	LOC100131626	uncharacterized LOC100131626(LOC100131626)	chr11	118286380	118286898	154.6	intron (NR_046369, intron 3 of 3)	2891
NM_203355	mia2	melanoma inhibitory activity 2(MIA2)	chr14	39738927	39739520	273.05	intron (NM_203355, intron 1 of 22)	2895
NM_006961	ZNF19	zinc finger protein 19(ZNF19)	chr16	71525879	71526427	206.19	Intergenic	-2899
NM_001029997	ZNF181	zinc finger protein 181(ZNF181)	chr19	35222430	35222732	51.97	Intergenic	-2899
NR_030775	SHISA4	shisa family member 4(SHISA4)	chr1	201854618	201855138	78.42	Intergenic	-2919
NM_013353	TMOD4	tropomodulin 4(TMOD4)	chr1	151151293	151151654	51.3	intron (NM_001271087, intron 4 of 5)	-2926
NR_047529	SIGLEC17P	sialic acid binding Ig like lectin 17, pseudogene(SIGLEC17P)	chr19	51667329	51667979	229.37	intron (NR_110732, intron 2 of 4)	-2931
NM_001901	CTGF	connective tissue growth factor(CTGF)	chr6	132275207	132275728	91.57	Intergenic	-2949
NM_001161330	SSH1	slingshot protein phosphatase 1(SSH1)	chr12	109248096	109248712	247.93	intron (NM_018984, intron 1 of 14)	2955
NM_005441	CHAF1B	chromatin assembly factor 1 subunit B(CHAF1B)	chr21	37754393	37755049	131.57	Intergenic	-2968
NR_034022	LOC100131257	zinc finger protein 655 pseudogene(LOC100131257)	chr7	7139207	7139572	52.45	Intergenic	-2972
NR_120648	LOC101928994	uncharacterized LOC101928994(LOC101928994)	chr10	70989087	70989460	72.86	intron (NM_025130, intron 2 of 17)	2973
NM_005978	S100A2	S100 calcium binding protein A2(S100A2)	chr1	153541088	153541497	110.22	Intergenic	-2986
NM_001080424	KDM6B	lysine demethylase 6B(KDM6B)	chr17	7745834	7746636	139.35	intron (NM_001080424, intron 1 of 21)	3000
NM_005880	DNAJA2	DnaJ heat shock protein family (Hsp40) member A2(DNAJA2)	chr16	47010275	47010989	451.19	Intergenic	-3007
NM_201384	PLEC	plectin(PLEC)	chr8	145010490	145010994	118.13	intron (NM_201380, intron 5 of 31)	3016
NM_198925	SEMA4B	semaphorin 4B(SEMA4B)	chr15	90741313	90741770	65.91	intron (NM_020210, intron 1 of 14)	-3021
NM_001134338	RNF24	ring finger protein 24(RNF24)	chr20	3998987	3999493	134.91	Intergenic	-3024
NM_015540	RPAP1	RNA polymerase II associated protein 1(RPAP1)	chr15	41839281	41839724	79.09	Intergenic	-3027
NM_024640	YRDC	yrdC N6-threonylcarbamoyltransferase domain containing(YRDC)	chr1	38276624	38277161	72.52	3' UTR (NM_005955, exon 11 of 11)	-3027
NR_001278	CYP2B7P	cytochrome P450 family 2 subfamily B member 7, pseudogene(CYP2B7P)	chr19	41426639	41427630	203.94	Intergenic	-3036
NM_024548	CEP97	centrosomal protein 97(CEP97)	chr3	101440138	101440660	115.06	Intergenic	-3038
NM_001080477	TENM3	teneurin transmembrane protein 3(TENM3)	chr4	183161340	183161740	57.38	Intergenic	-3044
NM_001195483	slc12a8	solute carrier family 12 member 8(SLC12A8)	chr3	124926871	124927511	123.79	intron (NM_024628, intron 2 of 13)	3052
NM_006360	EIF3M	eukaryotic translation initiation factor 3 subunit M(EIF3M)	chr11	32608077	32608654	83.2	intron (NM_001307929, intron 1 of 7)	3052
NR_106854	MIR6796	microRNA 6796(MIR6796)	chr19	40872541	40872848	59.39	exon (NM_001291311, exon 5 of 13)	-3059
NM_003183	ADAM17	ADAM metallopeptidase domain 17(ADAM17)	chr2	9692689	9693025	135.46	intron (NM_003183, intron 1 of 18)	3060
NM_001498	GCLC	glutamate-cysteine ligase catalytic subunit(GCLC)	chr6	53412667	53413325	382.55	Intergenic	-3069
NM_005781	TNK2	tyrosine kinase non receptor 2(TNK2)	chr3	195638600	195639341	93.72	Intergenic	-3090
NR_037921	MAVS	mitochondrial antiviral signaling protein(MAVS)	chr20	3824101	3824586	120.22	Intergenic	-3103
NM_001098798	TOX2	TOX high mobility group box family member 2(TOX2)	chr20	42571139	42571723	146.86	intron (NM_001098796, intron 1 of 8)	-3105
NM_001161766	AHCY	adenosylhomocysteinase(AHCY)	chr20	32902558	32902906	93.36	Intergenic	-3124
NR_039860	MIR4710	microRNA 4710(MIR4710)	chr14	105146840	105147611	93.26	Intergenic	-3139
NM_001001656	OR9A4	olfactory receptor family 9 subfamily A member 4(OR9A4)	chr7	141615383	141615679	54.66	Intergenic	-3145
NM_001289745	GAPDH	glyceraldehyde-3-phosphate dehydrogenase(GAPDH)	chr12	6640197	6640647	59.73	intron (NM_014865, intron 31 of 31)	-3149
NM_001033952	CALCA	calcitonin related polypeptide alpha(CALCA)	chr11	14996825	14997146	50.19	Intergenic	-3153
NM_001098622	NANOS3	nanos C2HC-type zinc finger 3(NANOS3)	chr19	13990960	13991493	103.24	intron (NM_001098622, intron 1 of 1)	3163
NM_031450	c11orf68	chromosome 11 open reading frame 68(C11orf68)	chr11	65683128	65683586	67.2	TTS (NM_001135635)	3174
NM_003407	ZFP36	ZFP36 ring finger protein(ZFP36)	chr19	39893916	39894709	198.05	Intergenic	-3175
NR_046556	RBMS3-AS1	RBMS3 antisense RNA 1(RBMS3-AS1)	chr3	29978525	29979142	162.75	intron (NM_001177711, intron 11 of 13)	-3186
NR_039905	MIR4750	microRNA 4750(MIR4750)	chr19	50388005	50388412	101.39	intron (NM_024682, intron 13 of 16)	-3224
NM_001282624	LMNA	lamin A/C(LMNA)	chr1	156092273	156093089	148.3	intron (NM_170708, intron 1 of 10)	-3227
NR_103717	LINC01561	long intergenic non-protein coding RNA 1561(LINC01561)	chr10	122360456	122360929	74.78	intron (NR_049879, intron 2 of 4)	3231
NM_138288	SPTSSA	serine palmitoyltransferase small subunit A(SPTSSA)	chr14	34934479	34934929	72.34	Intergenic	-3236
NM_001163922	VSIG10L	V-set and immunoglobulin domain containing 10 like(VSIG10L)	chr19	51841941	51842342	50.97	intron (NM_001163922, intron 5 of 9)	3237
NM_001256794	BMPR1B	bone morphogenetic protein receptor type 1B(BMPR1B)	chr4	96009142	96009662	80.84	intron (NM_001256793, intron 1 of 10)	-3240
NM_152625	ZNF366	zinc finger protein 366(ZNF366)	chr5	71799713	71800303	117.06	intron (NM_152625, intron 1 of 4)	3241
NM_001305456	MED20	mediator complex subunit 20(MED20)	chr6	41885176	41885676	294.58	intron (NR_131160, intron 1 of 2)	3255
NM_001024594	C1orf53	chromosome 1 open reading frame 53(C1orf53)	chr1	197868195	197868653	111.28	Intergenic	-3258
NM_023922	TAS2R14	taste 2 receptor member 14(TAS2R14)	chr12	11094831	11095312	295.42	intron (NM_001316893, intron 4 of 4)	-3265
NM_001098579	MRVI1	murine retrovirus integration site 1 homolog(MRVI1)	chr11	10670274	10670889	113.93	intron (NM_001206881, intron 1 of 18)	3267
NM_182924	MICALL2	MICAL like 2(MICALL2)	chr7	1502105	1502674	142.33	Intergenic	-3280
NR_029519	Mir103a2	microRNA 103a-2(MIR103A2)	chr20	3894688	3895012	74.36	intron (NM_024960, intron 4 of 6)	-3291
NM_000930	PLAT	plasminogen activator, tissue type(PLAT)	chr8	42068273	42068739	111.03	Intergenic	-3312
NM_145279	MOB3C	MOB kinase activator 3C(MOB3C)	chr1	47077236	47077749	93.46	intron (NM_145279, intron 2 of 3)	3313
NR_033845	DDC-AS1	DDC antisense RNA 1(DDC-AS1)	chr7	50602466	50603076	215.73	intron (NR_033845, intron 1 of 4)	3314
NM_002360	MAFK	MAF bZIP transcription factor K(MAFK)	chr7	1573502	1573896	64.22	intron (NM_002360, intron 1 of 2)	3331
NM_001278209	NUP153	nucleoporin 153(NUP153)	chr6	17703395	17704065	304.65	intron (NM_001278209, intron 1 of 22)	3335
NR_003599	CYMP	chymosin pseudogene(CYMP)	chr1	111019647	111020444	180.42	Intergenic	-3343
NM_005554	KRT6A	keratin 6A(KRT6A)	chr12	52890302	52890747	54.47	Intergenic	-3343
NM_001039958	MESP2	mesoderm posterior bHLH transcription factor 2(MESP2)	chr15	90315979	90316502	96.5	Intergenic	-3349
NM_004841	RASAL2	RAS protein activator like 2(RASAL2)	chr1	178313665	178314260	145.65	intron (NM_004841, intron 1 of 15)	3356
NM_016037	UTP11	UTP11, small subunit processome component homolog (S. cerevisiae)(UTP11)	chr1	38474842	38475205	54.96	Intergenic	-3361
NM_001199620	NCOA7	nuclear receptor coactivator 7(NCOA7)	chr6	126105501	126105836	53.06	intron (NM_001199620, intron 1 of 17)	3361
NM_172056	KCNH2	potassium voltage-gated channel subfamily H member 2(KCNH2)	chr7	150671848	150672229	63.2	intron (NM_172056, intron 1 of 8)	3364
NM_005553	KRTAP5-9	keratin associated protein 5-9(KRTAP5-9)	chr11	71262611	71263054	95.62	Intergenic	3366
NM_001042427	c10orf53	chromosome 10 open reading frame 53(C10orf53)	chr10	50890901	50891246	59.43	intron (NM_001042427, intron 1 of 2)	3389
NM_013402	FADS1	fatty acid desaturase 1(FADS1)	chr11	61587560	61588284	116.04	intron (NM_001281502, intron 1 of 11)	-3393
NM_001137553	LRRFIP1	LRR binding FLII interacting protein 1(LRRFIP1)	chr2	238604006	238604401	81.43	intron (NM_001137551, intron 1 of 11)	3396
NM_016037	UTP11	UTP11, small subunit processome component homolog (S. cerevisiae)(UTP11)	chr1	38481527	38482050	107.4	intron (NM_016037, intron 1 of 7)	3404
NM_032790	ORAI1	ORAI calcium release-activated calcium modulator 1(ORAI1)	chr12	122067628	122068100	63.07	intron (NM_032790, intron 1 of 1)	3409
NM_015313	ARHGEF12	Rho guanine nucleotide exchange factor 12(ARHGEF12)	chr11	120203901	120204510	165.24	3' UTR (NM_001198675, exon 2 of 2)	-3413
NM_001271875	CUEDC1	CUE domain containing 1(CUEDC1)	chr17	56028955	56029561	107.73	intron (NM_001271875, intron 1 of 10)	3426
NR_110915	LOC101927348	uncharacterized LOC101927348(LOC101927348)	chr16	14118103	14118658	92.87	Intergenic	-3446
NM_148896	NPB	neuropeptide B(NPB)	chr17	79856135	79856921	82.5	intron (NM_001289418, intron 2 of 2)	-3457
NR_026864	PRSS30P	protease, serine, 30 pseudogene(PRSS30P)	chr16	2889101	2889490	64.89	TTS (NR_026864)	3457
NM_001993	F3	coagulation factor III, tissue factor(F3)	chr1	95010611	95011158	129.39	Intergenic	-3471
NM_015221	dnmbp	dynamin binding protein(DNMBP)	chr10	101765932	101766479	51.84	intron (NM_015221, intron 1 of 16)	3471
NM_005319	HIST1H1C	histone cluster 1 H1 family member c(HIST1H1C)	chr6	26052955	26053491	72.52	Intergenic	3476
NM_001282142	TFE3	transcription factor binding to IGHM enhancer 3(TFE3)	chrX	48897311	48897802	167.84	intron (NM_006521, intron 2 of 9)	3487
NM_024565	ccnjl	cyclin J like(CCNJL)	chr5	159742742	159743449	285	intron (NR_131769, intron 1 of 7)	-3488
NM_001190266	ATG16L1	autophagy related 16 like 1(ATG16L1)	chr2	234156471	234156980	131.12	Intergenic	-3492
NM_001281517	CEP85	centrosomal protein 85(CEP85)	chr1	26563739	26564560	349.29	intron (NM_001281517, intron 1 of 12)	3505
NM_001136215	ARTN	artemin(ARTN)	chr1	44395269	44395675	115.03	intron (NR_073016, intron 11 of 11)	-3520
NR_125962	LOC101927765	uncharacterized LOC101927765(LOC101927765)	chr1	234505277	234505978	178.46	Intergenic	3522
NM_006177	NRL	neural retina leucine zipper(NRL)	chr14	24550032	24550589	115.16	3' UTR (NM_006177, exon 3 of 3)	3522
NR_027037	MBNL1-AS1	MBNL1 antisense RNA 1(MBNL1-AS1)	chr3	151990667	151991207	64.87	intron (NM_001314057, intron 1 of 11)	-3522
NR_131012	NEAT1	nuclear paraspeckle assembly transcript 1 (non-protein coding)(NEAT1)	chr11	65186456	65187035	358.15	Intergenic	-3524
NR_039788	MIR4645	microRNA 4645(MIR4645)	chr6	2857660	2858082	53.8	intron (NR_033851, intron 1 of 1)	-3530
NM_080416	42982	septin 4(SEPT4)	chr17	56612694	56613272	107.02	intron (NM_001198713, intron 1 of 11)	-3538
NR_039712	MIR4491	microRNA 4491(MIR4491)	chr11	111214691	111215150	60.54	Intergenic	-3562
NR_108049	CCAT1	colon cancer associated transcript 1 (non-protein coding)(CCAT1)	chr8	128234707	128235447	150.23	Intergenic	-3564
NR_126481	SALRNA3	senescence associated long non-coding RNA 3(SALRNA3)	chr15	70911241	70911676	83.4	Intergenic	3572
NR_003021	SNORA79	small nucleolar RNA, H/ACA box 79(SNORA79)	chr14	81665292	81665919	226.87	intron (NM_001278940, intron 5 of 9)	3573
NR_024562	HPN-AS1	HPN antisense RNA 1(HPN-AS1)	chr19	35600536	35601032	85.91	Intergenic	-3576
NM_018201	TBC1D13	TBC1 domain family member 13(TBC1D13)	chr9	131545618	131546191	192.68	Intergenic	-3582
NM_001082959	SCARB1	scavenger receptor class B member 1(SCARB1)	chr12	125351828	125352382	82.86	Intergenic	-3586
NM_002167	ID3	inhibitor of DNA binding 3, HLH protein(ID3)	chr1	23882470	23882912	56.7	Intergenic	3594
NM_003923	FOXH1	forkhead box H1(FOXH1)	chr8	145697862	145698348	80.12	intron (NM_145754, intron 16 of 16)	3613
NM_018406	MUC4	mucin 4, cell surface associated(MUC4)	chr3	195542226	195542726	120.59	Intergenic	-3632
NR_034179	LOC653712	intraflagellar transport 122 homolog (Chlamydomonas) pseudogene(LOC653712)	chr3	128586557	128586937	60.13	non-coding (NR_034179, exon 3 of 5)	3637
NM_001287426	UPP1	uridine phosphorylase 1(UPP1)	chr7	48124217	48124843	139.15	Intergenic	-3670
NM_015500	C2CD2	C2 calcium dependent domain containing 2(C2CD2)	chr21	43377458	43377907	80.88	Intergenic	-3683
NM_001130022	ZNF680	zinc finger protein 680(ZNF680)	chr7	64019627	64020016	59.73	intron (NM_178558, intron 1 of 3)	3684
NM_001144823	DENND4A	DENN domain containing 4A(DENND4A)	chr15	66088073	66088561	75.16	Intergenic	-3686
NM_017842	SLC48A1	solute carrier family 48 member 1(SLC48A1)	chr12	48170372	48170938	156.23	intron (NM_017842, intron 1 of 2)	3688
NM_001308068	FLYWCH1	FLYWCH-type zinc finger 1(FLYWCH1)	chr16	2965418	2965933	141.43	intron (NM_001308068, intron 2 of 9)	3695
NR_073444	INTS8	integrator complex subunit 8(INTS8)	chr8	95831467	95832168	312.62	Intergenic	-3701
NM_006785	MALT1	MALT1 paracaspase(MALT1)	chr18	56334737	56335086	71.78	Intergenic	-3707
NM_003478	CUL5	cullin 5(CUL5)	chr11	107875534	107875860	52.17	Intergenic	-3711
NM_001134434	SPOCK2	SPARC/osteonectin, cwcv and kazal like domains proteoglycan 2(SPOCK2)	chr10	73852278	73852742	87.02	Intergenic	-3720
NM_001267803	PAAF1	proteasomal ATPase associated factor 1(PAAF1)	chr11	73591433	73592063	97.09	intron (NM_025155, intron 2 of 11)	3734
NM_194298	SLC16A9	solute carrier family 16 member 9(SLC16A9)	chr10	61473190	61473606	54.76	Intergenic	-3749
NM_001093771	TXNRD1	thioredoxin reductase 1(TXNRD1)	chr12	104613041	104613612	71.04	intron (NM_001093771, intron 1 of 16)	3769
NM_001309242	MYO15B	myosin XVB(MYO15B)	chr17	73580099	73580605	68.45	Intergenic	-3787
NM_001253882	MED27	mediator complex subunit 27(MED27)	chr9	134951283	134951683	50.97	intron (NM_001253882, intron 2 of 2)	3791
NR_108049	CCAT1	colon cancer associated transcript 1 (non-protein coding)(CCAT1)	chr8	128227427	128228005	85.49	intron (NR_108049, intron 1 of 1)	3797
NR_047501	LINC00572	long intergenic non-protein coding RNA 572(LINC00572)	chr13	30496429	30497549	725.04	intron (NR_047501, intron 1 of 1)	3799
NM_016533	NINJ2	ninjurin 2(NINJ2)	chr12	776490	776944	64.94	Intergenic	-3810
NM_006516	SLC2A1	solute carrier family 2 member 1(SLC2A1)	chr1	43428465	43428867	61.1	intron (NR_033967, intron 1 of 3)	-3819
NM_001142864	PIEZO1	piezo type mechanosensitive ion channel component 1(PIEZO1)	chr16	88847346	88848262	410.45	intron (NM_001142864, intron 1 of 50)	3824
NR_033873	LINC01122	long intergenic non-protein coding RNA 1122(LINC01122)	chr2	58743813	58744307	53.79	Intergenic	-3828
NM_000864	HTR1D	5-hydroxytryptamine receptor 1D(HTR1D)	chr1	23524806	23525298	137.29	Intergenic	-3830
NM_001172312	PLS1	plastin 1(PLS1)	chr3	142371602	142372178	116.54	intron (NM_002670, intron 1 of 15)	-3849
NM_001286659	TBC1D4	TBC1 domain family member 4(TBC1D4)	chr13	76059807	76060521	134.85	Intergenic	-3860
NM_000187	HGD	homogentisate 1,2-dioxygenase(HGD)	chr3	120397237	120397874	416.86	intron (NM_000187, intron 1 of 13)	3863
NR_109810	TM4SF1-AS1	TM4SF1 antisense RNA 1(TM4SF1-AS1)	chr3	149091465	149091917	51.56	intron (NM_014220, intron 3 of 4)	-3874
NR_037427	MIR3654	microRNA 3654(MIR3654)	chr11	62323751	62324050	84.14	Intergenic	3878
NR_033876	LINC00511	long intergenic non-protein coding RNA 511(LINC00511)	chr17	70632431	70633027	68.37	intron (NR_033876, intron 2 of 4)	3882
NM_001258373	SPATA20	spermatogenesis associated 20(SPATA20)	chr17	48620279	48620846	77.92	3' UTR (NM_017957, exon 10 of 10)	-3888
NM_018687	Angptl8	angiopoietin like 8(ANGPTL8)	chr19	11354008	11354359	58.44	intron (NM_020812, intron 11 of 47)	3888
NM_001165903	stx1a	syntaxin 1A(STX1A)	chr7	73129891	73130359	62.86	intron (NM_004603, intron 1 of 9)	3892
NM_001013690	FIGNL2	fidgetin like 2(FIGNL2)	chr12	52221569	52222007	84.37	intron (NM_001013690, intron 1 of 1)	3913
NM_001185176	CES3	carboxylesterase 3(CES3)	chr16	67005119	67005515	68.02	intron (NM_024922, intron 10 of 12)	3939
NM_002133	HMOX1	heme oxygenase 1(HMOX1)	chr22	35772695	35773531	721.89	Intergenic	-3947
NM_000412	HRG	histidine rich glycoprotein(HRG)	chr3	186387430	186387974	269.35	intron (NM_000412, intron 2 of 6)	3961
NM_153367	ZCCHC24	zinc finger CCHC-type containing 24(ZCCHC24)	chr10	81209180	81209524	73.03	Intergenic	-3969
NM_003954	MAP3K14	mitogen-activated protein kinase kinase kinase 14(MAP3K14)	chr17	43398164	43398655	82.56	Intergenic	-3979
NM_017955	CDCA4	cell division cycle associated 4(CDCA4)	chr14	105491141	105491673	130.16	Intergenic	-3982
NM_004776	B4GALT5	beta-1,4-galactosyltransferase 5(B4GALT5)	chr20	48334157	48334682	60.35	Intergenic	-3998
NM_003470	USP7	ubiquitin specific peptidase 7(USP7)	chr16	9061187	9061493	50.89	Intergenic	-3999
NR_029495	MIR23A	microRNA 23a(MIR23A)	chr19	13951237	13951741	70.66	Intergenic	-4016
NR_106893	MIR6835	microRNA 6835(MIR6835)	chr6	34212194	34212740	138.13	intron (NM_145902, intron 4 of 4)	4017
NM_001014763	ETFB	electron transfer flavoprotein beta subunit(ETFB)	chr19	51853809	51854348	142.89	intron (NM_001014763, intron 2 of 4)	4018
NR_131012	NEAT1	nuclear paraspeckle assembly transcript 1 (non-protein coding)(NEAT1)	chr11	65186076	65186421	59.61	Intergenic	-4021
NR_123730	LOC339260	uncharacterized LOC339260(LOC339260)	chr17	20837484	20838131	246.9	Intergenic	-4026
NM_015144	ZCCHC14	zinc finger CCHC-type containing 14(ZCCHC14)	chr16	87521146	87521668	57.61	intron (NM_015144, intron 1 of 12)	4053
NR_126348	LINC01151	long intergenic non-protein coding RNA 1151(LINC01151)	chr8	123701961	123702584	94.27	intron (NR_126348, intron 2 of 3)	4073
NM_000230	LEP	leptin(LEP)	chr7	127877049	127877443	91.31	Intergenic	-4085
NM_001161705	BFSP1	beaded filament structural protein 1(BFSP1)	chr20	17543429	17543979	165.06	5' UTR (NM_001278608, exon 2 of 10)	-4099
NM_003812	ADAM23	ADAM metallopeptidase domain 23(ADAM23)	chr2	207312157	207312793	69.45	intron (NM_003812, intron 2 of 25)	4107
NR_034161	FLJ40194	uncharacterized FLJ40194(FLJ40194)	chr17	47329494	47329946	91.82	non-coding (NR_034161, exon 2 of 3)	4115
NR_037808	LOC150935	uncharacterized LOC150935(LOC150935)	chr2	240680194	240680655	167.91	Intergenic	-4130
NM_032832	LRP11	LDL receptor related protein 11(LRP11)	chr6	150189408	150189849	143.35	intron (NR_045126, intron 1 of 1)	-4148
NM_006650	CPLX2	complexin 2(CPLX2)	chr5	175227503	175228019	116.28	intron (NM_006650, intron 1 of 4)	4151
NM_001308257	ABHD3	abhydrolase domain containing 3(ABHD3)	chr18	19248009	19248646	91.83	intron (NM_138340, intron 4 of 8)	-4152
NM_001165416	LDHA	lactate dehydrogenase A(LDHA)	chr11	18411487	18412063	127.6	Intergenic	-4161
NM_001308036	NCBP2	nuclear cap binding protein subunit 2(NCBP2)	chr3	196664913	196665381	58.73	intron (NM_007362, intron 2 of 3)	4164
NM_001003406	CACNA1I	calcium voltage-gated channel subunit alpha1 I(CACNA1I)	chr22	39970712	39971166	64.87	intron (NM_001003406, intron 1 of 35)	4181
NR_037713	RFFL	ring finger and FYVE like domain containing E3 ubiquitin protein ligase(RFFL)	chr17	33411859	33412473	153.95	intron (NR_037713, intron 1 of 6)	4182
NM_001316324	POLR2E	RNA polymerase II subunit E(POLR2E)	chr19	1099258	1099892	377.96	Intergenic	-4184
NM_005672	PSCA	prostate stem cell antigen(PSCA)	chr8	143757400	143757973	74.46	intron (NR_033343, intron 1 of 2)	-4188
NR_130740	FAM86EP	family with sequence similarity 86, member A pseudogene(FAM86EP)	chr4	3961171	3961524	51.86	Intergenic	-4192
NM_001716	CXCR5	C-X-C motif chemokine receptor 5(CXCR5)	chr11	118758437	118758952	113.83	intron (NM_001716, intron 1 of 1)	4219
NM_017666	ZNF280C	zinc finger protein 280C(ZNF280C)	chrX	129398384	129399008	189.03	intron (NM_017666, intron 1 of 18)	4226
NR_027338	TPI1P3	triosephosphate isomerase 1 pseudogene 3(TPI1P3)	chr6	116355335	116355989	204.06	intron (NM_002031, intron 1 of 7)	-4232
NM_017878	HRASLS2	HRAS like suppressor 2(HRASLS2)	chr11	63334863	63335315	123	Intergenic	-4234
NM_001282725	ZNF385B	zinc finger protein 385B(ZNF385B)	chr2	180446157	180446640	76.8	intron (NM_001282725, intron 2 of 9)	4235
NM_001083112	GPD2	glycerol-3-phosphate dehydrogenase 2(GPD2)	chr2	157287398	157288047	269.37	Intergenic	-4243
NM_005206	CRK	CRK proto-oncogene, adaptor protein(CRK)	chr17	1363587	1364028	65.82	Intergenic	-4246
NM_014603	CDR2L	cerebellar degeneration related protein 2 like(CDR2L)	chr17	72987683	72988271	83.64	intron (NM_014603, intron 1 of 4)	4250
NR_027433	LINC01124	long intergenic non-protein coding RNA 1124(LINC01124)	chr2	171566557	171567095	252.21	intron (NR_110185, intron 5 of 5)	4251
NM_024496	IRF2BPL	interferon regulatory factor 2 binding protein like(IRF2BPL)	chr14	77490436	77491139	130.75	TTS (NM_024496)	4255
NM_005268	GJB5	gap junction protein beta 5(GJB5)	chr1	35216119	35216651	59.43	Intergenic	-4263
NM_001302746	FASLG	Fas ligand(FASLG)	chr1	172623658	172624084	71.78	Intergenic	-4277
NM_052968	APOA5	apolipoprotein A5(APOA5)	chr11	116667188	116667680	108.5	Intergenic	-4298
NM_182627	WDR53	WD repeat domain 53(WDR53)	chr3	196290821	196291405	92.28	intron (NM_182627, intron 2 of 3)	4300
NM_138565	CTTN	cortactin(CTTN)	chr11	70248668	70249176	116.48	intron (NM_005231, intron 1 of 17)	4310
NM_001288767	ARMC5	armadillo repeat containing 5(ARMC5)	chr16	31464898	31465660	202.55	Intergenic	-4315
NM_145061	SKA3	spindle and kinetochore associated complex subunit 3(SKA3)	chr13	21754722	21755391	180.57	Intergenic	-4315
NM_153188	TNPO1	transportin 1(TNPO1)	chr5	72139477	72139750	53.09	intron (NM_002270, intron 1 of 24)	-4317
NR_029586	MIR199A1	microRNA 199a-1(MIR199A1)	chr19	10923532	10924173	269.47	intron (NM_001005360, intron 15 of 20)	4320
NM_002314	LIMK1	LIM domain kinase 1(LIMK1)	chr7	73493615	73493959	53.28	Intergenic	-4320
NM_016541	GNG13	G protein subunit gamma 13(GNG13)	chr16	846135	846687	92.95	intron (NM_022092, intron 18 of 21)	4322
NM_001080495	TNRC18	trinucleotide repeat containing 18(TNRC18)	chr7	5458646	5459050	52.76	intron (NM_001080495, intron 2 of 29)	4329
NR_110524	NR1D2	nuclear receptor subfamily 1 group D member 2(NR1D2)	chr3	23982227	23982602	58.36	Intergenic	-4337
NM_176877	PATJ	PATJ, crumbs cell polarity complex component(PATJ)	chr1	62212075	62212905	373.36	intron (NM_176877, intron 1 of 42)	4341
NR_040023	ERVK13-1	endogenous retrovirus group K13 member 1(ERVK13-1)	chr16	2727556	2728013	70.05	Intergenic	-4344
NM_018306	TMEM40	transmembrane protein 40(TMEM40)	chr3	12804867	12805448	83.88	intron (NM_001284406, intron 1 of 11)	-4349
NM_003294	Tpsab1	tryptase alpha/beta 1(TPSAB1)	chr16	1294855	1295220	75.95	Intergenic	4359
NM_002032	FTH1	ferritin heavy chain 1(FTH1)	chr11	61739111	61739879	655.9	Intergenic	-4363
NR_034149	LINC00656	long intergenic non-protein coding RNA 656(LINC00656)	chr20	23117457	23117837	53.95	Intergenic	-4374
NR_106799	MIR6741	microRNA 6741(MIR6741)	chr1	226105171	226105749	189.49	Intergenic	4382
NM_001143909	RPEL1	ribulose-5-phosphate-3-epimerase like 1(RPEL1)	chr10	105000825	105001691	478.87	Intergenic	-4386
NM_001242894	ZKSCAN3	zinc finger with KRAB and SCAN domains 3(ZKSCAN3)	chr6	28321806	28322372	411.96	intron (NM_001242894, intron 2 of 6)	4398
NM_001271875	CUEDC1	CUE domain containing 1(CUEDC1)	chr17	56027935	56028621	312.34	intron (NM_001271875, intron 1 of 10)	4406
NM_173607	FAM177A1	family with sequence similarity 177 member A1(FAM177A1)	chr14	35519737	35520302	200.84	intron (NM_173607, intron 1 of 4)	4409
NM_198276	TMEM17	transmembrane protein 17(TMEM17)	chr2	62728895	62729485	246.5	intron (NM_198276, intron 3 of 3)	4414
NM_002276	KRT19	keratin 19(KRT19)	chr17	39679947	39680493	66.83	exon (NM_002276, exon 6 of 6)	4421
NM_001204503	FLT3LG	fms related tyrosine kinase 3 ligand(FLT3LG)	chr19	49982017	49982467	53.31	exon (NM_001278638, exon 6 of 9)	4424
NM_001039366	ATP6V1E1	ATPase H+ transporting V1 subunit E1(ATP6V1E1)	chr22	18115662	18116400	196.56	Intergenic	-4443
NM_000312	PROC	protein C, inactivator of coagulation factors Va and VIIIa(PROC)	chr2	128171225	128171863	209.91	Intergenic	-4452
NM_001033578	SGK3	serum/glucocorticoid regulated kinase family member 3(SGK3)	chr8	67619900	67620503	70.23	intron (NM_001204173, intron 3 of 18)	-4452
NR_003573	ANXA2P2	annexin A2 pseudogene 2(ANXA2P2)	chr9	33619376	33620155	519.55	Intergenic	-4458
NM_172014	TNFSF14	tumor necrosis factor superfamily member 14(TNFSF14)	chr19	6674776	6675357	216.68	Intergenic	-4467
NM_001300752	TRIM36	tripartite motif containing 36(TRIM36)	chr5	114520545	114520882	87.31	Intergenic	-4470
NM_001004480	OR11H6	olfactory receptor family 11 subfamily H member 6(OR11H6)	chr14	20687169	20687620	74.07	Intergenic	-4475
NR_045382	CLIP1-AS1	CLIP1 antisense RNA 1(CLIP1-AS1)	chr12	122884365	122884772	84.28	TTS (NR_045382)	4479
NM_000691	aldh3a1	aldehyde dehydrogenase 3 family member A1(ALDH3A1)	chr17	19655638	19656819	569.64	Intergenic	-4482
NM_018064	AKIRIN2	akirin 2(AKIRIN2)	chr6	88416278	88416689	63.16	Intergenic	-4498
NM_003507	FZD7	frizzled class receptor 7(FZD7)	chr2	202903468	202904161	239.8	TTS (NM_003507)	4504
NM_001142604	PPT1	palmitoyl-protein thioesterase 1(PPT1)	chr1	40558413	40558864	58.56	intron (NM_000310, intron 1 of 8)	4504
NM_001310138	FAM231C	family with sequence similarity 231 member C(FAM231C)	chr1	16994554	16995422	57.45	Intergenic	-4510
NM_001282321	FAM231A	family with sequence similarity 231 member A(FAM231A)	chr1	17065112	17065823	60.2	Intergenic	-4511
NM_145012	CCNY	cyclin Y(CCNY)	chr10	35621004	35621568	75.56	intron (NM_181698, intron 3 of 11)	-4516
NR_002817	AQP7P1	aquaporin 7 pseudogene 1(AQP7P1)	chr9	67293652	67294376	80.57	Intergenic	-4522
NR_131187	LOC105376360	uncharacterized LOC105376360(LOC105376360)	chr10	3355847	3356880	256.16	Intergenic	-4524
NM_001199233	LOC100505478	uncharacterized LOC100505478(LOC100505478)	chr9	117439660	117440006	52.28	intron (NM_001199233, intron 1 of 4)	4536
NM_206967	C16orf74	chromosome 16 open reading frame 74(C16orf74)	chr16	85779784	85780512	221.54	intron (NM_206967, intron 1 of 3)	4541
NM_024847	TMC7	transmembrane channel like 7(TMC7)	chr16	18990507	18990919	52.21	Intergenic	-4543
NM_021620	PRDM13	PR/SET domain 13(PRDM13)	chr6	100058938	100059467	135.29	intron (NM_021620, intron 3 of 3)	4552
NM_001098523	HTATIP2	HIV-1 Tat interactive protein 2(HTATIP2)	chr11	20390012	20390473	81.18	intron (NM_001098522, intron 2 of 4)	4555
NR_104678	LOC102467223	uncharacterized LOC102467223(LOC102467223)	chr5	116102305	116102676	55.3	Intergenic	-4585
NM_003936	CDK5R2	cyclin dependent kinase 5 regulatory subunit 2(CDK5R2)	chr2	219828636	219829237	235.98	Intergenic	4586
NR_036178	MIR4296	microRNA 4296(MIR4296)	chr10	126725665	126726388	250.8	intron (NM_001290214, intron 3 of 10)	-4587
NM_005113	GOLGA5	golgin A5(GOLGA5)	chr14	93255744	93256189	102.34	Intergenic	-4610
NM_198944	or7c1	olfactory receptor family 7 subfamily C member 1(OR7C1)	chr19	14906122	14906549	98.19	Intergenic	4613
NR_103718	LINC00528	long intergenic non-protein coding RNA 528(LINC00528)	chr22	18264439	18264899	79.02	Intergenic	4613
NM_001098579	MRVI1	murine retrovirus integration site 1 homolog(MRVI1)	chr11	10668991	10669473	61.51	intron (NM_001206881, intron 1 of 18)	4616
NM_001195256	Gfy	golgi associated olfactory signaling regulator(GFY)	chr19	49934158	49934484	59.6	exon (NM_020309, exon 11 of 12)	4633
NM_005319	HIST1H1C	histone cluster 1 H1 family member c(HIST1H1C)	chr6	26051852	26052275	68.92	Intergenic	4636
NM_004491	arhgap35	Rho GTPase activating protein 35(ARHGAP35)	chr19	47417057	47417529	74.36	Intergenic	-4640
NM_033214	GK2	glycerol kinase 2(GK2)	chr4	80324503	80324943	177.19	Intergenic	4649
NM_031924	RSPH3	radial spoke 3 homolog(RSPH3)	chr6	159416372	159416699	53.41	intron (NM_031924, intron 1 of 7)	4663
NM_173642	RIMKLA	ribosomal modification protein rimK like family member A(RIMKLA)	chr1	42850858	42851411	127.34	intron (NM_173642, intron 1 of 4)	4666
NM_001301141	ISCU	iron-sulfur cluster assembly enzyme(ISCU)	chr12	108959704	108960114	75.42	intron (NM_001301140, intron 3 of 5)	4670
NM_001287140	TPD52	tumor protein D52(TPD52)	chr8	80997398	80998087	231.6	intron (NM_001287144, intron 1 of 5)	-4676
NM_001172219	SCMH1	sex comb on midleg homolog 1 (Drosophila)(SCMH1)	chr1	41712338	41712670	52.1	Intergenic	-4689
NM_014460	CSDC2	cold shock domain containing C2(CSDC2)	chr22	41961385	41962025	177.21	intron (NM_014460, intron 1 of 3)	4691
NM_018419	SOX18	SRY-box 18(SOX18)	chr20	62676038	62676536	82.51	Intergenic	4692
NM_152673	MUC20	mucin 20, cell surface associated(MUC20)	chr3	195442694	195443427	61.75	Intergenic	-4693
NM_001159491	bri3	brain protein I3(BRI3)	chr7	97915426	97915925	76.73	intron (NM_001159491, intron 2 of 2)	4696
NR_038965	LOC100506497	uncharacterized LOC100506497(LOC100506497)	chr7	29023995	29024581	133.37	intron (NR_038965, intron 1 of 4)	4705
NM_001278412	AMN1	antagonist of mitotic exit network 1 homolog(AMN1)	chr12	31886513	31887133	170.88	Intergenic	-4715
NM_001297439	HGFAC	HGF activator(HGFAC)	chr4	3438757	3439124	59.8	intron (NM_198227, intron 15 of 15)	-4720
NR_024443	LOC100133920	methylenetetrahydrofolate dehydrogenase (NADP+ dependent) 1-like pseudogene(LOC100133920)	chr9	69655859	69656319	110.34	intron (NR_024443, intron 3 of 3)	4728
NR_036247	MIR4284	microRNA 4284(MIR4284)	chr7	73120671	73121142	104.12	intron (NM_004603, intron 3 of 9)	-4741
NM_012339	tspan15	tetraspanin 15(TSPAN15)	chr10	71206169	71206783	84.65	Intergenic	-4750
NM_001281725	BTD	biotinidase(BTD)	chr3	15647962	15648490	74.65	intron (NM_001281725, intron 1 of 3)	4750
NM_001290185	VPS11	VPS11, CORVET/HOPS core subunit(VPS11)	chr11	118933470	118933928	112.87	Intergenic	-4764
NM_032727	INA	internexin neuronal intermediate filament protein alpha(INA)	chr10	105031869	105032420	53.55	Intergenic	-4776
NR_039680	MIR4470	microRNA 4470(MIR4470)	chr8	62631988	62632310	51.15	Intergenic	4802
NR_015377	PAX8-AS1	PAX8 antisense RNA 1(PAX8-AS1)	chr2	113998392	113998944	120.49	TTS (NR_047570)	4822
NM_001110556	FLNA	filamin A(FLNA)	chrX	153598013	153598356	53.39	intron (NM_001456, intron 2 of 46)	4822
NM_001270428	LMO1	LIM domain only 1(LMO1)	chr11	8294796	8295216	52.37	Intergenic	-4824
NM_180982	mrpl52	mitochondrial ribosomal protein L52(MRPL52)	chr14	23294022	23294509	77.92	Intergenic	-4827
NM_000226	KRT9	keratin 9(KRT9)	chr17	39732888	39733403	147.83	Intergenic	-4835
NR_106752	MIR6499	microRNA 6499(MIR6499)	chr5	150896674	150897063	58.79	intron (NM_001447, intron 19 of 22)	4841
NM_004494	HDGF	hepatoma-derived growth factor(HDGF)	chr1	156716351	156717040	210.58	intron (NM_001126050, intron 1 of 5)	4848
NM_002432	MNDA	myeloid cell nuclear differentiation antigen(MNDA)	chr1	158805886	158806155	52.73	intron (NM_002432, intron 1 of 6)	4852
NM_001242835	NDRG4	NDRG family member 4(NDRG4)	chr16	58528993	58529395	67.01	intron (NM_022910, intron 3 of 15)	-4853
NM_001293204	MVP	major vault protein(MVP)	chr16	29836707	29837220	149.51	intron (NM_005115, intron 1 of 14)	-4873
NM_003052	SLC34A1	solute carrier family 34 member 1(SLC34A1)	chr5	176806338	176806775	103.95	Intergenic	-4876
NM_001306	CLDN3	claudin 3(CLDN3)	chr7	73189147	73189807	348.48	Intergenic	-4877
NM_018048	MAGOHB	mago homolog B, exon junction complex core component(MAGOHB)	chr12	10770803	10771389	111.28	TTS (NM_018423)	-4888
NR_002819	MALAT1	metastasis associated lung adenocarcinoma transcript 1 (non-protein coding)(MALAT1)	chr11	65259974	65260715	190.34	Intergenic	-4889
NM_001292025	CUEDC1	CUE domain containing 1(CUEDC1)	chr17	55975448	55976265	82.69	intron (NM_001271875, intron 1 of 10)	4894
NM_001164344	ZBTB20	zinc finger and BTB domain containing 20(ZBTB20)	chr3	114482766	114483340	134.32	intron (NM_001164343, intron 4 of 11)	-4929
NM_001282440	GNA12	G protein subunit alpha 12(GNA12)	chr7	2797485	2798138	130.82	intron (NM_001282441, intron 3 of 4)	4963
NM_138420	AHNAK2	AHNAK nucleoprotein 2(AHNAK2)	chr14	105439544	105439888	63.82	intron (NM_138420, intron 1 of 6)	4978
NR_038395	UBOX5-AS1	UBOX5 antisense RNA 1(UBOX5-AS1)	chr20	3082401	3082758	54.36	Intergenic	-4978
NM_000575	IL1A	interleukin 1 alpha(IL1A)	chr2	113547763	113548157	63.63	Intergenic	-4985
NR_046085	LOC100132078	uncharacterized LOC100132078(LOC100132078)	chr11	111293726	111294076	133.03	Intergenic	-4990
NM_001316321	CCDC57	coiled-coil domain containing 57(CCDC57)	chr17	80175306	80176090	586.83	Intergenic	-4993
NM_006660	CLPX	caseinolytic mitochondrial matrix peptidase chaperone subunit(CLPX)	chr15	65482281	65482831	152.04	Intergenic	-4993
NM_199243	GPR150	G protein-coupled receptor 150(GPR150)	chr5	94950693	94951270	201.45	Intergenic	-4999
NM_001195104	GSR	glutathione-disulfide reductase(GSR)	chr8	30580284	30580683	53.87	intron (NM_000637, intron 1 of 12)	5003
NM_014963	SBNO2	strawberry notch homolog 2(SBNO2)	chr19	1169077	1169457	66.54	intron (NM_014963, intron 1 of 31)	5015
NM_001193623	C19orf84	chromosome 19 open reading frame 84(C19orf84)	chr19	51898553	51899142	119.32	Intergenic	-5019
NM_001301708	Psg9	pregnancy specific beta-1-glycoprotein 9(PSG9)	chr19	43768449	43768895	66.55	intron (NM_001301708, intron 2 of 4)	5043
NM_001017919	RCCD1	RCC1 domain containing 1(RCCD1)	chr15	91492800	91493322	108.08	intron (NM_001039675, intron 18 of 22)	-5045
NM_001197184	GPR33	G protein-coupled receptor 33 (gene/pseudogene)(GPR33)	chr14	31961987	31962416	81.78	Intergenic	-5050
NM_001042368	RALGDS	ral guanine nucleotide dissociation stimulator(RALGDS)	chr9	136019288	136019812	129.02	intron (NM_001042368, intron 1 of 17)	5057
NM_004281	BAG3	BCL2 associated athanogene 3(BAG3)	chr10	121405579	121406058	51.58	Intergenic	-5064
NM_174957	ATP2A3	ATPase sarcoplasmic/endoplasmic reticulum Ca2+ transporting 3(ATP2A3)	chr17	3862425	3862956	137.1	intron (NM_174958, intron 1 of 22)	5068
NM_001282537	C21orf140	chromosome 21 open reading frame 140(C21orf140)	chr21	35778343	35778552	50.24	Intergenic	-5077
NM_002031	FRK	fyn related Src family tyrosine kinase(FRK)	chr6	116376524	116377149	75.21	intron (NM_002031, intron 1 of 7)	5085
NM_001184722	GPI	glucose-6-phosphate isomerase(GPI)	chr19	34850231	34850883	332.25	Intergenic	-5088
NR_033849	FAM83H-AS1	FAM83H antisense RNA 1 (head to head)(FAM83H-AS1)	chr8	144821090	144821709	150.17	intron (NR_033849, intron 2 of 3)	5089
NM_001242885	LOC100287036	uncharacterized LOC100287036(LOC100287036)	chr16	89392176	89393140	789.94	intron (NR_045839, intron 2 of 9)	5117
NM_005560	LAMA5	laminin subunit alpha 5(LAMA5)	chr20	60937049	60937433	63.31	intron (NM_005560, intron 2 of 79)	5127
NM_006024	TAX1BP1	Tax1 binding protein 1(TAX1BP1)	chr7	27784521	27785171	78.72	intron (NM_001079864, intron 1 of 16)	5132
NM_001206	KLF9	Kruppel like factor 9(KLF9)	chr9	73034389	73035047	118.13	Intergenic	-5145
NR_028028	ITPRIPL2	inositol 1,4,5-trisphosphate receptor interacting protein like 2(ITPRIPL2)	chr16	19130165	19130658	69.64	non-coding (NR_028028, exon 2 of 2)	5157
NM_017793	rpp25	ribonuclease P/MRP subunit p25(RPP25)	chr15	75244241	75244985	149.23	Intergenic	5162
NM_001172658	ZFYVE28	zinc finger FYVE-type containing 28(ZFYVE28)	chr4	2414923	2415488	84.82	intron (NM_020972, intron 1 of 12)	5165
NR_125809	LOC101929315	uncharacterized LOC101929315(LOC101929315)	chr8	24366983	24367409	127.5	TTS (NM_003817)	5185
NR_073512	LOC100506403	uncharacterized LOC100506403(LOC100506403)	chr21	36958071	36958442	52.8	Intergenic	-5194
NM_003462	DNALI1	dynein axonemal light intermediate chain 1(DNALI1)	chr1	38027501	38027957	123.51	exon (NM_003462, exon 5 of 6)	5209
NM_001286615	ANO4	anoctamin 4(ANO4)	chr12	101182904	101183420	113.23	Intergenic	-5212
NR_106942	MIR6882	microRNA 6882(MIR6882)	chr15	75127664	75127966	54.9	TTS (NR_104309)	5233
NR_038908	SENCR	smooth muscle and endothelial cell enriched migration/differentiation-associated long non-coding RNA(SENCR)	chr11	128570999	128571311	51.98	intron (NM_002017, intron 1 of 8)	-5237
NM_001287529	MFSD12	major facilitator superfamily domain containing 12(MFSD12)	chr19	3562523	3563137	148.88	Intergenic	-5248
NM_005175	ATP5G1	ATP synthase, H+ transporting, mitochondrial Fo complex subunit C1 (subunit 9)(ATP5G1)	chr17	46975146	46975720	52.04	Intergenic	5285
NR_120344	LOC101928988	uncharacterized LOC101928988(LOC101928988)	chr15	64225583	64225951	62.07	intron (NR_120344, intron 3 of 3)	5294
NR_027072	LINC00189	long intergenic non-protein coding RNA 189(LINC00189)	chr21	30560266	30560775	63.12	Intergenic	-5295
NM_030582	COL18A1	collagen type XVIII alpha 1 chain(COL18A1)	chr21	46880464	46880983	74.26	intron (NM_130444, intron 1 of 41)	5299
NM_006340	BAIAP2	BAI1 associated protein 2(BAIAP2)	chr17	79013988	79014519	56.37	intron (NM_006340, intron 1 of 14)	5306
NM_199436	SPAST	spastin(SPAST)	chr2	32283092	32283644	73.08	Intergenic	-5312
NR_038210	SAMD12-AS1	SAMD12 antisense RNA 1(SAMD12-AS1)	chr8	119627691	119628159	54.54	intron (NR_109794, intron 1 of 4)	-5315
NM_001256402	ELOVL1	ELOVL fatty acid elongase 1(ELOVL1)	chr1	43838678	43839457	234.58	Intergenic	-5322
NR_121667	LOC101927854	uncharacterized LOC101927854(LOC101927854)	chr3	24197875	24198416	127.57	intron (NM_001128177, intron 5 of 10)	5330
NR_120564	LOC101928865	uncharacterized LOC101928865(LOC101928865)	chr11	78135309	78135791	77.41	non-coding (NR_120564, exon 4 of 4)	5332
NM_001080826	SGK223	homolog of rat pragma of Rnd2(SGK223)	chr8	8233720	8234278	110.88	exon (NM_001080826, exon 2 of 5)	5345
NM_004775	B4GALT6	beta-1,4-galactosyltransferase 6(B4GALT6)	chr18	29259085	29259574	66.62	intron (NM_004775, intron 1 of 8)	5357
NM_001135241	AKR1C2	aldo-keto reductase family 1 member C2(AKR1C2)	chr10	5051393	5051761	67.52	intron (NM_001354, intron 1 of 10)	-5371
NM_001017917	CYB561	cytochrome b561(CYB561)	chr17	61512624	61513047	92.93	intron (NM_001017916, intron 4 of 5)	5372
NM_001013642	TRNP1	TMF1-regulated nuclear protein 1(TRNP1)	chr1	27325321	27325826	103.21	intron (NM_001013642, intron 1 of 1)	5378
NM_030785	RSPH6A	radial spoke head 6 homolog A(RSPH6A)	chr19	46312941	46313483	97.63	intron (NM_030785, intron 2 of 5)	5393
NM_001282851	HEY1	hes related family bHLH transcription factor with YRPW motif 1(HEY1)	chr8	80673056	80673576	63.79	Intergenic	5394
NM_001127359	PHTF2	putative homeodomain transcription factor 2(PHTF2)	chr7	77463858	77464226	55.73	intron (NM_001127358, intron 1 of 17)	-5405
NM_017882	CLN6	ceroid-lipofuscinosis, neuronal 6, late infantile, variant(CLN6)	chr15	68527262	68527751	85.05	Intergenic	-5426
NM_025160	WDR26	WD repeat domain 26(WDR26)	chr1	224616385	224616749	66.06	intron (NM_001115113, intron 3 of 13)	5434
NR_106910	MIR6851	microRNA 6851(MIR6851)	chr9	33462299	33462682	50.3	3' UTR (NM_022917, exon 26 of 26)	5443
NM_138368	AP5B1	adaptor related protein complex 5 beta 1 subunit(AP5B1)	chr11	65542396	65542815	58.01	3' UTR (NM_138368, exon 2 of 2)	5457
NM_001204517	KIFAP3	kinesin associated protein 3(KIFAP3)	chr1	170032422	170032749	50.34	intron (NM_001204514, intron 1 of 20)	5471
NM_001304782	CRTAM	cytotoxic and regulatory T-cell molecule(CRTAM)	chr11	122727260	122727835	113.64	intron (NM_019604, intron 5 of 9)	-5472
NM_020893	CCDC180	coiled-coil domain containing 180(CCDC180)	chr9	100064249	100064622	55.35	intron (NR_036527, intron 14 of 48)	-5475
NM_001004318	ACP7	acid phosphatase 7, tartrate resistant (putative)(ACP7)	chr19	39569218	39569709	94.59	Intergenic	-5482
NM_182573	LYPD5	LY6/PLAUR domain containing 5(LYPD5)	chr19	44319051	44319583	99.41	intron (NM_182573, intron 1 of 4)	5491
NM_171825	CAMK2A	calcium/calmodulin dependent protein kinase II alpha(CAMK2A)	chr5	149674620	149675170	138.03	Intergenic	-5492
NM_005346	hspa1b	heat shock protein family A (Hsp70) member 1B(HSPA1B)	chr6	31789696	31790343	176.32	Intergenic	-5493
NR_121627	LOC100996286	uncharacterized LOC100996286(LOC100996286)	chr4	153027149	153027778	120.62	Intergenic	5493
NM_001008726	WDR89	WD repeat domain 89(WDR89)	chr14	64102834	64103461	103.44	intron (NM_080666, intron 1 of 2)	5494
NM_003482	KMT2D	lysine methyltransferase 2D(KMT2D)	chr12	49454254	49454956	554.58	Intergenic	-5498
NM_015322	FEM1B	fem-1 homolog B(FEM1B)	chr15	68564416	68564856	68.86	Intergenic	-5505
NR_029893	mir135b	microRNA 135b(MIR135B)	chr1	205411782	205412225	53.35	intron (NR_103783, intron 1 of 1)	5523
NM_001278502	C1orf195	chromosome 1 open reading frame 195(C1orf195)	chr1	15503404	15503884	59.62	intron (NM_018022, intron 1 of 2)	-5524
NR_120338	LIPC-AS1	LIPC antisense RNA 1(LIPC-AS1)	chr15	58785062	58785729	267.03	intron (NR_120338, intron 2 of 2)	5539
NR_049833	MIR3680-2	microRNA 3680-2(MIR3680-2)	chr16	21522715	21523281	128.36	Intergenic	-5542
NM_001284407	TMEM40	transmembrane protein 40(TMEM40)	chr3	12794931	12795599	162.62	intron (NM_001284406, intron 1 of 11)	5543
NM_001134373	NT5C2	5'-nucleotidase, cytosolic II(NT5C2)	chr10	104958340	104958881	77.74	Intergenic	-5547
NM_000866	HTR1F	5-hydroxytryptamine receptor 1F(HTR1F)	chr3	88037071	88037475	56.48	intron (NM_000866, intron 1 of 1)	5547
NR_029887	MIR328	microRNA 328(MIR328)	chr16	67241666	67242116	115.78	exon (NM_001004055, exon 5 of 7)	-5593
NM_001166212	CLCF1	cardiotrophin-like cytokine factor 1(CLCF1)	chr11	67146891	67147611	438.16	intron (NR_024469, intron 2 of 3)	-5603
NR_049833	MIR3680-2	microRNA 3680-2(MIR3680-2)	chr16	29615937	29616480	354.77	Intergenic	-5622
NR_131191	LOC105447648	uncharacterized LOC105447648(LOC105447648)	chr16	14458234	14458733	99.91	intron (NR_131191, intron 1 of 1)	5640
NM_080744	SSC4D	scavenger receptor cysteine rich family member with 4 domains(SSC4D)	chr7	76044314	76044992	178.27	intron (NM_007155, intron 1 of 8)	-5641
NM_001145432	SMIM20	small integral membrane protein 20(SMIM20)	chr4	25921234	25921679	96.07	intron (NM_001145432, intron 1 of 2)	5642
NM_016453	nckipsd	NCK interacting protein with SH3 domain(NCKIPSD)	chr3	48717463	48717978	82.75	intron (NM_016453, intron 5 of 12)	5646
NM_001065	TNFRSF1A	TNF receptor superfamily member 1A(TNFRSF1A)	chr12	6445127	6446069	931.93	intron (NM_001065, intron 1 of 9)	5685
NR_030775	SHISA4	shisa family member 4(SHISA4)	chr1	201851879	201852304	60.89	3' UTR (NM_018085, exon 24 of 24)	-5706
NM_001005283	or9q2	olfactory receptor family 9 subfamily Q member 2(OR9Q2)	chr11	57963448	57963778	53.24	Intergenic	5707
NR_033415	KRT42P	keratin 42 pseudogene(KRT42P)	chr17	39801858	39802481	172.82	Intergenic	-5718
NM_001718	BMP6	bone morphogenetic protein 6(BMP6)	chr6	7732535	7732941	93.11	intron (NM_001718, intron 1 of 6)	5727
NR_046175	LOC286297	methylenetetrahydrofolate dehydrogenase (NADP+ dependent) 1-like pseudogene(LOC286297)	chr9	67026115	67026572	67.27	intron (NR_046175, intron 3 of 3)	5729
NM_182899	CREB5	cAMP responsive element binding protein 5(CREB5)	chr7	28333010	28333382	103.47	Intergenic	-5744
NM_012256	ZNF212	zinc finger protein 212(ZNF212)	chr7	148930620	148931353	130.54	Intergenic	-5756
NR_015356	NPSR1-AS1	NPSR1 antisense RNA 1(NPSR1-AS1)	chr7	34867992	34868378	53.08	intron (NM_001300935, intron 5 of 9)	5758
NM_001256720	CLEC19A	C-type lectin domain family 19 member A(CLEC19A)	chr16	19302651	19303086	54.47	intron (NM_001256720, intron 1 of 4)	5763
NR_121576	TMEM246-AS1	TMEM246 antisense RNA 1(TMEM246-AS1)	chr9	104224717	104225195	59.32	Intergenic	-5765
NM_148906	OSBPL9	oxysterol binding protein like 9(OSBPL9)	chr1	52088088	52088539	89.09	intron (NM_148906, intron 1 of 22)	5767
NR_002955	SNORA14A	small nucleolar RNA, H/ACA box 14A(SNORA14A)	chr7	75566948	75567716	481.13	intron (NM_000941, intron 1 of 15)	-5769
NM_025187	c16orf70	chromosome 16 open reading frame 70(C16orf70)	chr16	67149459	67149917	93.02	intron (NM_025187, intron 1 of 15)	5773
NM_002074	GNB1	G protein subunit beta 1(GNB1)	chr1	1828160	1828519	63.58	Intergenic	-5783
NM_003956	CH25H	cholesterol 25-hydroxylase(CH25H)	chr10	90961025	90961531	143.2	Intergenic	5793
NM_001284282	VOPP1	vesicular, overexpressed in cancer, prosurvival protein 1(VOPP1)	chr7	55614286	55615047	241.43	intron (NM_030796, intron 1 of 4)	5800
NR_037566	BCRP2	breakpoint cluster region pseudogene 2(BCRP2)	chr22	21462790	21463461	297.41	intron (NR_037566, intron 1 of 5)	5820
NM_032906	PYURF	PIGY upstream reading frame(PYURF)	chr4	89438954	89439291	67.02	Intergenic	5830
NM_002415	MIF	macrophage migration inhibitory factor (glycosylation-inhibiting factor)(MIF)	chr22	24230437	24231010	95.4	Intergenic	-5842
NM_001142275	NIPA1	non imprinted in Prader-Willi/Angelman syndrome 1(NIPA1)	chr15	23092463	23092912	98.35	Intergenic	-5844
NM_032271	TRAF7	TNF receptor associated factor 7(TRAF7)	chr16	2211384	2211939	164.32	intron (NM_032271, intron 1 of 20)	5862
NM_012157	FBXL2	F-box and leucine rich repeat protein 2(FBXL2)	chr3	33312846	33313237	57.32	Intergenic	-5893
NM_018957	sh3bp1	SH3 domain binding protein 1(SH3BP1)	chr22	38029621	38029957	53.24	TTS (NM_001172687)	-5895
NM_004280	EEF1E1	eukaryotic translation elongation factor 1 epsilon 1(EEF1E1)	chr6	8108477	8108976	109.44	Intergenic	-5898
NM_012479	YWHAG	tyrosine 3-monooxygenase/tryptophan 5-monooxygenase activation protein gamma(YWHAG)	chr7	75994110	75994374	61.69	Intergenic	-5900
NM_000782	cyp24a1	cytochrome P450 family 24 subfamily A member 1(CYP24A1)	chr20	52784447	52784773	56.12	intron (NM_000782, intron 4 of 11)	5906
NM_001256071	RNF213	ring finger protein 213(RNF213)	chr17	78228353	78229134	616.29	Intergenic	-5917
NM_001258358	HPCAL1	hippocalcin like 1(HPCAL1)	chr2	10502652	10503119	126.89	intron (NM_001258357, intron 1 of 4)	-5919
NM_182471	PKM	pyruvate kinase, muscle(PKM)	chr15	72529586	72530187	187.87	Intergenic	-5921
NM_001300886	RHOD	ras homolog family member D(RHOD)	chr11	66829938	66830517	268.87	intron (NM_001300886, intron 1 of 2)	5938
NM_020850	RANBP10	RAN binding protein 10(RANBP10)	chr16	67834356	67834851	124.27	intron (NM_020850, intron 2 of 13)	5952
NM_052916	RNF157	ring finger protein 157(RNF157)	chr17	74230119	74230748	152.76	intron (NM_052916, intron 1 of 18)	5957
NM_001288706	IL1R1	interleukin 1 receptor type 1(IL1R1)	chr2	102680589	102681167	482.29	Intergenic	-5958
NM_001164446	C6orf132	chromosome 6 open reading frame 132(C6orf132)	chr6	42104367	42105147	249.88	intron (NM_001164446, intron 1 of 4)	5958
NM_001288782	TTC8	tetratricopeptide repeat domain 8(TTC8)	chr14	89296196	89296729	98.07	intron (NM_001288783, intron 2 of 14)	5965
NM_018079	SRBD1	S1 RNA binding domain 1(SRBD1)	chr2	45844128	45844670	317.68	Intergenic	-5966
NM_004864	GDF15	growth differentiation factor 15(GDF15)	chr19	18490669	18491302	197.56	Intergenic	-5983
NM_016270	KLF2	Kruppel like factor 2(KLF2)	chr19	16441292	16441980	94.67	Intergenic	5985
NM_006462	RBCK1	RANBP2-type and C3HC4-type zinc finger containing 1(RBCK1)	chr20	382508	382909	55.27	Intergenic	-6001
NM_207115	ZNF580	zinc finger protein 580(ZNF580)	chr19	56146118	56146594	64.56	Intergenic	-6036
NM_003068	SNAI2	snail family transcriptional repressor 2(SNAI2)	chr8	49827774	49828133	90.82	Intergenic	6046
NM_001145127	evpll	envoplakin like(EVPLL)	chr17	18274807	18275249	66.53	Intergenic	-6051
NR_038333	LOC100505658	uncharacterized LOC100505658(LOC100505658)	chr5	140943610	140944264	151.47	non-coding (NR_038333, exon 3 of 3)	6059
NM_015258	FKBP15	FK506 binding protein 15(FKBP15)	chr9	115977304	115977849	113.81	intron (NM_015258, intron 1 of 27)	6065
NR_003277	HNRNPA1P33	heterogeneous nuclear ribonucleoprotein A1 pseudogene 33(HNRNPA1P33)	chr10	47139577	47140233	71.44	intron (NR_033957, intron 1 of 3)	-6069
NM_139175	RNF133	ring finger protein 133(RNF133)	chr7	122332910	122333359	75.42	intron (NM_017954, intron 2 of 29)	6074
NM_006618	KDM5B	lysine demethylase 5B(KDM5B)	chr1	202772150	202772891	204.04	intron (NM_001314042, intron 1 of 27)	6078
NM_153188	TNPO1	transportin 1(TNPO1)	chr5	72137608	72138021	75.14	intron (NM_002270, intron 1 of 24)	-6116
NR_040710	SNAP25-AS1	SNAP25 antisense RNA 1(SNAP25-AS1)	chr20	10205958	10206616	165.83	intron (NM_003081, intron 1 of 7)	-6133
NR_034036	LOC100130452	uncharacterized LOC100130452(LOC100130452)	chr2	197583666	197584138	140.59	intron (NM_001080539, intron 18 of 27)	-6166
NM_013241	FHOD1	formin homology 2 domain containing 1(FHOD1)	chr16	67274919	67275597	168.63	intron (NM_013241, intron 1 of 21)	6167
NM_007227	GPR45	G protein-coupled receptor 45(GPR45)	chr2	105851764	105852278	77.49	Intergenic	-6179
NM_015869	PPARG	peroxisome proliferator activated receptor gamma(PPARG)	chr3	12386563	12387032	58.51	intron (NM_138711, intron 2 of 7)	-6204
NR_110259	LOC101929596	uncharacterized LOC101929596(LOC101929596)	chr2	38736423	38736893	64.87	intron (NR_110259, intron 1 of 4)	6224
NM_152391	PQLC3	PQ loop repeat containing 3(PQLC3)	chr2	11289056	11289464	69.7	Intergenic	-6238
NM_001353	AKR1C1	aldo-keto reductase family 1 member C1(AKR1C1)	chr10	4999035	4999394	55.59	Intergenic	-6240
NM_024577	SH3TC2	SH3 domain and tetratricopeptide repeats 2(SH3TC2)	chr5	148436269	148436713	54.93	intron (NM_024577, intron 1 of 16)	6246
NR_125853	LOC101928253	uncharacterized LOC101928253(LOC101928253)	chr6	11995082	11995342	61.41	intron (NR_125853, intron 1 of 2)	6265
NM_001243936	PRPSAP2	phosphoribosyl pyrophosphate synthetase associated protein 2(PRPSAP2)	chr17	18753029	18753663	211.58	Intergenic	-6266
NM_133337	MYOF	myoferlin(MYOF)	chr10	95235602	95236013	61.27	intron (NM_133337, intron 1 of 52)	6267
NR_033869	LINC01060	long intergenic non-protein coding RNA 1060(LINC01060)	chr4	189370253	189370627	88.26	Intergenic	-6292
NM_024325	ZNF343	zinc finger protein 343(ZNF343)	chr20	2495796	2496353	150.43	intron (NM_001282495, intron 1 of 6)	-6296
NM_013355	PKN3	protein kinase N3(PKN3)	chr9	131470882	131471336	80.04	intron (NM_013355, intron 6 of 21)	6307
NR_038239	LINC00658	long intergenic non-protein coding RNA 658(LINC00658)	chr20	5432490	5432927	63.75	Intergenic	-6314
NM_001042367	REC114	REC114 meiotic recombination protein(REC114)	chr15	73728965	73729402	69.98	Intergenic	-6316
NR_131950	LACAT8	lung adenocarcinoma-associated transcript 8(LACAT8)	chr12	131484581	131485110	90.18	intron (NM_198827, intron 8 of 24)	-6324
NM_022572	pnkd	paroxysmal nonkinesigenic dyskinesia(PNKD)	chr2	219181404	219181751	52.77	intron (NM_015488, intron 2 of 9)	-6325
NM_001037132	NRCAM	neuronal cell adhesion molecule(NRCAM)	chr7	107886577	107887333	300.78	intron (NM_001193582, intron 3 of 30)	-6341
NR_109943	LINC01273	long intergenic non-protein coding RNA 1273(LINC01273)	chr20	48782433	48783071	239.53	Intergenic	-6355
NM_001242894	ZKSCAN3	zinc finger with KRAB and SCAN domains 3(ZKSCAN3)	chr6	28323875	28324225	72.44	intron (NM_001242894, intron 2 of 6)	6359
NR_033796	DSTNP2	destrin, actin depolymerizing factor pseudogene 2(DSTNP2)	chr12	6999839	7000586	539.76	Intergenic	6366
NM_001291860	HSPG2	heparan sulfate proteoglycan 2(HSPG2)	chr1	22257209	22257639	54.48	intron (NM_001291860, intron 1 of 96)	6366
NM_001129998	CLEC12B	C-type lectin domain family 12 member B(CLEC12B)	chr12	10169358	10169876	119.25	3' UTR (NM_205852, exon 5 of 5)	6386
NM_152285	ARRDC1	arrestin domain containing 1(ARRDC1)	chr9	140506125	140506853	233.67	intron (NM_152285, intron 1 of 7)	6393
NR_031711	MIR1322	microRNA 1322(MIR1322)	chr8	10676268	10676852	106.07	intron (NM_001284356, intron 5 of 5)	6393
NR_126009	LOC388406	uncharacterized LOC388406(LOC388406)	chr17	58635208	58635734	175.55	Intergenic	-6436
NM_024896	ERMP1	endoplasmic reticulum metallopeptidase 1(ERMP1)	chr9	5839087	5839960	405.41	Intergenic	-6442
NM_170707	LMNA	lamin A/C(LMNA)	chr1	156077802	156078218	70.11	intron (NM_001282625, intron 3 of 12)	-6451
NM_033195	LDHAL6B	lactate dehydrogenase A like 6B(LDHAL6B)	chr15	59492352	59492774	67.27	intron (NM_004998, intron 16 of 27)	-6452
NR_039838	MIR4689	microRNA 4689(MIR4689)	chr1	5916086	5916595	52.36	Intergenic	6461
NM_022066	UBE2O	ubiquitin conjugating enzyme E2 O(UBE2O)	chr17	74442382	74443250	410.61	intron (NM_022066, intron 1 of 17)	6472
NM_003995	NPR2	natriuretic peptide receptor 2(NPR2)	chr9	35798671	35799091	56.21	intron (NM_003995, intron 2 of 21)	6475
NM_001290264	slc35e2b	solute carrier family 35 member E2B(SLC35E2B)	chr1	1617449	1618065	239.96	intron (NM_001110781, intron 1 of 8)	6486
NM_001258397	CCDC103	coiled-coil domain containing 103(CCDC103)	chr17	42983287	42983846	209.17	3' UTR (NM_002055, exon 9 of 9)	6486
NM_001944	DSG3	desmoglein 3(DSG3)	chr18	29034005	29034442	83.61	intron (NM_001944, intron 1 of 15)	6491
NM_015675	GADD45B	growth arrest and DNA damage inducible beta(GADD45B)	chr19	2469341	2469876	199.78	Intergenic	-6515
NM_024943	TMEM156	transmembrane protein 156(TMEM156)	chr4	39027215	39027835	180.94	intron (NM_024943, intron 1 of 6)	6516
NM_001173984	BRD7	bromodomain containing 7(BRD7)	chr16	50409139	50409592	80.12	Intergenic	-6520
NM_005898	CAPRIN1	cell cycle associated protein 1(CAPRIN1)	chr11	34066418	34067000	219.97	Intergenic	-6521
NM_199202	THEG	theg spermatid protein(THEG)	chr19	382308	382764	88.35	Intergenic	-6523
NM_001007565	TFG	TRK-fused gene(TFG)	chr3	100421306	100421905	181.25	Intergenic	-6529
NM_014331	SLC7A11	solute carrier family 7 member 11(SLC7A11)	chr4	139156706	139157221	84.01	intron (NM_014331, intron 2 of 11)	6540
NM_004091	E2F2	E2F transcription factor 2(E2F2)	chr1	23863918	23864591	230.01	Intergenic	-6542
NM_182972	IRF2BP2	interferon regulatory factor 2 binding protein 2(IRF2BP2)	chr1	234738489	234738968	94.04	Intergenic	6543
NM_002170	IFNA8	interferon alpha 8(IFNA8)	chr9	21415489	21415920	67.46	Intergenic	6558
NM_198082	CCDC57	coiled-coil domain containing 57(CCDC57)	chr17	80163785	80164474	142.63	intron (NM_198082, intron 1 of 16)	6560
NM_000392	ABCC2	ATP binding cassette subfamily C member 2(ABCC2)	chr10	101535419	101536165	381.91	Intergenic	-6563
NM_080391	PTP4A2	protein tyrosine phosphatase type IVA, member 2(PTP4A2)	chr1	32410296	32410810	129.86	Intergenic	-6565
NR_026797	LINC00520	long intergenic non-protein coding RNA 520(LINC00520)	chr14	56269744	56270189	120.26	Intergenic	-6574
NR_110826	KCCAT211	renal clear cell carcinoma-associated transcript 211(KCCAT211)	chr3	177527841	177528303	109.77	Intergenic	-6581
NR_110236	LOC101928371	uncharacterized LOC101928371(LOC101928371)	chr2	88844585	88845058	114.11	intron (NR_110236, intron 2 of 2)	6583
NM_021135	RPS6KA2	ribosomal protein S6 kinase A2(RPS6KA2)	chr6	167047135	167047515	70.82	intron (NM_001006932, intron 2 of 21)	-6599
NM_001012967	DDX60L	DEAD-box helicase 60-like(DDX60L)	chr4	169408061	169408558	116.41	Intergenic	-6644
NM_001278655	LINC01272	long intergenic non-protein coding RNA 1272(LINC01272)	chr20	48877124	48877621	75.56	Intergenic	-6651
NR_108043	PARD3-AS1	PARD3 antisense RNA 1(PARD3-AS1)	chr10	35111157	35111571	61.09	Intergenic	6668
NM_001190956	ADAM18	ADAM metallopeptidase domain 18(ADAM18)	chr8	39435150	39435637	119.31	intron (NR_046245, intron 4 of 4)	-6694
NM_001305629	C7orf49	chromosome 7 open reading frame 49(C7orf49)	chr7	134861889	134862664	166.67	Intergenic	-6698
NM_000230	LEP	leptin(LEP)	chr7	127887732	127888333	290.19	intron (NM_000230, intron 1 of 2)	6701
NM_001245004	nfic	nuclear factor I C(NFIC)	chr19	3373025	3373530	78.06	intron (NM_001245002, intron 1 of 10)	6712
NM_207344	spryd4	SPRY domain containing 4(SPRYD4)	chr12	56855211	56855935	67.43	Intergenic	-6728
NR_003562	MPP3	membrane palmitoylated protein 3(MPP3)	chr17	41916974	41917585	159.55	Intergenic	-6732
NM_001013661	VSIG8	V-set and immunoglobulin domain containing 8(VSIG8)	chr1	159838776	159839618	203.64	Intergenic	-6750
NR_049806	MIR5008	microRNA 5008(MIR5008)	chr1	228122248	228123020	148.55	intron (NM_003395, intron 1 of 3)	6750
NM_001258380	SLC4A7	solute carrier family 4 member 7(SLC4A7)	chr3	27491204	27491743	77.89	intron (NM_001258379, intron 2 of 24)	6772
NM_001271780	PSMD6	proteasome 26S subunit, non-ATPase 6(PSMD6)	chr3	64016251	64016676	145.12	Intergenic	-6777
NM_139266	STAT1	signal transducer and activator of transcription 1(STAT1)	chr2	191885468	191886081	155.33	Intergenic	-6798
NR_120352	C15orf59-AS1	C15orf59 antisense RNA 1(C15orf59-AS1)	chr15	74067014	74067694	132.9	Intergenic	6799
NR_106788	MIR6730	microRNA 6730(MIR6730)	chr1	12631947	12632544	71.4	intron (NM_004753, intron 5 of 5)	6806
NR_030615	Mir877	microRNA 877(MIR877)	chr6	30558660	30559194	93.9	3' UTR (NM_001090, exon 24 of 24)	6818
NM_001032281	TFPI	tissue factor pathway inhibitor(TFPI)	chr2	188412173	188412623	75.42	intron (NM_006287, intron 1 of 7)	6821
NM_032787	ADGRG7	adhesion G protein-coupled receptor G7(ADGRG7)	chr3	100321376	100321831	123.51	Intergenic	-6830
NM_001252226	PLK2	polo like kinase 2(PLK2)	chr5	57762664	57762988	74.28	Intergenic	-6860
NM_001135823	SSPN	sarcospan(SSPN)	chr12	26341129	26341653	89.75	Intergenic	-6878
NM_001164106	MOV10L1	Mov10 RISC complex RNA helicase like 1(MOV10L1)	chr22	50578347	50578742	56.22	intron (NM_001164104, intron 15 of 25)	-6940
NR_049735	PTCSC3	papillary thyroid carcinoma susceptibility candidate 3 (non-protein coding)(PTCSC3)	chr14	36652549	36653058	96.86	Intergenic	-6946
NR_026952	SEC14L1P1	SEC14 like 1 pseudogene 1(SEC14L1P1)	chr11	43911655	43912114	61.31	intron (NM_139178, intron 6 of 9)	-6969
NM_004339	PTTG1IP	pituitary tumor-transforming 1 interacting protein(PTTG1IP)	chr21	46286597	46287097	168.2	intron (NM_004339, intron 1 of 5)	6971
NM_001258413	SLC5A11	solute carrier family 5 member 11(SLC5A11)	chr16	24849968	24850451	108.78	Intergenic	-6975
NM_005567	LGALS3BP	galectin 3 binding protein(LGALS3BP)	chr17	76982787	76983286	68.58	Intergenic	-6975
NM_015340	LARS2	leucyl-tRNA synthetase 2, mitochondrial(LARS2)	chr3	45422920	45423261	60.69	Intergenic	-6985
NM_017709	FAM46C	family with sequence similarity 46 member C(FAM46C)	chr1	118155386	118155824	96.57	intron (NM_017709, intron 1 of 1)	7001
NM_001311200	CLNS1A	chloride nucleotide-sensitive channel 1A(CLNS1A)	chr11	77355643	77356074	84.28	Intergenic	-7007
NM_207351	PRRT3	proline rich transmembrane protein 3(PRRT3)	chr3	10000848	10001329	57.11	Intergenic	-7010
NR_027072	LINC00189	long intergenic non-protein coding RNA 189(LINC00189)	chr21	30558563	30559012	50	Intergenic	-7028
NM_005316	GTF2H1	general transcription factor IIH subunit 1(GTF2H1)	chr11	18350569	18351154	152.57	intron (NM_001142307, intron 2 of 15)	7045
NM_001127217	SMAD9	SMAD family member 9(SMAD9)	chr13	37487116	37487590	51.55	intron (NM_005905, intron 1 of 5)	7056
NM_014502	PRPF19	pre-mRNA processing factor 19(PRPF19)	chr11	60666701	60667281	96.96	intron (NM_014502, intron 10 of 15)	7070
NM_018979	WNK1	WNK lysine deficient protein kinase 1(WNK1)	chr12	868988	869358	60.43	intron (NM_213655, intron 1 of 27)	7084
NM_001256127	NSUN4	NOP2/Sun RNA methyltransferase family member 4(NSUN4)	chr1	46813741	46814150	64.54	intron (NM_199044, intron 3 of 5)	7095
NM_004281	BAG3	BCL2 associated athanogene 3(BAG3)	chr10	121417676	121418287	169.06	intron (NM_004281, intron 1 of 3)	7099
NM_030662	MAP2K2	mitogen-activated protein kinase kinase 2(MAP2K2)	chr19	4130843	4131620	132.22	Intergenic	-7105
NR_039680	MIR4470	microRNA 4470(MIR4470)	chr8	62634070	62634835	132.2	Intergenic	7105
NM_004605	SULT2B1	sulfotransferase family 2B member 1(SULT2B1)	chr19	49071652	49072109	90.44	intron (NM_177973, intron 1 of 6)	-7113
NM_005206	CRK	CRK proto-oncogene, adaptor protein(CRK)	chr17	1366374	1366979	338.79	TTS (NM_001080779)	-7115
NR_034008	LINC00881	long intergenic non-protein coding RNA 881(LINC00881)	chr3	156800375	156800714	53.26	non-coding (NR_034007, exon 4 of 4)	-7126
NR_110417	LOC101927780	uncharacterized LOC101927780(LOC101927780)	chr14	62029545	62029989	60.03	non-coding (NR_110416, exon 4 of 5)	7145
NM_001161440	PTPRH	protein tyrosine phosphatase, receptor type H(PTPRH)	chr19	55727769	55728305	106.87	Intergenic	-7163
NM_052947	ALPK2	alpha kinase 2(ALPK2)	chr18	56303098	56303609	120.72	Intergenic	-7164
NM_018452	TMEM242	transmembrane protein 242(TMEM242)	chr6	157737867	157738368	70.85	intron (NM_018452, intron 3 of 3)	7174
NR_125960	LOC101928673	uncharacterized LOC101928673(LOC101928673)	chr1	173423088	173423548	68.34	intron (NR_125960, intron 1 of 1)	7183
NR_102707	FANK1-AS1	FANK1 antisense RNA 1(FANK1-AS1)	chr10	127668830	127669301	65.09	intron (NM_145235, intron 2 of 10)	-7223
NM_005574	LMO2	LIM domain only 2(LMO2)	chr11	33920867	33921261	54.01	Intergenic	-7228
NM_001193312	SUGCT	succinyl-CoA:glutarate-CoA transferase(SUGCT)	chr7	40181558	40182050	69.25	intron (NM_001193313, intron 1 of 13)	7229
NM_199262	SP6	Sp6 transcription factor(SP6)	chr17	45940098	45940855	204.7	Intergenic	-7236
NM_001242894	ZKSCAN3	zinc finger with KRAB and SCAN domains 3(ZKSCAN3)	chr6	28324627	28325232	135.23	intron (NM_001242894, intron 2 of 6)	7238
NM_057158	DUSP4	dual specificity phosphatase 4(DUSP4)	chr8	29198723	29199414	287.79	intron (NM_001394, intron 1 of 3)	7254
NM_001277313	FMN1	formin 1(FMN1)	chr15	33493903	33494499	254.27	Intergenic	-7267
NM_004926	ZFP36L1	ZFP36 ring finger protein like 1(ZFP36L1)	chr14	69253048	69253659	208.58	Intergenic	7278
NR_002182	NACAP1	nascent polypeptide associated complex alpha subunit pseudogene 1(NACAP1)	chr8	102387939	102388874	613.43	Intergenic	7285
NR_110850	LOC101928766	uncharacterized LOC101928766(LOC101928766)	chr17	77907382	77908243	628.57	3' UTR (NM_001271845, exon 8 of 8)	-7288
NM_006462	RBCK1	RANBP2-type and C3HC4-type zinc finger containing 1(RBCK1)	chr20	381145	381694	99.17	Intergenic	-7290
NM_001029859	KCTD21	potassium channel tetramerization domain containing 21(KCTD21)	chr11	77892133	77892637	84.56	intron (NM_001029859, intron 1 of 1)	7290
NM_001310320	MFGE8	milk fat globule-EGF factor 8 protein(MFGE8)	chr15	89463790	89464193	54.72	Intergenic	-7291
NR_104132	LINC01100	long intergenic non-protein coding RNA 1100(LINC01100)	chr3	159745483	159745996	90.61	intron (NR_104132, intron 2 of 2)	7303
NR_027120	HSD52	uncharacterized LOC729467(HSD52)	chr1	59604963	59605379	73.47	intron (NR_027120, intron 1 of 2)	7308
NM_001100916	MBOAT4	membrane bound O-acyltransferase domain containing 4(MBOAT4)	chr8	29994592	29995187	157.28	exon (NM_001128208, exon 4 of 4)	7311
NM_032444	SLX4	SLX4 structure-specific endonuclease subunit(SLX4)	chr16	3668590	3669216	86.52	Intergenic	-7318
NR_125965	AP4B1-AS1	AP4B1 antisense RNA 1(AP4B1-AS1)	chr1	114362389	114362722	52.4	intron (NM_001308297, intron 18 of 19)	7321
NR_029495	MIR23A	microRNA 23a(MIR23A)	chr19	13954584	13955036	51.29	Intergenic	-7337
NM_001144937	FNDC7	fibronectin type III domain containing 7(FNDC7)	chr1	109262534	109263263	189.24	intron (NM_001144937, intron 4 of 12)	7342
NM_001284274	HECTD2	HECT domain E3 ubiquitin protein ligase 2(HECTD2)	chr10	93162504	93162890	57.14	intron (NR_024467, intron 3 of 4)	-7345
NM_030758	OSBP2	oxysterol binding protein 2(OSBP2)	chr22	31097909	31098370	83.73	intron (NM_001282739, intron 1 of 13)	7346
NM_000851	GSTM5	glutathione S-transferase mu 5(GSTM5)	chr1	110261841	110262611	453.45	Intergenic	7362
NM_001252377	NT5C	5', 3'-nucleotidase, cytosolic(NT5C)	chr17	73120236	73120818	352.5	intron (NM_024585, intron 2 of 2)	7363
NR_003276	CES1P1	carboxylesterase 1 pseudogene 1(CES1P1)	chr16	55786577	55787709	652.14	Intergenic	-7368
NM_006371	CRTAP	cartilage associated protein(CRTAP)	chr3	33162580	33163059	57.41	intron (NM_006371, intron 2 of 6)	7369
NM_001278502	C1orf195	chromosome 1 open reading frame 195(C1orf195)	chr1	15505239	15505748	88.51	intron (NM_018022, intron 1 of 2)	-7373
NM_032731	TXNDC17	thioredoxin domain containing 17(TXNDC17)	chr17	6536534	6537156	152.49	intron (NM_014804, intron 2 of 18)	-7377
NR_002731	HYALP1	hyaluronoglucosaminidase pseudogene 1(HYALP1)	chr7	123461335	123461805	82.24	Intergenic	7377
NM_001163260	FAM63A	family with sequence similarity 63 member A(FAM63A)	chr1	150971727	150972055	54.66	exon (NM_001163260, exon 7 of 10)	7382
NM_001128310	SPARCL1	SPARC like 1(SPARCL1)	chr4	88443069	88443475	111.24	intron (NM_001128310, intron 1 of 11)	7383
NM_001008895	CUL4A	cullin 4A(CUL4A)	chr13	113870950	113871476	152.13	intron (NM_003589, intron 2 of 19)	7394
NM_017940	NBPF1	neuroblastoma breakpoint family member 1(NBPF1)	chr1	16946723	16948295	231.24	intron (NR_026752, intron 5 of 6)	-7409
NM_000120	EPHX1	epoxide hydrolase 1(EPHX1)	chr1	226005255	226005871	434.35	intron (NM_001291163, intron 1 of 8)	-7439
NM_006091	CORO2B	coronin 2B(CORO2B)	chr15	68878522	68878976	73.58	intron (NM_006091, intron 1 of 11)	7441
NM_032727	INA	internexin neuronal intermediate filament protein alpha(INA)	chr10	105029135	105029811	82.69	Intergenic	-7447
NM_025106	SPSB1	splA/ryanodine receptor domain and SOCS box containing 1(SPSB1)	chr1	9360035	9360745	317.45	intron (NM_025106, intron 1 of 2)	7449
NM_001072	UGT1A6	UDP glucuronosyltransferase family 1 member A6(UGT1A6)	chr2	234608645	234609308	222.09	intron (NM_001072, intron 1 of 4)	7464
NM_001080399	OC90	otoconin 90(OC90)	chr8	133063810	133064507	246.25	intron (NM_001080399, intron 2 of 13)	7469
NM_001032279	RCE1	Ras converting CAAX endopeptidase 1(RCE1)	chr11	66603192	66603632	119	intron (NM_001302084, intron 12 of 14)	-7471
NR_125878	LOC102724511	uncharacterized LOC102724511(LOC102724511)	chr6	170468102	170468685	250.04	Intergenic	-7473
NM_001256295	ETS2	ETS proto-oncogene 2, transcription factor(ETS2)	chr21	40169527	40169972	54.08	Intergenic	-7482
NM_001017917	CYB561	cytochrome b561(CYB561)	chr17	61510449	61510987	65.46	3' UTR (NM_001915, exon 6 of 6)	7489
NM_001143883	PPIAL4A	peptidylprolyl isomerase A like 4A(PPIAL4A)	chr1	147962694	147963188	96.07	intron (NR_102404, intron 17 of 18).2	-7522
NM_001282904	OPRK1	opioid receptor kappa 1(OPRK1)	chr8	54171540	54172052	86.68	Intergenic	-7539
NM_001142476	NREP	neuronal regeneration related protein(NREP)	chr5	111101208	111101709	91.64	intron (NM_001142474, intron 2 of 3)	-7543
NR_039753	MIR4527	microRNA 4527(MIR4527)	chr18	44914170	44914650	74.21	Intergenic	7543
NM_001164261	PPIAL4D	peptidylprolyl isomerase A like 4D(PPIAL4D)	chr1	148209811	148210355	168.63	intron (NR_102404, intron 6 of 18).2	-7547
NM_182756	spdya	speedy/RINGO cell cycle regulator family member A(SPDYA)	chr2	29025966	29026338	64.93	TTS (NM_002709)	-7548
NM_033514	LIMS3	LIM zinc finger domain containing 3(LIMS3)	chr2	110663306	110663812	98.86	3' UTR (NM_001205288, exon 3 of 3)	7550
NR_027467	LIMS3	LIM zinc finger domain containing 3(LIMS3)	chr2	111222872	111223304	114.56	3' UTR (NM_001205288, exon 3 of 3).2	7564
NM_001300924	MYEOV	myeloma overexpressed(MYEOV)	chr11	69068934	69069407	63.54	Intergenic	7565
NM_004696	SLC16A4	solute carrier family 16 member 4(SLC16A4)	chr1	110925864	110926357	67.65	intron (NM_004696, intron 2 of 8)	7594
NM_001004688	OR2M2	olfactory receptor family 2 subfamily M member 2(OR2M2)	chr1	248350693	248351078	55.19	Intergenic	7597
NR_033849	FAM83H-AS1	FAM83H antisense RNA 1 (head to head)(FAM83H-AS1)	chr8	144823679	144824137	79.59	intron (NR_033849, intron 3 of 3)	7598
NM_001144032	PPIAL4E	peptidylprolyl isomerase A like 4E(PPIAL4E)	chr1	148797999	148798802	151.35	intron (NR_104217, intron 2 of 17).3	-7615
NR_049760	aknad1	AKNA domain containing 1(AKNAD1)	chr1	109408329	109408643	54.51	Intergenic	-7622
NM_022165	LIN7B	lin-7 homolog B, crumbs cell polarity complex component(LIN7B)	chr19	49609726	49610240	64.87	intron (NM_003089, intron 8 of 9)	-7635
NM_001143883	PPIAL4A	peptidylprolyl isomerase A like 4A(PPIAL4A)	chr1	144371607	144372167	97.8	intron (NM_001278267, intron 52 of 130)	-7641
NM_001199979	PLSCR2	phospholipid scramblase 2(PLSCR2)	chr3	146221239	146221642	88.34	Intergenic	-7662
NM_153486	LDHD	lactate dehydrogenase D(LDHD)	chr16	75142672	75143335	382.02	3' UTR (NM_032268, exon 5 of 5)	7667
NM_001199623	CIDEC	cell death inducing DFFA like effector c(CIDEC)	chr3	9912485	9913172	366.28	intron (NM_001199551, intron 3 of 6)	7668
NR_029517	Mir29b1	microRNA 29b-1(MIR29B1)	chr7	130569731	130570244	111.56	intron (NR_110472, intron 2 of 3)	-7689
NM_001281747	MLIP	muscular LMNA interacting protein(MLIP)	chr6	53968277	53968738	65.29	intron (NM_001281746, intron 1 of 11)	-7709
NR_038985	LINC00856	long intergenic non-protein coding RNA 856(LINC00856)	chr10	80015627	80016614	425.95	Intergenic	7738
NM_001173476	SPEG	SPEG complex locus(SPEG)	chr2	220317564	220318027	116.18	intron (NM_005876, intron 6 of 40)	-7739
NM_000343	SLC5A1	solute carrier family 5 member 1(SLC5A1)	chr22	32446518	32447007	66.62	intron (NM_000343, intron 2 of 14)	7743
NM_032505	KBTBD8	kelch repeat and BTB domain containing 8(KBTBD8)	chr3	67040743	67041208	60.41	Intergenic	-7752
NM_199047	TBPL2	TATA-box binding protein like 2(TBPL2)	chr14	55914711	55915344	141.97	Intergenic	-7764
NM_001270943	KLF7	Kruppel like factor 7(KLF7)	chr2	208039508	208039960	68.18	Intergenic	-7764
NM_001303539	TMEM143	transmembrane protein 143(TMEM143)	chr19	48859456	48860003	153.37	intron (NR_130317, intron 1 of 5)	7765
NM_000358	TGFBI	transforming growth factor beta induced(TGFBI)	chr5	135356573	135357047	141.85	Intergenic	-7774
NM_144579	SFXN5	sideroflexin 5(SFXN5)	chr2	73290784	73291593	319.63	intron (NM_144579, intron 1 of 13)	7777
NM_005117	FGF19	fibroblast growth factor 19(FGF19)	chr11	69526597	69527174	132.44	Intergenic	-7779
NM_003064	SLPI	secretory leukocyte peptidase inhibitor(SLPI)	chr20	43890767	43891230	70.93	Intergenic	-7793
NM_001198696	AIFM2	apoptosis inducing factor, mitochondria associated 2(AIFM2)	chr10	71884571	71885189	131.07	intron (NM_001198696, intron 1 of 8)	7810
NR_121672	LINC00824	long intergenic non-protein coding RNA 824(LINC00824)	chr8	129568692	129569465	368.09	intron (NR_121672, intron 2 of 7)	7847
NM_012224	NEK1	NIMA related kinase 1(NEK1)	chr4	170525588	170526273	108.45	intron (NM_001199398, intron 2 of 34)	7848
NM_145804	ABTB2	ankyrin repeat and BTB domain containing 2(ABTB2)	chr11	34371497	34371885	53.93	intron (NM_145804, intron 1 of 16)	7864
NM_018941	CLN8	ceroid-lipofuscinosis, neuronal 8(CLN8)	chr8	1703684	1704324	309.1	Intergenic	-7866
NM_018231	SLC38A7	solute carrier family 38 member 7(SLC38A7)	chr16	58726313	58726795	87.02	Intergenic	-7873
NM_207111	RNF216	ring finger protein 216(RNF216)	chr7	5813166	5813769	131.18	intron (NM_207116, intron 1 of 16)	7894
NM_005113	GOLGA5	golgin A5(GOLGA5)	chr14	93252319	93253029	166.67	Intergenic	-7902
NM_001624	AIM1	absent in melanoma 1(AIM1)	chr6	106967310	106967972	171.48	exon (NM_001624, exon 2 of 20)	7911
NR_033962	FLJ42969	uncharacterized LOC441374(FLJ42969)	chr8	102056071	102056671	135.59	Intergenic	-7911
NM_006572	GNA13	G protein subunit alpha 13(GNA13)	chr17	63060436	63061269	415.07	Intergenic	-7932
NM_000287	PEX6	peroxisomal biogenesis factor 6(PEX6)	chr6	42938751	42939314	116.18	intron (NR_133009, intron 3 of 14)	7949
NR_015379	UCA1	urothelial cancer associated 1 (non-protein coding)(UCA1)	chr19	15947555	15947874	78.42	TTS (NR_015379)	7957
NR_026752	CROCCP2	ciliary rootlet coiled-coil, rootletin pseudogene 2(CROCCP2)	chr1	16948562	16950312	53.93	intron (NR_026752, intron 5 of 6)	7964
NM_021619	PRDM12	PR/SET domain 12(PRDM12)	chr9	133547660	133548267	309.42	intron (NM_021619, intron 3 of 4)	7982
NM_017807	OSGEP	O-sialoglycoprotein endopeptidase(OSGEP)	chr14	20914961	20915607	145.49	TTS (NM_017807)	7983
NR_104125	IFNG-AS1	IFNG antisense RNA 1(IFNG-AS1)	chr12	68375008	68375474	90.3	Intergenic	-7984
NR_028337	FLJ45079	FLJ45079 protein(FLJ45079)	chr17	75871845	75872519	147.03	Intergenic	7987
NR_109891	LOC101927766	uncharacterized LOC101927766(LOC101927766)	chr5	159306089	159306706	168.08	Intergenic	-8006
NR_073136	HPS4	HPS4, biogenesis of lysosomal organelles complex 3 subunit 2(HPS4)	chr22	26867402	26867878	62.17	intron (NR_073135, intron 6 of 13)	8007
NM_000100	CSTB	cystatin B(CSTB)	chr21	45187906	45188584	351.74	Intergenic	8011
NM_001145106	FIBCD1	fibrinogen C domain containing 1(FIBCD1)	chr9	133822133	133822809	124.09	Intergenic	-8016
NR_034159	LINC01530	long intergenic non-protein coding RNA 1530(LINC01530)	chr19	52089370	52089862	65.83	intron (NM_007147, intron 4 of 4)	8017
NR_106879	MIR6821	microRNA 6821(MIR6821)	chr22	50364315	50364790	211.87	Intergenic	8038
NM_002208	ITGAE	integrin subunit alpha E(ITGAE)	chr17	3712373	3712781	50.81	3' UTR (NM_001114118, exon 13 of 13)	-8040
NM_006516	SLC2A1	solute carrier family 2 member 1(SLC2A1)	chr1	43432661	43433120	73.03	intron (NR_033967, intron 1 of 3)	-8043
NM_014834	LRRC37A	leucine rich repeat containing 37A(LRRC37A)	chr17	44364122	44364760	122.63	Intergenic	-8056
NM_016230	CYB5R4	cytochrome b5 reductase 4(CYB5R4)	chr6	84577122	84577736	154.27	intron (NM_016230, intron 2 of 15)	8059
NM_003074	SMARCC1	SWI/SNF related, matrix associated, actin dependent regulator of chromatin subfamily c member 1(SMARCC1)	chr3	47831259	47831694	86.27	Intergenic	-8071
NM_001305	CLDN4	claudin 4(CLDN4)	chr7	73236824	73237412	172.04	Intergenic	-8075
NM_001303255	LRRC37A3	leucine rich repeat containing 37 member A3(LRRC37A3)	chr17	62923338	62924038	243.46	Intergenic	-8090
NM_006850	IL24	interleukin 24(IL24)	chr1	207078621	207079150	85.77	intron (NM_001193338, intron 6 of 6)	8097
NM_021926	ALX4	ALX homeobox 4(ALX4)	chr11	44323401	44323807	50.29	intron (NM_021926, intron 1 of 3)	8112
NM_005215	DCC	DCC netrin 1 receptor(DCC)	chr18	49874432	49874909	155.48	intron (NM_005215, intron 1 of 28)	8128
NM_001161664	RSPH4A	radial spoke head 4 homolog A(RSPH4A)	chr6	116945577	116945984	51.62	intron (NM_001010892, intron 2 of 5)	8138
NM_001040716	PC	pyruvate carboxylase(PC)	chr11	66717464	66717914	136.06	intron (NM_000920, intron 2 of 21)	8158
NM_001134368	SLC6A6	solute carrier family 6 member 6(SLC6A6)	chr3	14452087	14452426	61.04	intron (NM_001134367, intron 9 of 22)	8180
NM_024873	TNIP3	TNFAIP3 interacting protein 3(TNIP3)	chr4	122077103	122077463	57	intron (NM_001244764, intron 7 of 12)	8212
NR_037480	MIR3916	microRNA 3916(MIR3916)	chr1	247373337	247373841	116.34	Intergenic	-8227
NM_007155	ZP3	zona pellucida glycoprotein 3(ZP3)	chr7	76018226	76018950	433.17	TTS (NM_080744)	-8253
NM_005017	PCYT1A	phosphate cytidylyltransferase 1, choline, alpha(PCYT1A)	chr3	196006033	196006699	212.55	intron (NM_001312673, intron 1 of 8)	8257
NR_104188	XXYLT1-AS1	XXYLT1 antisense RNA 1(XXYLT1-AS1)	chr3	194823271	194823882	95.63	intron (NM_001308069, intron 3 of 3)	8259
NM_017790	RGS3	regulator of G-protein signaling 3(RGS3)	chr9	116217382	116218029	324.41	intron (NM_144488, intron 1 of 25)	-8275
NR_033869	LINC01060	long intergenic non-protein coding RNA 1060(LINC01060)	chr4	189366986	189369925	3100	Intergenic	-8277
NM_001284303	TBC1D22A	TBC1 domain family member 22A(TBC1D22A)	chr22	47149815	47150640	296.25	Intergenic	-8287
NM_006888	CALM1	calmodulin 1(CALM1)	chr14	90854646	90855367	461.9	Intergenic	-8321
NR_106926	MIR6866	microRNA 6866(MIR6866)	chr17	38309532	38310111	152.04	intron (NM_007359, intron 3 of 13)	-8365
NM_001127176	MRO	maestro(MRO)	chr18	48337720	48338416	189.03	intron (NM_001127174, intron 1 of 5)	8366
NM_015719	COL5A3	collagen type V alpha 3 chain(COL5A3)	chr19	10112480	10113081	132.23	intron (NM_015719, intron 6 of 66)	8367
NM_032251	CCDC88B	coiled-coil domain containing 88B(CCDC88B)	chr11	64099118	64099529	56.97	Intergenic	-8367
NR_028390	PACRG-AS1	PACRG antisense RNA 1(PACRG-AS1)	chr6	163753665	163754087	53.93	Intergenic	-8371
NM_018218	USP40	ubiquitin specific peptidase 40(USP40)	chr2	234465494	234466216	314.51	intron (NM_018218, intron 3 of 30)	8381
NM_024625	ZC3HAV1	zinc finger CCCH-type containing, antiviral 1(ZC3HAV1)	chr7	138802272	138803426	148.53	Intergenic	-8384
NM_004695	SLC16A5	solute carrier family 16 member 5(SLC16A5)	chr17	73092078	73092764	159.63	intron (NM_001271765, intron 3 of 6)	8385
NR_110909	LOC101927311	uncharacterized LOC101927311(LOC101927311)	chr16	14101215	14101672	79.53	Intergenic	8432
NM_004077	CS	citrate synthase(CS)	chr12	56685441	56686037	76.04	intron (NM_004077, intron 1 of 10)	8436
NM_016097	IER3IP1	immediate early response 3 interacting protein 1(IER3IP1)	chr18	44710996	44711381	71.86	Intergenic	-8443
NM_001282862	RASGEF1A	RasGEF domain family member 1A(RASGEF1A)	chr10	43716531	43716951	60.19	intron (NM_145313, intron 1 of 12)	8446
NM_178181	CDCP1	CUB domain containing protein 1(CDCP1)	chr3	45196186	45196559	73.3	Intergenic	-8458
NM_021158	TRIB3	tribbles pseudokinase 3(TRIB3)	chr20	352439	353158	158.13	Intergenic	-8475
NM_001258283	OR2V1	olfactory receptor family 2 subfamily V member 1(OR2V1)	chr5	180560548	180561019	137.76	Intergenic	-8479
NM_001178078	STAT6	signal transducer and activator of transcription 6(STAT6)	chr12	57513404	57513994	132.21	Intergenic	-8503
NR_102370	SNORD121B	small nucleolar RNA, C/D box 121B(SNORD121B)	chr9	33942655	33943106	59.73	intron (NM_001282529, intron 11 of 24)	-8507
NR_002992	SNORA7B	small nucleolar RNA, H/ACA box 7B(SNORA7B)	chr3	129107385	129107965	213.9	intron (NR_003111, intron 3 of 3)	8516
NM_000381	MID1	midline 1(MID1)	chrX	10597032	10597376	66.2	intron (NM_033290, intron 1 of 9)	-8530
NM_130446	KLHL6	kelch like family member 6(KLHL6)	chr3	183281804	183282295	70.16	Intergenic	-8550
NR_049826	MIR5194	microRNA 5194(MIR5194)	chr8	131011551	131012712	535.73	intron (NR_046360, intron 1 of 14)	8568
NM_001956	EDN2	endothelin 2(EDN2)	chr1	41958681	41959163	97.53	Intergenic	-8568
NM_001134476	LRRC8B	leucine rich repeat containing 8 family member B(LRRC8B)	chr1	89981556	89982087	166.28	Intergenic	-8576
NM_000600	IL6	interleukin 6(IL6)	chr7	22757992	22758341	57.96	Intergenic	-8600
NM_001048195	RCC1	regulator of chromosome condensation 1(RCC1)	chr1	28852963	28853730	120.26	intron (NM_001048195, intron 1 of 10)	8601
NR_120675	NEURL1-AS1	NEURL1 antisense RNA 1(NEURL1-AS1)	chr10	105285498	105286139	68.58	intron (NM_004210, intron 1 of 5)	-8619
NM_001271970	HSP90AB1	heat shock protein 90 alpha family class B member 1(HSP90AB1)	chr6	44205097	44205471	57.46	Intergenic	-8619
NM_138423	CASC4	cancer susceptibility candidate 4(CASC4)	chr15	44589249	44589863	145.01	intron (NM_138423, intron 1 of 9)	8647
NM_006845	KIF2C	kinesin family member 2C(KIF2C)	chr1	45196304	45197306	171.23	Intergenic	-8685
NM_006226	PLCL1	phospholipase C like 1(PLCL1)	chr2	198677847	198678379	90.52	intron (NM_006226, intron 1 of 5)	8687
NR_108028	LINC01485	long intergenic non-protein coding RNA 1485(LINC01485)	chr5	173208949	173209560	100.99	Intergenic	8691
NM_018023	YEATS2	YEATS domain containing 2(YEATS2)	chr3	183406650	183407172	136.23	Intergenic	-8695
NM_001909	CTSD	cathepsin D(CTSD)	chr11	1793559	1794299	265.45	Intergenic	-8707
NM_001242740	GVQW2	GVQW motif containing 2(GVQW2)	chr6	139103262	139103789	110.87	intron (NM_015439, intron 3 of 5)	-8709
NM_001257180	SLC20A2	solute carrier family 20 member 2(SLC20A2)	chr8	42350093	42350441	80.1	intron (NM_006749, intron 1 of 10)	8711
NR_047529	SIGLEC17P	sialic acid binding Ig like lectin 17, pseudogene(SIGLEC17P)	chr19	51661626	51662121	77.46	intron (NR_110732, intron 2 of 4)	-8712
NM_001173476	SPEG	SPEG complex locus(SPEG)	chr2	220334070	220334425	70.96	intron (NM_005876, intron 13 of 40)	8713
NM_001271165	PTGS1	prostaglandin-endoperoxide synthase 1(PTGS1)	chr9	125146038	125146612	124.59	intron (NM_001271164, intron 7 of 9)	8724
NM_001286814	TNFAIP8	TNF alpha induced protein 8(TNFAIP8)	chr5	118659851	118660397	94.91	intron (NM_001286815, intron 2 of 2)	-8746
NM_153835	ADGRF3	adhesion G protein-coupled receptor F3(ADGRF3)	chr2	26578156	26578708	140.92	intron (NM_033505, intron 1 of 9)	-8747
NM_003486	SLC7A5	solute carrier family 7 member 5(SLC7A5)	chr16	87894052	87894633	107.68	intron (NM_003486, intron 1 of 9)	8758
NM_031923	TAF3	TATA-box binding protein associated factor 3(TAF3)	chr10	7868950	7869521	142.93	intron (NM_031923, intron 2 of 6)	8768
NM_001308437	SIGLECL1	SIGLEC family like 1(SIGLECL1)	chr19	51775742	51776085	102.68	Intergenic	8776
NM_001127716	ETFA	electron transfer flavoprotein alpha subunit(ETFA)	chr15	76612266	76612951	142.27	Intergenic	-8798
NM_001122965	RPTN	repetin(RPTN)	chr1	152140187	152140853	274.35	Intergenic	-8816
NR_125344	LOC400706	uncharacterized LOC400706(LOC400706)	chr19	46571797	46572316	67.65	intron (NR_125344, intron 1 of 1)	8831
NM_001300943	EMSY	EMSY, BRCA2 interacting transcriptional repressor(EMSY)	chr11	76146993	76147484	64.68	Intergenic	-8831
NM_001256303	DTNB	dystrobrevin beta(DTNB)	chr2	25887363	25887959	158.49	intron (NM_033148, intron 1 of 18)	8855
NM_004244	CD163	CD163 molecule(CD163)	chr12	7665086	7665473	80.03	Intergenic	-8865
NR_110844	HRAT13	heart tissue-associated transcript 13(HRAT13)	chr6	123769445	123769802	57.47	intron (NR_110844, intron 1 of 2)	8874
NM_003167	SULT2A1	sulfotransferase family 2A member 1(SULT2A1)	chr19	48398119	48398946	136.72	Intergenic	-8878
NR_038386	LINC01125	long intergenic non-protein coding RNA 1125(LINC01125)	chr2	98294857	98295316	82.02	intron (NR_038386, intron 5 of 9)	8880
NM_007187	WBP4	WW domain binding protein 4(WBP4)	chr13	41626586	41627044	99.63	Intergenic	-8882
NM_001012975	RNASE10	ribonuclease A family member 10 (inactive)(RNASE10)	chr14	20969487	20969949	62.83	Intergenic	-8913
NM_001040107	HVCN1	hydrogen voltage gated channel 1(HVCN1)	chr12	111136231	111136835	323.48	Intergenic	-8916
NM_001284407	TMEM40	transmembrane protein 40(TMEM40)	chr3	12791528	12792238	172.42	intron (NM_001284406, intron 1 of 11)	8925
NM_194250	ZNF804A	zinc finger protein 804A(ZNF804A)	chr2	185453903	185454392	154.85	Intergenic	-8946
NR_029891	MIR326	microRNA 326(MIR326)	chr11	75037031	75037538	102.03	intron (NM_020251, intron 1 of 14)	8946
NM_080671	KCNE4	potassium voltage-gated channel subfamily E regulatory subunit 4(KCNE4)	chr2	223907387	223908004	206.15	Intergenic	-8953
NR_046474	SLC9A1	solute carrier family 9 member A1(SLC9A1)	chr1	27472437	27472854	52.81	intron (NM_003047, intron 1 of 11)	8976
NM_001013735	FOXB2	forkhead box B2(FOXB2)	chr9	79643410	79643821	57.35	Intergenic	9044
NR_038296	LOC100507194	uncharacterized LOC100507194(LOC100507194)	chr6	3186734	3187179	64.75	intron (NR_038295, intron 2 of 2)	9045
NM_001145652	C6orf141	chromosome 6 open reading frame 141(C6orf141)	chr6	49508893	49509232	67.11	Intergenic	-9051
NM_002133	HMOX1	heme oxygenase 1(HMOX1)	chr22	35767489	35768521	1008.48	Intergenic	-9055
NM_058164	OLFM2	olfactomedin 2(OLFM2)	chr19	10056163	10056423	53.11	Intergenic	-9065
NM_015253	WSCD1	WSC domain containing 1(WSCD1)	chr17	5964700	5965032	55.13	Intergenic	-9068
NM_001271223	OBSCN	obscurin, cytoskeletal calmodulin and titin-interacting RhoGEF(OBSCN)	chr1	228386520	228387002	105.51	Intergenic	-9070
NM_172108	KCNQ2	potassium voltage-gated channel subfamily Q member 2(KCNQ2)	chr20	62112891	62113238	59.1	Intergenic	-9071
NM_001243753	C7orf49	chromosome 7 open reading frame 49(C7orf49)	chr7	134844823	134845484	203.23	intron (NM_018295, intron 1 of 1)	9073
NM_001314052	KLF4	Kruppel like factor 4(KLF4)	chr9	110242644	110243199	192.46	Intergenic	9080
NM_001289905	IL17RA	interleukin 17 receptor A(IL17RA)	chr22	17556462	17557061	120.84	Intergenic	-9088
NR_105012	LOC101929154	uncharacterized LOC101929154(LOC101929154)	chr5	77189303	77189855	222.72	intron (NR_105012, intron 1 of 1)	9099
NM_001292041	HCLS1	hematopoietic cell-specific Lyn substrate 1(HCLS1)	chr3	121370366	121371017	203.71	intron (NM_001292041, intron 3 of 12)	9104
NM_020530	OSM	oncostatin M(OSM)	chr22	30653472	30653979	98.19	Intergenic	9104
NM_138328	RHBDL3	rhomboid like 3(RHBDL3)	chr17	30601947	30602658	267.71	intron (NM_138328, intron 2 of 8)	9107
NM_152829	TES	testin LIM domain protein(TES)	chr7	115871827	115872425	184.2	intron (NM_152829, intron 1 of 6)	9121
NM_001304527	PRKAG2	protein kinase AMP-activated non-catalytic subunit gamma 2(PRKAG2)	chr7	151442368	151442692	53.92	intron (NM_001040633, intron 3 of 15)	-9130
NM_001265614	SLC25A25	solute carrier family 25 member 25(SLC25A25)	chr9	130844287	130844937	196.37	intron (NM_001006641, intron 1 of 9)	-9131
NR_130757	FOPNL	FGFR1OP N-terminal like(FOPNL)	chr16	15973028	15973703	191.85	intron (NR_130757, intron 1 of 2)	9141
NM_000250	MPO	myeloperoxidase(MPO)	chr17	56367212	56367666	67.27	Intergenic	-9143
NM_000767	cyp2b6	cytochrome P450 family 2 subfamily B member 6(CYP2B6)	chr19	41506176	41506524	55.85	intron (NM_000767, intron 1 of 8)	9146
NM_000236	LIPC	lipase C, hepatic type(LIPC)	chr15	58733133	58733550	56.42	intron (NR_120338, intron 2 of 2)	9166
NM_001080453	INTS1	integrator complex subunit 1(INTS1)	chr7	1552912	1553537	272.73	Intergenic	-9206
NM_014220	TM4SF1	transmembrane 4 L six family member 1(TM4SF1)	chr3	149104621	149104927	53.86	TTS (NR_046650)	-9206
NR_031630	MIR548L	microRNA 548l(MIR548L)	chr11	94190243	94190775	73.72	intron (NM_005590, intron 13 of 18)	9237
NM_020760	HECW2	HECT, C2 and WW domain containing E3 ubiquitin protein ligase 2(HECW2)	chr2	197466282	197466892	89.84	Intergenic	-9252
NM_001004354	NRARP	NOTCH-regulated ankyrin repeat protein(NRARP)	chr9	140205692	140206242	234.45	intron (NM_017820, intron 19 of 21)	-9264
NR_046232	LINC01298	long intergenic non-protein coding RNA 1298(LINC01298)	chr8	96237539	96238199	179.66	Intergenic	-9267
NM_030810	TXNDC5	thioredoxin domain containing 5(TXNDC5)	chr6	7920081	7920581	62.17	intron (NR_037616, intron 4 of 12)	-9284
NM_013280	FLRT1	fibronectin leucine rich transmembrane protein 1(FLRT1)	chr11	63861869	63862273	94.57	intron (NM_014067, intron 3 of 10)	-9291
NR_029686	MIR145	microRNA 145(MIR145)	chr5	148819182	148819839	362.22	Intergenic	9301
NM_001042466	PSAP	prosaposin(PSAP)	chr10	73619867	73620906	687.86	Intergenic	-9304
NM_152610	CCDC185	coiled-coil domain containing 185(CCDC185)	chr1	223575810	223576296	97.96	Intergenic	9338
NM_001003443	OR56A3	olfactory receptor family 56 subfamily A member 3(OR56A3)	chr11	5958917	5959537	110.24	Intergenic	-9350
NM_017723	TOR4A	torsin family 4 member A(TOR4A)	chr9	140181437	140181881	71.07	Intergenic	9379
NM_032305	POLR3GL	RNA polymerase III subunit G like(POLR3GL)	chr1	145460786	145461195	77.8	intron (NM_032305, intron 1 of 7)	9397
NM_017613	DONSON	downstream neighbor of SON(DONSON)	chr21	34951309	34951904	177.43	intron (NM_017613, intron 9 of 9)	9408
NM_014755	SERTAD2	SERTA domain containing 2(SERTAD2)	chr2	64871288	64871918	211.99	intron (NM_014755, intron 1 of 1)	9443
NR_024276	LINC00635	long intergenic non-protein coding RNA 635(LINC00635)	chr3	107587251	107587674	59.29	intron (NR_015414, intron 3 of 10)	9453
NR_034080	USP3-AS1	USP3 antisense RNA 1(USP3-AS1)	chr15	63902288	63902690	102.69	intron (NM_003922, intron 77 of 77)	-9463
NM_017488	ADD2	adducin 2(ADD2)	chr2	71004457	71005222	242.42	intron (NM_001004311, intron 3 of 4)	-9464
NM_002208	ITGAE	integrin subunit alpha E(ITGAE)	chr17	3694759	3695339	106.49	intron (NM_002208, intron 1 of 30)	9488
NM_001001346	CLDN20	claudin 20(CLDN20)	chr6	155594373	155594908	85.99	intron (NM_001001346, intron 1 of 1)	9493
NR_108035	LINC00866	long intergenic non-protein coding RNA 866(LINC00866)	chr10	99599780	99600342	77.92	intron (NR_108035, intron 1 of 2)	9494
NM_000435	NOTCH3	notch 3(NOTCH3)	chr19	15321035	15321545	232.79	Intergenic	-9498
NR_040064	LINC00862	long intergenic non-protein coding RNA 862(LINC00862)	chr1	200333131	200333687	131.29	intron (NR_040064, intron 4 of 4)	9511
NM_001316944	PARP16	poly(ADP-ribose) polymerase family member 16(PARP16)	chr15	65588498	65588893	95.42	Intergenic	-9514
NM_021158	TRIB3	tribbles pseudokinase 3(TRIB3)	chr20	351482	352019	83.54	Intergenic	-9523
NM_001303539	TMEM143	transmembrane protein 143(TMEM143)	chr19	48857707	48858233	80.38	intron (NR_130317, intron 1 of 5)	9524
NR_034147	APCDD1L-AS1	APCDD1L antisense RNA 1 (head to head)(APCDD1L-AS1)	chr20	57099639	57100326	252.76	intron (NR_034147, intron 5 of 6)	9547
NM_025114	CEP290	centrosomal protein 290(CEP290)	chr12	88526175	88526686	146.43	intron (NM_025114, intron 6 of 53)	9563
NM_001218	CA12	carbonic anhydrase 12(CA12)	chr15	63664437	63665036	228.16	intron (NM_206925, intron 2 of 9)	9573
NR_024464	LINC00426	long intergenic non-protein coding RNA 426(LINC00426)	chr13	30938283	30938664	101.87	intron (NR_024464, intron 3 of 4)	9578
NR_040085	TRG-AS1	T cell receptor gamma locus antisense RNA 1(TRG-AS1)	chr7	38371471	38371724	87.09	Intergenic	-9581
NM_001290225	PTDSS1	phosphatidylserine synthase 1(PTDSS1)	chr8	97283434	97284043	141.28	intron (NM_014754, intron 1 of 12)	9624
NM_001204878	bag4	BCL2 associated athanogene 4(BAG4)	chr8	38024349	38024613	68.95	intron (NR_045492, intron 2 of 2)	-9625
NM_199173	BGLAP	bone gamma-carboxyglutamate protein(BGLAP)	chr1	156201848	156202402	105.86	exon (NM_007221, exon 2 of 5)	-9628
NR_125388	RDH10-AS1	RDH10 antisense RNA 1(RDH10-AS1)	chr8	74258673	74259458	172.19	intron (NR_125388, intron 1 of 5)	9631
NR_130721	KCNQ1-AS1	KCNQ1 antisense RNA 1(KCNQ1-AS1)	chr11	2872918	2873418	119.6	intron (NR_130721, intron 2 of 2)	9631
NR_046554	CNTN4-AS1	CNTN4 antisense RNA 1(CNTN4-AS1)	chr3	3112345	3112585	58.47	intron (NM_001243099, intron 10 of 10)	-9636
NM_001308	CPN1	carboxypeptidase N subunit 1(CPN1)	chr10	101831825	101832177	51.7	intron (NM_001308, intron 2 of 8)	9641
NM_001008949	ITPRIPL1	inositol 1,4,5-trisphosphate receptor interacting protein-like 1(ITPRIPL1)	chr2	96981197	96981568	55.3	Intergenic	-9680
NM_005319	HIST1H1C	histone cluster 1 H1 family member c(HIST1H1C)	chr6	26066097	26066684	214.51	Intergenic	-9691
NM_005875	EIF1B	eukaryotic translation initiation factor 1B(EIF1B)	chr3	40341241	40341723	106.15	intron (NR_033965, intron 2 of 2)	-9691
NM_203403	LURAP1L	leucine rich adaptor protein 1 like(LURAP1L)	chr9	12784344	12785078	278.32	intron (NM_203403, intron 1 of 1)	9699
NM_022104	PCIF1	PDX1 C-terminal inhibiting factor 1(PCIF1)	chr20	44572768	44573268	124.35	intron (NM_022104, intron 10 of 16)	9701
NM_001287755	DCUN1D4	defective in cullin neddylation 1 domain containing 4(DCUN1D4)	chr4	52719104	52719832	264.28	intron (NM_001287757, intron 2 of 11)	9723
NM_001305086	NAT9	N-acetyltransferase 9 (putative)(NAT9)	chr17	72762532	72763115	85.23	intron (NM_004252, intron 3 of 5)	9741
NM_001291902	LRP5	LDL receptor related protein 5(LRP5)	chr11	68069968	68070698	334.24	Intergenic	-9744
NM_014963	SBNO2	strawberry notch homolog 2(SBNO2)	chr19	1183892	1184202	50.58	Intergenic	-9765
NM_001001791	C10orf55	chromosome 10 open reading frame 55(C10orf55)	chr10	75691953	75692650	209.7	Intergenic	-9766
NM_018447	EMC3	ER membrane protein complex subunit 3(EMC3)	chr3	10018418	10019091	434.76	intron (NM_018447, intron 2 of 7)	9768
NM_001002035	DEFB108B	defensin beta 108B(DEFB108B)	chr11	71553733	71554301	90.26	Intergenic	9771
NM_001277335	RASA4B	RAS p21 protein activator 4B(RASA4B)	chr7	102247115	102247722	408.13	intron (NM_006989, intron 4 of 20)	9785
NM_003188	MAP3K7	mitogen-activated protein kinase kinase kinase 7(MAP3K7)	chr6	91306568	91307082	145.37	Intergenic	-9805
NM_152447	LRFN5	leucine rich repeat and fibronectin type III domain containing 5(LRFN5)	chr14	42066770	42067112	66.94	Intergenic	-9823
NR_034010	SNHG8	small nucleolar RNA host gene 8(SNHG8)	chr4	119189805	119190375	199.4	Intergenic	-9827
NR_107033	MIR8066	microRNA 8066(MIR8066)	chr4	102151969	102152372	66.85	intron (NM_001130692, intron 1 of 11)	9859
NM_017811	UBE2R2	ubiquitin conjugating enzyme E2 R2(UBE2R2)	chr9	33807048	33807591	148.47	Intergenic	-9863
NM_025201	PLEKHO2	pleckstrin homology domain containing O2(PLEKHO2)	chr15	65143764	65144133	61.91	intron (NM_025201, intron 2 of 5)	9866
NM_001135649	FOXI3	forkhead box I3(FOXI3)	chr2	88741971	88742391	60.19	Intergenic	9872
NM_006142	SFN	stratifin(SFN)	chr1	27179514	27180003	62.17	intron (NM_032283, intron 7 of 7)	-9875
NM_002526	NT5E	5'-nucleotidase ecto(NT5E)	chr6	86168988	86169400	61.11	intron (NM_001204813, intron 1 of 7)	9892
NM_001166109	PALLD	palladin, cytoskeletal associated protein(PALLD)	chr4	169562479	169562857	60.58	intron (NM_001166109, intron 1 of 18)	9900
NM_016612	SLC25A37	solute carrier family 25 member 37(SLC25A37)	chr8	23376294	23376601	52.8	Intergenic	-9916
NM_016527	HAO2	hydroxyacid oxidase 2(HAO2)	chr1	119901260	119901678	52.48	Intergenic	-9930
NM_017691	LRRC49	leucine rich repeat containing 49(LRRC49)	chr15	71194471	71194956	72.46	intron (NM_001284357, intron 5 of 16)	9931
NR_121672	LINC00824	long intergenic non-protein coding RNA 824(LINC00824)	chr8	129566731	129567258	53.62	intron (NR_121672, intron 2 of 7)	9931
NM_024928	STN1	STN1, CST complex subunit(STN1)	chr10	105667753	105668453	59.29	intron (NM_024928, intron 3 of 9)	9942
NM_032600	CCDC54	coiled-coil domain containing 54(CCDC54)	chr3	107085879	107086602	212.71	Intergenic	-9948
NM_001185177	CES3	carboxylesterase 3(CES3)	chr16	66984926	66985416	71.59	Intergenic	-9961
NM_001079675	ETV4	ETS variant 4(ETV4)	chr17	41633490	41634053	88.39	Intergenic	-9971
NM_001098529	TXNDC2	thioredoxin domain containing 2(TXNDC2)	chr18	9895428	9895965	128.56	Intergenic	9973
NM_001277335	RASA4B	RAS p21 protein activator 4B(RASA4B)	chr7	102147925	102148558	246.82	intron (NM_001277335, intron 4 of 19).2	9983
NR_039620	MIR378G	microRNA 378g(MIR378G)	chr1	95221135	95221751	414.1	intron (NR_104131, intron 1 of 4)	-9987
NM_001004309	ZNF774	zinc finger protein 774(ZNF774)	chr15	90905167	90905781	73.65	TTS (NM_001004309)	9997
NM_001201404	WASF2	WAS protein family member 2(WASF2)	chr1	27826527	27826913	55.97	Intergenic	-10022
NM_001586	TEX28	testis expressed 28(TEX28)	chrX	153513223	153513639	54.76	intron (NM_001205201, intron 3 of 4)	10023
NR_024480	LINC00887	long intergenic non-protein coding RNA 887(LINC00887)	chr3	194040440	194040868	79.02	Intergenic	-10061
NM_203434	IER5L	immediate early response 5 like(IER5L)	chr9	131930107	131930841	337.68	Intergenic	10066
NM_001252269	FAM69A	family with sequence similarity 69 member A(FAM69A)	chr1	93416751	93417259	149.62	intron (NM_001006605, intron 1 of 4)	10074
NR_028032	HCG9	HLA complex group 9 (non-protein coding)(HCG9)	chr6	29932483	29933127	296.29	Intergenic	-10087
NR_110260	LOC101929680	uncharacterized LOC101929680(LOC101929680)	chr2	166947939	166948351	75.19	intron (NR_110260, intron 1 of 11)	10104
NM_007193	ANXA10	annexin A10(ANXA10)	chr4	169023562	169024035	102.82	intron (NM_007193, intron 1 of 11)	10110
NM_001289905	IL17RA	interleukin 17 receptor A(IL17RA)	chr22	17555443	17556002	114.71	Intergenic	-10127
NM_001127592	FCGR3A	Fc fragment of IgG receptor IIIa(FCGR3A)	chr1	161509412	161509961	57.81	Intergenic	10132
NR_047477	FRMD6-AS2	FRMD6 antisense RNA 2(FRMD6-AS2)	chr14	52076647	52076975	62.33	intron (NM_001042481, intron 2 of 14)	-10141
NM_019106	42981	septin 3(SEPT3)	chr22	42362635	42362905	98.16	Intergenic	-10161
NM_001035005	C18ORF32	chromosome 18 open reading frame 32(C18orf32)	chr18	47003164	47003800	112.38	Intergenic	10162
NM_031212	SLC25A28	solute carrier family 25 member 28(SLC25A28)	chr10	101390126	101390672	73.63	Intergenic	-10178
NM_019027	RBM47	RNA binding motif protein 47(RBM47)	chr4	40527955	40528409	111.56	intron (NM_001098634, intron 2 of 6)	-10192
NM_007062	PWP1	PWP1 homolog, endonuclein(PWP1)	chr12	108089480	108090103	194.06	intron (NM_007062, intron 5 of 14)	10201
NM_198314	HTR3E	5-hydroxytryptamine receptor 3E(HTR3E)	chr3	183827990	183828390	108.99	Intergenic	10223
NR_003558	WBP11P1	WW domain binding protein 11 pseudogene 1(WBP11P1)	chr18	30081215	30081574	50.59	Intergenic	-10232
NM_001136232	SEC13	SEC13 homolog, nuclear pore and COPII coat complex component(SEC13)	chr3	10352140	10352836	122.39	TTS (NM_001278946)	10237
NM_022119	PRSS22	protease, serine 22(PRSS22)	chr16	2918115	2918740	69.92	Intergenic	-10256
NM_001085	SERPINA3	serpin family A member 3(SERPINA3)	chr14	95068056	95068790	332.48	Intergenic	-10291
NM_004430	EGR3	early growth response 3(EGR3)	chr8	22560914	22561302	58.88	Intergenic	-10293
NM_018683	RNF114	ring finger protein 114(RNF114)	chr20	48542325	48542899	108.49	Intergenic	-10302
NM_001300914	DNAJB1	DnaJ heat shock protein family (Hsp40) member B1(DNAJB1)	chr19	14618137	14618597	120.98	Intergenic	10307
NR_029680	Mir138-2	microRNA 138-2(MIR138-2)	chr16	56881922	56882314	64.55	Intergenic	-10312
NR_037409	MIR3615	microRNA 3615(MIR3615)	chr17	72754911	72755275	75.56	intron (NM_004252, intron 1 of 5)	10341
NM_002281	KRT81	keratin 81(KRT81)	chr12	52674736	52675177	52.93	Intergenic	10343
NM_001204831	ANO10	anoctamin 10(ANO10)	chr3	43673675	43674141	56.86	Intergenic	-10348
NR_072991	HERC2P10	hect domain and RLD 2 pseudogene 10(HERC2P10)	chr15	31120398	31120819	63.94	TTS (NR_072991)	10369
NM_014331	SLC7A11	solute carrier family 7 member 11(SLC7A11)	chr4	139173780	139174002	83.51	Intergenic	-10388
NR_125923	LOC256880	uncharacterized LOC256880(LOC256880)	chr4	100881810	100882280	57.22	intron (NR_125923, intron 1 of 3)	10394
NM_001256798	NOL4L	nucleolar protein 4 like(NOL4L)	chr20	31162221	31162735	93.61	intron (NM_001256798, intron 1 of 10)	10397
NM_004974	KCNA2	potassium voltage-gated channel subfamily A member 2(KCNA2)	chr1	111159228	111159554	83.89	intron (NM_001204269, intron 1 of 4)	-10416
NR_033869	LINC01060	long intergenic non-protein coding RNA 1060(LINC01060)	chr4	189365805	189366800	1002.5	Intergenic	-10430
NM_006732	FOSB	FosB proto-oncogene, AP-1 transcription factor subunit(FOSB)	chr19	45981434	45981934	65.81	Intergenic	10431
NR_026983	BTF3P11	basic transcription factor 3 pseudogene 11(BTF3P11)	chr13	77492002	77492296	53.25	Intergenic	-10436
NM_001270953	SLC25A10	solute carrier family 25 member 10(SLC25A10)	chr17	79689182	79690236	616.74	Intergenic	10443
NR_031629	MIR1299	microRNA 1299(MIR1299)	chr9	69012527	69013008	82.33	Intergenic	-10446
NM_001031719	DHRS12	dehydrogenase/reductase 12(DHRS12)	chr13	52367569	52368111	64.87	intron (NM_001031719, intron 2 of 7)	10458
NM_207521	RTN4	reticulon 4(RTN4)	chr2	55265613	55266120	211.02	intron (NM_020532, intron 1 of 8)	10460
NM_001284498	SLC43A2	solute carrier family 43 member 2(SLC43A2)	chr17	1520965	1521394	67.65	intron (NM_001284498, intron 2 of 14)	10490
NM_007249	KLF12	Kruppel like factor 12(KLF12)	chr13	74718384	74718774	58.58	Intergenic	-10513
NM_001131015	CIZ1	CDKN1A interacting zinc finger protein 1(CIZ1)	chr9	130976819	130977541	223.96	intron (NM_001005336, intron 1 of 21)	-10518
NR_109810	TM4SF1-AS1	TM4SF1 antisense RNA 1(TM4SF1-AS1)	chr3	149084823	149085266	67.07	Intergenic	-10521
NM_173560	RFX6	regulatory factor X6(RFX6)	chr6	117187594	117188089	87.02	Intergenic	-10535
NM_005330	HBE1	hemoglobin subunit epsilon 1(HBE1)	chr11	5301709	5302217	170.12	Intergenic	-10590
NM_001735	C5	complement C5(C5)	chr9	123822965	123823324	67.52	Intergenic	-10590
NR_027093	LOC284798	uncharacterized LOC284798(LOC284798)	chr20	25117750	25118327	146.84	Intergenic	10591
NM_014654	SDC3	syndecan 3(SDC3)	chr1	31391832	31392311	69.89	Intergenic	-10591
NR_046622	LNX1-AS1	LNX1 antisense RNA 1(LNX1-AS1)	chr4	54355368	54355919	100.03	intron (NM_001126328, intron 6 of 10)	-10601
NM_001149	ANK3	ankyrin 3(ANK3)	chr10	61889899	61890391	68.77	intron (NM_001204403, intron 26 of 43)	10629
NM_031459	SESN2	sestrin 2(SESN2)	chr1	28575018	28575636	85.51	Intergenic	-10636
NM_003854	IL1RL2	interleukin 1 receptor like 2(IL1RL2)	chr2	102813836	102814353	130.55	intron (NM_003854, intron 4 of 11)	10661
NM_016591	GCNT4	glucosaminyl (N-acetyl) transferase 4, core 2(GCNT4)	chr5	74315671	74316429	144.25	Intergenic	10674
NM_001308437	SIGLECL1	SIGLEC family like 1(SIGLECL1)	chr19	51777598	51778050	65.54	Intergenic	10687
NM_001303508	ISX	intestine specific homeobox(ISX)	chr22	35472629	35473011	52.68	intron (NM_001303508, intron 2 of 4)	10691
NM_001267798	PTPRC	protein tyrosine phosphatase, receptor type C(PTPRC)	chr1	198597152	198597659	104.01	Intergenic	-10693
NM_001287398	C6orf1	chromosome 6 open reading frame 1(C6orf1)	chr6	34227345	34227811	92.95	Intergenic	-10693
NM_003198	TCEB3	transcription elongation factor B subunit 3(TCEB3)	chr1	24058934	24059388	73.35	Intergenic	-10695
NM_001135049	JDP2	Jun dimerization protein 2(JDP2)	chr14	75909252	75909826	159.07	intron (NM_130469, intron 2 of 3)	10702
NR_033408	FBXW4P1	F-box and WD repeat domain containing 4 pseudogene 1(FBXW4P1)	chr22	23594034	23594453	52.52	intron (NM_021574, intron 1 of 21)	-10711
NM_001146684	RNF222	ring finger protein 222(RNF222)	chr17	8311502	8312239	252.47	Intergenic	-10726
NM_003469	SCG2	secretogranin II(SCG2)	chr2	224477764	224478148	80.67	Intergenic	-10739
NR_125359	LOC79160	uncharacterized LOC79160(LOC79160)	chr20	57198898	57199271	67.7	Intergenic	-10744
NM_001005285	OR2AT4	olfactory receptor family 2 subfamily AT member 4(OR2AT4)	chr11	74811242	74811803	128.44	Intergenic	-10764
NR_039703	MIR4483	microRNA 4483(MIR4483)	chr10	115548222	115548935	599.84	Intergenic	-10765
NM_145176	SLC2A12	solute carrier family 2 member 12(SLC2A12)	chr6	134384362	134384754	65.64	Intergenic	-10769
NR_106796	MIR6738	microRNA 6738(MIR6738)	chr1	155931601	155932232	125.78	exon (NM_001162383, exon 10 of 22)	-10789
NM_001276349	C1orf100	chromosome 1 open reading frame 100(C1orf100)	chr1	244504938	244505359	79.21	Intergenic	-10789
NM_006291	TNFAIP2	TNF alpha induced protein 2(TNFAIP2)	chr14	103603148	103603807	271.59	3' UTR (NM_006291, exon 11 of 11)	10813
NR_038929	LOC100131289	uncharacterized LOC100131289(LOC100131289)	chr6	27740164	27740510	52.92	Intergenic	10814
NM_030762	BHLHE41	basic helix-loop-helix family member e41(BHLHE41)	chr12	26266932	26267420	250.42	Intergenic	10827
NR_125998	LOC102724539	uncharacterized LOC102724539(LOC102724539)	chr1	8257605	8258183	272.28	Intergenic	-10838
NR_003506	PLGLA	plasminogen-like A (pseudogene)(PLGLA)	chr2	106987515	106987936	53.94	Intergenic	-10845
NM_001135919	SLC46A3	solute carrier family 46 member 3(SLC46A3)	chr13	29282056	29282540	71.17	intron (NM_001135919, intron 4 of 6)	10852
NR_046548	USP12-AS2	USP12 antisense RNA 2 (head to head)(USP12-AS2)	chr13	27757033	27757575	103.02	non-coding (NR_046548, exon 2 of 2)	10908
NM_178868	CMTM8	CKLF like MARVEL transmembrane domain containing 8(CMTM8)	chr3	32290841	32291328	54.09	intron (NM_178868, intron 1 of 3)	10913
NM_181361	KCNMB2	potassium calcium-activated channel subfamily M regulatory beta subunit 2(KCNMB2)	chr3	178242954	178243378	63.47	TTS (NR_126560)	-10920
NM_005958	MTNR1A	melatonin receptor 1A(MTNR1A)	chr4	187487180	187487762	120.32	Intergenic	-10934
NR_040113	ANKRD20A5P	ankyrin repeat domain 20 family member A5, pseudogene(ANKRD20A5P)	chr18	14189861	14190232	94.57	intron (NR_040113, intron 5 of 15)	10950
NM_001258392	CLPB	ClpB homolog, mitochondrial AAA ATPase chaperonin(CLPB)	chr11	72156394	72156966	172.65	Intergenic	-10952
NR_120309	LOC102724467	uncharacterized LOC102724467(LOC102724467)	chr16	87823515	87823962	66.83	Intergenic	-10984
NM_000187	HGD	homogentisate 1,2-dioxygenase(HGD)	chr3	120412049	120412801	280.76	intron (NM_173825, intron 6 of 7)	-11007
NR_073064	exoc2	exocyst complex component 2(EXOC2)	chr6	681881	682379	79.16	intron (NR_073064, intron 2 of 29)	11011
NM_021813	BACH2	BTB domain and CNC homolog 2(BACH2)	chr6	90995335	90995868	87.58	intron (NM_021813, intron 1 of 8)	11026
NR_029907	MIR346	microRNA 346(MIR346)	chr10	88013281	88013758	83.07	intron (NM_017551, intron 2 of 15)	11026
NR_106739	MIR6124	microRNA 6124(MIR6124)	chr11	12195911	12196612	143.68	intron (NM_001282665, intron 2 of 21)	11031
NM_014713	laptm4a	lysosomal protein transmembrane 4 alpha(LAPTM4A)	chr2	20240567	20240894	50.02	exon (NM_014713, exon 2 of 7)	11059
NM_001261819	TCP11	t-complex 11(TCP11)	chr6	35119980	35120529	87.99	Intergenic	-11067
NM_005794	DHRS2	dehydrogenase/reductase 2(DHRS2)	chr14	24116426	24116916	118.1	Intergenic	11098
NR_033962	FLJ42969	uncharacterized LOC441374(FLJ42969)	chr8	102074892	102075879	479.46	intron (NR_033962, intron 2 of 2)	11103
NM_194322	OTOF	otoferlin(OTOF)	chr2	26689509	26690106	137.3	intron (NM_001287489, intron 35 of 45)	11103
NM_005893	CCIN	calicin(CCIN)	chr9	36157981	36158567	123.41	intron (NM_001287013, intron 4 of 4)	-11115
NM_001297567	ZNF124	zinc finger protein 124(ZNF124)	chr1	247346242	247346666	85.19	Intergenic	-11135
NM_145641	apol3	apolipoprotein L3(APOL3)	chr22	36573195	36573531	54.49	Intergenic	-11138
NM_002863	PYGL	phosphorylase, glycogen, liver(PYGL)	chr14	51422156	51422699	105.23	Intergenic	-11179
NR_132769	SNORA87	small nucleolar RNA, H/ACA box 87(SNORA87)	chr10	114816051	114816576	81.05	intron (NM_030756, intron 4 of 13)	11199
NR_126346	KBTBD11-OT1	KBTBD11 overlapping transcript 1(KBTBD11-OT1)	chr8	1908221	1908505	50.14	Intergenic	-11200
NM_032833	PPP1R15B	protein phosphatase 1 regulatory subunit 15B(PPP1R15B)	chr1	204391849	204392465	112.23	3' UTR (NM_002646, exon 34 of 34)	-11212
NM_183227	RAB23	RAB23, member RAS oncogene family(RAB23)	chr6	57074836	57075245	53.36	exon (NM_183227, exon 2 of 7)	11219
NM_005353	ITGAD	integrin subunit alpha D(ITGAD)	chr16	31415570	31416157	169.89	intron (NM_005353, intron 7 of 29)	11230
NM_001199580	SUN2	Sad1 and UNC84 domain containing 2(SUN2)	chr22	39139844	39140583	367.81	intron (NM_015374, intron 8 of 17)	11254
NR_026970	LY86-AS1	LY86 antisense RNA 1(LY86-AS1)	chr6	6634108	6634527	72.96	intron (NM_004271, intron 3 of 4)	-11258
NM_006822	RAB40B	RAB40B, member RAS oncogene family(RAB40B)	chr17	80645025	80645653	59.63	intron (NM_006822, intron 1 of 5)	11259
NR_046535	GPC6-AS1	GPC6 antisense RNA 1(GPC6-AS1)	chr13	94851350	94851658	59.21	intron (NM_005708, intron 4 of 8)	-11259
NR_002187	TPI1P2	triosephosphate isomerase 1 pseudogene 2(TPI1P2)	chr7	128706305	128706774	91.92	Intergenic	11262
NR_030760	MIR936	microRNA 936(MIR936)	chr10	105818965	105819464	64.87	intron (NM_000494, intron 15 of 55)	-11270
NM_005926	MFAP1	microfibrillar associated protein 1(MFAP1)	chr15	44105253	44106101	441.64	intron (NM_005926, intron 4 of 8)	11274
NR_039851	MIR3198-2	microRNA 3198-2(MIR3198-2)	chr12	54613724	54614236	141.71	Intergenic	11280
NM_018425	PI4K2A	phosphatidylinositol 4-kinase type 2 alpha(PI4K2A)	chr10	99411533	99411936	81.46	intron (NM_018425, intron 2 of 8)	11291
NM_172347	KCNG4	potassium voltage-gated channel modifier subfamily G member 4(KCNG4)	chr16	84261693	84262399	334.77	intron (NM_172347, intron 2 of 2)	11310
NM_001286548	CAPS2	calcyphosine 2(CAPS2)	chr12	75773225	75773551	50.83	intron (NM_001286548, intron 2 of 17)	11314
NM_005166	APLP1	amyloid beta precursor like protein 1(APLP1)	chr19	36370553	36370932	117.2	TTS (NM_005166)	11341
NM_001206774	GTF3C3	general transcription factor IIIC subunit 3(GTF3C3)	chr2	197652926	197653353	72.46	intron (NM_001206774, intron 6 of 8)	11353
NM_001080518	LIPK	lipase family member K(LIPK)	chr10	90495469	90495875	87.53	intron (NM_001080518, intron 5 of 8)	11371
NR_038940	SH3PXD2A-AS1	SH3PXD2A antisense RNA 1(SH3PXD2A-AS1)	chr10	105517616	105518212	98.27	intron (NM_014631, intron 3 of 13)	11377
NR_133008	LOC105369532	uncharacterized LOC105369532(LOC105369532)	chr11	120678294	120678598	54.54	intron (NM_014619, intron 4 of 20)	11378
NM_001927	DES	desmin(DES)	chr2	220271511	220271850	104.69	Intergenic	-11419
NM_005730	CTDSP2	CTD small phosphatase 2(CTDSP2)	chr12	58251935	58252402	89.26	Intergenic	-11421
NM_145798	OSBPL7	oxysterol binding protein like 7(OSBPL7)	chr17	45887439	45888004	140.87	intron (NM_145798, intron 18 of 22)	11426
NM_001752	CAT	catalase(CAT)	chr11	34448823	34449201	83.9	Intergenic	-11460
NR_051976	TRERNA1	translation regulatory long non-coding RNA 1(TRERNA1)	chr20	48646355	48647033	230.6	Intergenic	11472
NM_032834	ALG10	ALG10, alpha-1,2-glucosyltransferase(ALG10)	chr12	34186481	34186915	111.91	Intergenic	11482
NM_001168238	ABL2	ABL proto-oncogene 2, non-receptor tyrosine kinase(ABL2)	chr1	179187084	179187552	71.35	intron (NM_007314, intron 1 of 11)	11501
NR_125888	LOC101928052	uncharacterized LOC101928052(LOC101928052)	chr4	162932091	162932645	144.55	intron (NM_001128427, intron 3 of 15)	-11517
NM_003806	HRK	harakiri, BCL2 interacting protein(HRK)	chr12	117330579	117330939	53.87	Intergenic	-11527
NM_080664	DTD2	D-tyrosyl-tRNA deacylase 2 (putative)(DTD2)	chr14	31914917	31915376	59.73	TTS (NM_080664)	11534
NM_030792	GDPD5	glycerophosphodiester phosphodiesterase domain containing 5(GDPD5)	chr11	75247853	75248417	70.05	Intergenic	-11536
NM_001081551	DEFB103A	defensin beta 103A(DEFB103A)	chr8	7726855	7727486	187.73	Intergenic	-11556
NM_020299	AKR1B10	aldo-keto reductase family 1 member B10(AKR1B10)	chr7	134200437	134201118	223.57	Intergenic	-11567
NM_001631	ALPI	alkaline phosphatase, intestinal(ALPI)	chr2	233308862	233309638	707.01	Intergenic	-11572
NM_006076	AGFG2	ArfGAP with FG repeats 2(AGFG2)	chr7	100125033	100125469	58.94	Intergenic	-11583
NM_004864	GDF15	growth differentiation factor 15(GDF15)	chr19	18485121	18485648	145.01	Intergenic	-11584
NR_120481	LOC101928030	uncharacterized LOC101928030(LOC101928030)	chr12	9545419	9545890	123.57	intron (NR_120479, intron 2 of 3)	-11636
NM_021623	PLEKHA2	pleckstrin homology domain containing A2(PLEKHA2)	chr8	38770146	38770637	50.39	intron (NM_021623, intron 1 of 12)	11638
NM_001160708	POLR3B	RNA polymerase III subunit B(POLR3B)	chr12	106763237	106763767	99.77	intron (NM_018082, intron 6 of 27)	11642
NR_125440	CTPS1	CTP synthase 1(CTPS1)	chr1	41433045	41433586	147.52	Intergenic	-11656
NM_000673	ADH7	alcohol dehydrogenase 7 (class IV), mu or sigma polypeptide(ADH7)	chr4	100368124	100368573	65.5	Intergenic	-11681
NM_001271187	RAP2C	RAP2C, member of RAS oncogene family(RAP2C)	chrX	131364929	131365471	111.14	intron (NR_110410, intron 1 of 2)	-11692
NM_001306084	CFAP54	cilia and flagella associated protein 54(CFAP54)	chr12	96894753	96895351	298.13	intron (NM_001306084, intron 2 of 67)	11703
NM_004586	RPS6KA3	ribosomal protein S6 kinase A3(RPS6KA3)	chrX	20272892	20273174	50.47	intron (NM_004586, intron 1 of 21)	11717
NM_001168398	slc35a1	solute carrier family 35 member A1(SLC35A1)	chr6	88194109	88194626	99.02	intron (NM_001168398, intron 2 of 6)	11724
NM_001284353	KIAA1324	KIAA1324(KIAA1324)	chr1	109740638	109741166	67.25	intron (NM_001284352, intron 16 of 20)	11731
NM_001164093	COPS7A	COP9 signalosome subunit 7A(COPS7A)	chr12	6844902	6845514	171.41	Intergenic	11759
NM_018351	FGD6	FYVE, RhoGEF and PH domain containing 6(FGD6)	chr12	95599191	95599772	132.02	intron (NM_018351, intron 2 of 20)	11759
NM_001137671	POTEC	POTE ankyrin domain family member C(POTEC)	chr18	14531640	14532022	86.62	intron (NM_001137671, intron 5 of 10)	11768
NR_038955	LINC00963	long intergenic non-protein coding RNA 963(LINC00963)	chr9	132238864	132239445	186.9	Intergenic	-11785
NM_001184779	NOX5	NADPH oxidase 5(NOX5)	chr15	69318389	69319264	176.03	intron (NM_001184779, intron 1 of 15)	11792
NM_001297573	TRERF1	transcriptional regulating factor 1(TRERF1)	chr6	42407743	42408213	57.8	intron (NM_001297573, intron 2 of 17)	11811
NR_015356	NPSR1-AS1	NPSR1 antisense RNA 1(NPSR1-AS1)	chr7	34885559	34885962	75.07	intron (NM_001300935, intron 7 of 9)	-11817
NM_001001417	TBC1D3B	TBC1 domain family member 3B(TBC1D3B)	chr17	34819632	34820200	143.37	Intergenic	-11824
NR_030351	MIR620	microRNA 620(MIR620)	chr12	116598011	116598569	118.12	intron (NM_015335, intron 2 of 30)	-11831
NM_003154	STATH	statherin(STATH)	chr4	70849566	70850057	83.87	Intergenic	-11837
NM_181353	ID1	inhibitor of DNA binding 1, HLH protein(ID1)	chr20	30181026	30181457	64.1	Intergenic	-11845
NM_021995	UTS2	urotensin 2(UTS2)	chr1	7925299	7925494	58.66	Intergenic	-11845
NR_126356	LINC01399	long intergenic non-protein coding RNA 1399(LINC01399)	chr22	35614984	35615381	55.9	intron (NR_126356, intron 1 of 5)	11867
NM_000070	CAPN3	calpain 3(CAPN3)	chr15	42663219	42663923	171.3	intron (NM_000070, intron 1 of 23)	11873
NM_024945	RMI1	RecQ mediated genome instability 1(RMI1)	chr9	86607357	86607686	68.65	intron (NM_024945, intron 1 of 2)	11884
NM_178460	Sirpd	signal regulatory protein delta(SIRPD)	chr20	1549965	1550494	99.95	intron (NM_001083910, intron 2 of 3)	-11886
NM_001308320	PARP15	poly(ADP-ribose) polymerase family member 15(PARP15)	chr3	122308089	122308589	112.8	intron (NM_001308320, intron 1 of 8)	11890
NR_045530	SOAT1	sterol O-acyltransferase 1(SOAT1)	chr1	179274566	179274914	51.77	intron (NM_001252511, intron 2 of 14)	11891
NM_207435	C12orf76	chromosome 12 open reading frame 76(C12orf76)	chr12	110493323	110493883	116.26	intron (NM_207435, intron 4 of 4)	11897
NM_145244	DDIT4L	DNA damage inducible transcript 4 like(DDIT4L)	chr4	101123418	101123744	69.09	intron (NR_125924, intron 4 of 4)	-11926
NR_029493	MIR21	microRNA 21(MIR21)	chr17	57906297	57907103	126.85	intron (NM_030938, intron 10 of 11)	-11927
NM_199346	PFN4	profilin family member 4(PFN4)	chr2	24334191	24334625	76.93	intron (NR_111929, intron 3 of 5)	11939
NM_000953	PTGDR	prostaglandin D2 receptor(PTGDR)	chr14	52746140	52746634	59.5	Intergenic	11956
NM_002302	LECT2	leukocyte cell derived chemotaxin 2(LECT2)	chr5	135302428	135302933	99.06	Intergenic	-11957
NR_130916	LOC105274304	uncharacterized LOC105274304(LOC105274304)	chr17	74655639	74656415	406.1	Intergenic	-11983
NR_033984	LOC400548	uncharacterized LOC400548(LOC400548)	chr16	85158479	85159052	141.15	Intergenic	-11991
NR_108028	LINC01485	long intergenic non-protein coding RNA 1485(LINC01485)	chr5	173205706	173206140	52.11	Intergenic	12022
NM_021813	BACH2	BTB domain and CNC homolog 2(BACH2)	chr6	90994348	90994802	52.96	intron (NM_021813, intron 1 of 8)	12052
NM_033055	MFSD14A	major facilitator superfamily domain containing 14A(MFSD14A)	chr1	100515435	100516251	370.19	intron (NM_033055, intron 2 of 11)	12054
NM_001004454	OR1L8	olfactory receptor family 1 subfamily L member 8(OR1L8)	chr9	125342548	125343077	116.98	Intergenic	-12056
NM_003618	MAP4K3	mitogen-activated protein kinase kinase kinase kinase 3(MAP4K3)	chr2	39652125	39652646	166.62	intron (NM_001270425, intron 1 of 32)	12068
NM_001164766	ZFHX3	zinc finger homeobox 3(ZFHX3)	chr16	73104425	73104814	85.19	Intergenic	-12085
NM_002224	ITPR3	inositol 1,4,5-trisphosphate receptor type 3(ITPR3)	chr6	33576812	33577319	81.18	Intergenic	-12091
NM_001440	EXTL3	exostosin like glycosyltransferase 3(EXTL3)	chr8	28570866	28571306	99.51	intron (NR_073469, intron 2 of 3)	12096
NR_029493	MIR21	microRNA 21(MIR21)	chr17	57930335	57931127	323.14	Intergenic	12104
NR_125897	R3HCC1	R3H domain and coiled-coil containing 1(R3HCC1)	chr8	23133322	23133662	50.73	Intergenic	-12113
NM_014521	SH3BP4	SH3 domain binding protein 4(SH3BP4)	chr2	235872511	235873013	75.05	intron (NM_014521, intron 1 of 5)	12134
NR_125397	LINC01471	long intergenic non-protein coding RNA 1471(LINC01471)	chr3	127244272	127244699	58.59	intron (NR_125397, intron 5 of 6)	12138
NM_003045	SLC7A1	solute carrier family 7 member 1(SLC7A1)	chr13	30157472	30157870	61.25	intron (NM_003045, intron 1 of 12)	12154
NM_014444	TUBGCP4	tubulin gamma complex associated protein 4(TUBGCP4)	chr15	43675259	43675581	52.83	intron (NM_014444, intron 6 of 17)	12163
NR_073414	KRT16P1	keratin 16 pseudogene 1(KRT16P1)	chr17	18355237	18355549	153.54	Intergenic	12171
NM_006770	MARCO	macrophage receptor with collagenous structure(MARCO)	chr2	119711715	119712147	61.37	intron (NM_006770, intron 1 of 16)	12186
NR_049894	MIR5708	microRNA 5708(MIR5708)	chr8	81165534	81166110	157	Intergenic	12198
NM_005245	FAT1	FAT atypical cadherin 1(FAT1)	chr4	187656982	187657430	69.46	Intergenic	-12219
NR_002796	AKR7A2P1	aldo-keto reductase family 7 member A2 pseudogene 1(AKR7A2P1)	chr1	113478046	113478414	60.71	intron (NM_003051, intron 1 of 4)	12258
NM_007110	TEP1	telomerase associated protein 1(TEP1)	chr14	20869107	20869520	86.94	intron (NM_007110, intron 8 of 54)	12266
NM_001190457	CORO2B	coronin 2B(CORO2B)	chr15	68936363	68936854	87.02	intron (NM_001190457, intron 1 of 11)	12281
NM_032717	GPAT3	glycerol-3-phosphate acyltransferase 3(GPAT3)	chr4	84469517	84470038	167.54	intron (NM_032717, intron 2 of 11)	12307
NM_015483	KBTBD2	kelch repeat and BTB domain containing 2(KBTBD2)	chr7	32918895	32919412	50.68	exon (NM_015483, exon 2 of 4)	12315
NM_001102386	GNAT3	G protein subunit alpha transducin 3(GNAT3)	chr7	80128731	80129100	51.14	intron (NM_001102386, intron 1 of 7)	12327
NM_014106	ZNF770	zinc finger protein 770(ZNF770)	chr15	35292528	35293200	202.21	Intergenic	-12367
NM_001258210	TSKU	tsukushi, small leucine rich proteoglycan(TSKU)	chr11	76480691	76481214	114.86	Intergenic	-12405
NR_036191	MIR4306	microRNA 4306(MIR4306)	chr13	100307354	100308106	172.76	intron (NR_104592, intron 1 of 9)	12417
NM_153021	PLB1	phospholipase B1(PLB1)	chr2	28731113	28731605	129.3	intron (NM_153021, intron 1 of 57)	12421
NM_022567	NYX	nyctalopin(NYX)	chrX	41318973	41319302	75.99	intron (NM_022567, intron 1 of 1)	12424
NM_032588	TRIM63	tripartite motif containing 63(TRIM63)	chr1	26406280	26406827	140.38	Intergenic	-12428
NR_002925	FMO9P	flavin containing monooxygenase 9 pseudogene(FMO9P)	chr1	166585336	166585840	173.1	intron (NR_002925, intron 3 of 6)	12435
NM_021229	NTN4	netrin 4(NTN4)	chr12	96196762	96197208	67.73	Intergenic	-12449
NM_003359	UGDH	UDP-glucose 6-dehydrogenase(UGDH)	chr4	39516420	39517101	128.37	intron (NM_001184701, intron 1 of 10)	12458
NR_104454	TMEM14B	transmembrane protein 14B(TMEM14B)	chr6	10760286	10760650	54.43	TTS (NM_001286489)	12476
NM_024918	dsn1	DSN1 homolog, MIS12 kinetochore complex component(DSN1)	chr20	35389449	35389892	56.15	intron (NM_001145318, intron 5 of 9)	12484
NM_000676	ADORA2B	adenosine A2b receptor(ADORA2B)	chr17	15860469	15860964	160.62	intron (NM_000676, intron 1 of 1)	12485
NR_045555	ENPP2	ectonucleotide pyrophosphatase/phosphodiesterase 2(ENPP2)	chr8	120592394	120593129	357.84	intron (NR_045555, intron 7 of 13)	12487
NR_026949	EWSAT1	Ewing sarcoma associated transcript 1(EWSAT1)	chr15	69385468	69385899	104.3	intron (NR_026949, intron 3 of 3)	12493
NM_001912	ctsl	cathepsin L(CTSL)	chr9	90328202	90328751	200.92	Intergenic	-12498
NR_125841	LINC01564	long intergenic non-protein coding RNA 1564(LINC01564)	chr6	53480238	53481120	800.96	Intergenic	-12499
NM_058230	ZNF354B	zinc finger protein 354B(ZNF354B)	chr5	178299156	178299793	152.04	intron (NM_058230, intron 4 of 4)	12520
NM_181501	ITGA1	integrin subunit alpha 1(ITGA1)	chr5	52096355	52096962	176.92	exon (NM_015946, exon 2 of 3)	12522
NR_045106	VWA9	von Willebrand factor A domain containing 9(VWA9)	chr15	65890602	65891322	237.97	intron (NR_045104, intron 5 of 11)	12524
NM_001008727	ZNF121	zinc finger protein 121(ZNF121)	chr19	9707482	9707990	67.39	Intergenic	-12527
NM_139343	BIN1	bridging integrator 1(BIN1)	chr2	127852188	127852551	61.25	intron (NM_004305, intron 1 of 14)	12534
NR_125932	LOC102723704	uncharacterized LOC102723704(LOC102723704)	chr4	103710423	103711042	187.59	intron (NR_125932, intron 4 of 4)	12538
NM_001134224	INPP4A	inositol polyphosphate-4-phosphatase type I A(INPP4A)	chr2	99073655	99074100	164.16	intron (NM_001134225, intron 1 of 24)	12556
NM_016612	SLC25A37	solute carrier family 25 member 37(SLC25A37)	chr8	23398712	23399139	64.16	intron (NM_016612, intron 1 of 3)	12562
NR_027336	URAHP	urate (hydroxyiso-) hydrolase, pseudogene(URAHP)	chr16	90126347	90127180	93.07	exon (NM_001098173, exon 9 of 10)	-12572
NM_001077657	SMCO1	single-pass membrane protein with coiled-coil domains 1(SMCO1)	chr3	196254561	196255066	63.39	Intergenic	-12576
NM_001198862	TMEM206	transmembrane protein 206(TMEM206)	chr1	212575503	212575827	66.96	intron (NM_018252, intron 2 of 7)	12578
NR_036192	MIR4309	microRNA 4309(MIR4309)	chr14	103018305	103018824	66.37	Intergenic	12583
NM_005247	FGF3	fibroblast growth factor 3(FGF3)	chr11	69621479	69621737	54.75	Intergenic	12584
NM_024592	SRD5A3	steroid 5 alpha-reductase 3(SRD5A3)	chr4	56224770	56225177	94.33	intron (NM_024592, intron 1 of 4)	12585
NM_016463	CXXC5	CXXC finger protein 5(CXXC5)	chr5	139040647	139041156	163.78	intron (NM_016463, intron 1 of 2)	12600
NR_103795	NFXL1	nuclear transcription factor, X-box binding like 1(NFXL1)	chr4	47929125	47929483	51.12	intron (NR_125879, intron 1 of 2)	-12620
NM_001013848	EXOC6	exocyst complex component 6(EXOC6)	chr10	94581558	94582108	91.68	Intergenic	-12637
NM_014405	CACNG4	calcium voltage-gated channel auxiliary subunit gamma 4(CACNG4)	chr17	64948109	64948573	65.56	Intergenic	-12639
NM_001242630	GFOD1	glucose-fructose oxidoreductase domain containing 1(GFOD1)	chr6	13395483	13395872	56.69	intron (NM_018988, intron 1 of 1)	12692
NR_108027	LINC01484	long intergenic non-protein coding RNA 1484(LINC01484)	chr5	173185656	173186155	91.94	Intergenic	-12693
NM_001282592	SLAMF7	SLAM family member 7(SLAMF7)	chr1	160695887	160696389	109.69	Intergenic	-12709
NR_125393	PAQR9-AS1	PAQR9 antisense RNA 1(PAQR9-AS1)	chr3	142695396	142695851	57.13	intron (NR_125393, intron 2 of 4)	12723
NM_016355	DDX47	DEAD-box helicase 47(DDX47)	chr12	12953313	12953796	78.81	Intergenic	-12726
NR_108081	LINC01176	long intergenic non-protein coding RNA 1176(LINC01176)	chr7	30442884	30443583	218.1	non-coding (NR_108081, exon 3 of 3)	12732
NM_001316968	c5orf30	chromosome 5 open reading frame 30(C5orf30)	chr5	102607468	102608138	273.76	intron (NM_001316968, intron 2 of 2)	12745
NR_046552	RNASEH2B-AS1	RNASEH2B antisense RNA 1(RNASEH2B-AS1)	chr13	51497490	51497771	53.88	intron (NM_024570, intron 1 of 10)	-12782
NM_138788	TMEM45B	transmembrane protein 45B(TMEM45B)	chr11	129698305	129698773	94.63	intron (NM_138788, intron 1 of 5)	12798
NR_046112	LINC01123	long intergenic non-protein coding RNA 1123(LINC01123)	chr2	110757106	110757643	55.29	Intergenic	12817
NM_080614	WFDC3	WAP four-disulfide core domain 3(WFDC3)	chr20	44407434	44408006	128.64	intron (NM_080614, intron 4 of 6)	12827
NR_126580	AGAP7P	ArfGAP with GTPase domain, ankyrin repeat and PH domain 7, pseudogene(AGAP7P)	chr10	51498962	51499376	67.35	intron (NM_001290117, intron 6 of 6)	-12842
NM_018351	FGD6	FYVE, RhoGEF and PH domain containing 6(FGD6)	chr12	95598182	95598611	100.12	intron (NM_018351, intron 2 of 20)	12844
NM_173039	AQP11	aquaporin 11(AQP11)	chr11	77313197	77313859	234.73	intron (NM_173039, intron 1 of 2)	12848
NR_045617	SMPX	small muscle protein, X-linked(SMPX)	chrX	21788811	21789464	205.26	Intergenic	-12859
NM_002977	SCN9A	sodium voltage-gated channel alpha subunit 9(SCN9A)	chr2	167245212	167245512	58.27	Intergenic	-12865
NM_001127173	CADM3	cell adhesion molecule 3(CADM3)	chr1	159154008	159154580	210.95	intron (NM_001127173, intron 1 of 8)	12880
NM_001077710	FAM110C	family with sequence similarity 110 member C(FAM110C)	chr2	33432	33982	200.64	Intergenic	12881
NR_104152	CASC17	cancer susceptibility candidate 17 (non-protein coding)(CASC17)	chr17	69185195	69185668	51.5	intron (NR_104152, intron 1 of 3)	12889
NR_046853	HM13-AS1	HM13 antisense RNA 1(HM13-AS1)	chr20	30147757	30148581	417.09	intron (NM_178580, intron 9 of 12)	12897
NM_197958	LARP6	La ribonucleoprotein domain family member 6(LARP6)	chr15	71159275	71159729	88.27	intron (NM_001284357, intron 1 of 16)	-12898
NM_000693	ALDH1A3	aldehyde dehydrogenase 1 family member A3(ALDH1A3)	chr15	101406665	101407322	219.51	Intergenic	-12904
NM_002149	HPCAL1	hippocalcin like 1(HPCAL1)	chr2	10429908	10430342	63.59	Intergenic	-12905
NM_145006	SUSD3	sushi domain containing 3(SUSD3)	chr9	95833618	95834139	67.59	intron (NM_001287005, intron 2 of 5)	12908
NM_001293298	cemip	cell migration inducing hyaluronan binding protein(CEMIP)	chr15	81058476	81059055	66.95	Intergenic	-12919
NM_213606	SLC16A12	solute carrier family 16 member 12(SLC16A12)	chr10	91282103	91282656	105.42	intron (NM_213606, intron 2 of 7)	12934
NM_005186	CAPN1	calpain 1(CAPN1)	chr11	64961997	64962480	55.35	intron (NM_005186, intron 10 of 21)	12934
NM_001263	cds1	CDP-diacylglycerol synthase 1(CDS1)	chr4	85490860	85491371	176.08	Intergenic	-12942
NR_002894	MFSD14C	major facilitator superfamily domain containing 14C(MFSD14C)	chr9	99762604	99763111	84.06	intron (NR_002894, intron 1 of 4)	13005
NR_108097	LINC01108	long intergenic non-protein coding RNA 1108(LINC01108)	chr6	14272457	14272894	87.56	Intergenic	13010
NM_032558	MFSD14B	major facilitator superfamily domain containing 14B(MFSD14B)	chr9	97149637	97150052	91.27	intron (NM_032558, intron 1 of 11)	13011
NM_145055	C18orf25	chromosome 18 open reading frame 25(C18orf25)	chr18	43766746	43767262	97.42	intron (NM_001008239, intron 1 of 3)	13016
NM_014319	lemd3	LEM domain containing 3(LEMD3)	chr12	65550036	65550588	113	Intergenic	-13039
NM_001159542	POU5F1B	POU class 5 homeobox 1B(POU5F1B)	chr8	128440763	128441061	53.56	intron (NR_117100, intron 4 of 5)	13055
NM_022146	NPFFR1	neuropeptide FF receptor 1(NPFFR1)	chr10	72056301	72056712	84.64	Intergenic	-13056
NM_002843	PTPRJ	protein tyrosine phosphatase, receptor type J(PTPRJ)	chr11	48014923	48015436	159.33	intron (NM_002843, intron 1 of 24)	13069
NR_037774	#N/A	#N/A	chr10	17698867	17699533	95.57	intron (NR_037774, intron 1 of 11)	13076
NM_018427	RRN3	RRN3 homolog, RNA polymerase I transcription factor(RRN3)	chr16	15174915	15175307	66.93	intron (NM_001301064, intron 7 of 16)	13081
NM_174932	BPIFC	BPI fold containing family C(BPIFC)	chr22	32840030	32840527	135.05	intron (NM_174932, intron 5 of 14)	13095
NM_001128303	lacc1	laccase domain containing 1(LACC1)	chr13	44440038	44440550	127.5	intron (NM_144974, intron 4 of 6)	-13126
NM_001109977	FAM160A1	family with sequence similarity 160 member A1(FAM160A1)	chr4	152317081	152317453	63.19	Intergenic	-13131
NR_049849	MIR5584	microRNA 5584(MIR5584)	chr1	44997765	44998292	224.56	intron (NM_018150, intron 2 of 14)	-13137
NM_152470	RNF165	ring finger protein 165(RNF165)	chr18	43900742	43901354	275.64	Intergenic	-13139
NR_003369	RRN3P2	RRN3 homolog, RNA polymerase I transcription factor pseudogene 2(RRN3P2)	chr16	29072740	29073304	119.22	Intergenic	-13141
NM_001417	EIF4B	eukaryotic translation initiation factor 4B(EIF4B)	chr12	53386321	53387469	138.45	Intergenic	-13147
NM_001159629	SLC27A2	solute carrier family 27 member 2(SLC27A2)	chr15	50461018	50461435	54.62	Intergenic	-13167
NM_001145658	RAP1GAP	RAP1 GTPase activating protein(RAP1GAP)	chr1	21964747	21965565	243.86	intron (NM_002885, intron 2 of 24)	13192
NM_012156	EPB41L1	erythrocyte membrane protein band 4.1 like 1(EPB41L1)	chr20	34755653	34756111	186.57	intron (NM_012156, intron 1 of 21)	13220
NM_001309242	MYO15B	myosin XVB(MYO15B)	chr17	73596814	73597907	50.35	intron (NM_001309242, intron 13 of 62)	13221
NM_024322	CENPO	centromere protein O(CENPO)	chr2	25029201	25029977	162.94	intron (NM_024322, intron 3 of 7)	13258
NM_006804	STARD3	StAR related lipid transfer domain containing 3(STARD3)	chr17	37806316	37806910	191.36	intron (NM_006804, intron 1 of 14)	13280
NM_001301013	EYA4	EYA transcriptional coactivator and phosphatase 4(EYA4)	chr6	133575612	133576230	83.45	intron (NM_172105, intron 1 of 19)	13284
[truncated: 3,685 more rows]

## Sheet: TSS ± 2kb sites
Table S2-2. The genomic loci within 2 kb from transcription start sites recognized by NRF1 in HCT116 celles treated with MG132 in ChIP-sequencing analysis.
Nearest PromoterID	Gene symbol	Description	Chr	Start	End	Peak Score	Annotation	Distance to TSS
NM_001282688	SECISBP2	SECIS binding protein 2(SECISBP2)	chr9	91933165	91933612	69.21	promoter-TSS (NM_001282690)	0
NR_031747	MIR2110	microRNA 2110(MIR2110)	chr10	115933649	115934228	57.61	promoter-TSS (NR_031747)	0
NM_001001503	NDUFV3	NADH:ubiquinone oxidoreductase subunit V3(NDUFV3)	chr21	44313232	44313525	50.16	promoter-TSS (NM_021075)	0
NM_001199562	PLA2G6	phospholipase A2 group VI(PLA2G6)	chr22	38577509	38578162	181.87	promoter-TSS (NM_001004426)	1
NM_015459	ATL3	atlastin GTPase 3(ATL3)	chr11	63439019	63439388	59.03	promoter-TSS (NM_015459)	-1
NM_007051	FAF1	Fas associated factor 1(FAF1)	chr1	51425625	51426241	268.22	promoter-TSS (NM_007051)	3
NM_001242537	MFSD11	major facilitator superfamily domain containing 11(MFSD11)	chr17	74733181	74733978	718.64	promoter-TSS (NM_001195427)	-4
NM_001042466	PSAP	prosaposin(PSAP)	chr10	73610794	73611378	120.84	promoter-TSS (NM_002778)	-4
NM_020745	AARS2	alanyl-tRNA synthetase 2, mitochondrial(AARS2)	chr6	44280831	44281303	60.82	promoter-TSS (NM_020745)	-4
NM_001007245	IFRD1	interferon related developmental regulator 1(IFRD1)	chr7	112062847	112063541	403.49	promoter-TSS (NM_001197080)	-5
NM_001199629	MYL6B	myosin light chain 6B(MYL6B)	chr12	56546021	56546397	54.54	promoter-TSS (NM_001199629)	5
NM_025258	VWA7	von Willebrand factor A domain containing 7(VWA7)	chr6	31744869	31745361	79.1	promoter-TSS (NM_025258).2	-7
NM_013322	SNX10	sorting nexin 10(SNX10)	chr7	26331298	26331746	73.43	promoter-TSS (NM_001199835)	7
NM_001018136	NME1-NME2	NME1-NME2 readthrough(NME1-NME2)	chr17	49230555	49231224	126.84	promoter-TSS (NM_000269)	-8
NM_001267828	ZNF839	zinc finger protein 839(ZNF839)	chr14	102785421	102785834	62.83	promoter-TSS (NM_018335)	-8
NM_001168222	TBC1D17	TBC1 domain family member 17(TBC1D17)	chr19	50379960	50381422	255.25	promoter-TSS (NM_001168222)	9
NM_030882	APOL2	apolipoprotein L2(APOL2)	chr22	36635516	36635883	104.02	promoter-TSS (NM_030882)	-10
NM_014613	FAF2	Fas associated factor family member 2(FAF2)	chr5	175875200	175875532	74.07	promoter-TSS (NM_014613)	10
NM_001633	AMBP	alpha-1-microglobulin/bikunin precursor(AMBP)	chr9	116840584	116840941	57.47	promoter-TSS (NM_001633)	-10
NM_006267	RANBP2	RAN binding protein 2(RANBP2)	chr2	109335691	109336206	123.67	promoter-TSS (NM_006267)	11
NM_144567	ANGEL2	angel homolog 2(ANGEL2)	chr1	213188956	213189452	160.34	promoter-TSS (NM_001300757)	13
NM_138369	BOD1	biorientation of chromosomes in cell division 1(BOD1)	chr5	173043447	173043912	77.48	promoter-TSS (NM_001159651)	-13
NM_134444	NLRP4	NLR family pyrin domain containing 4(NLRP4)	chr19	56347720	56348194	70.44	promoter-TSS (NM_134444)	13
NM_001135734	ZNF384	zinc finger protein 384(ZNF384)	chr12	6798433	6799015	120.84	promoter-TSS (NM_133476)	14
NM_001105562	UBE4B	ubiquitination factor E4B(UBE4B)	chr1	10092782	10093273	75.81	promoter-TSS (NM_001105562)	-14
NM_001195479	TFG	TRK-fused gene(TFG)	chr3	100427920	100428402	73.88	promoter-TSS (NM_001195479)	-14
NM_001292054	TBC1D19	TBC1 domain family member 19(TBC1D19)	chr4	26585244	26585817	130.26	promoter-TSS (NM_001292054)	-16
NM_001168374	KIAA0319	KIAA0319(KIAA0319)	chr6	24646173	24646561	67.65	promoter-TSS (NM_014809)	16
NM_003543	Hist1h4h	histone cluster 1 H4 family member h(HIST1H4H)	chr6	26285540	26285882	52.92	promoter-TSS (NM_003543)	16
NM_004832	GSTO1	glutathione S-transferase omega 1(GSTO1)	chr10	106014198	106014771	50.25	promoter-TSS (NM_004832)	16
NM_003747	TNKS	tankyrase(TNKS)	chr8	9413216	9413708	80.48	promoter-TSS (NM_003747)	17
NM_001245004	nfic	nuclear factor I C(NFIC)	chr19	3366372	3366792	71.17	promoter-TSS (NM_005597)	17
NM_005471	GNPDA1	glucosamine-6-phosphate deaminase 1(GNPDA1)	chr5	141392436	141392839	63.81	promoter-TSS (NM_005471)	-17
NM_001195104	GSR	glutathione-disulfide reductase(GSR)	chr8	30585137	30585799	541.71	promoter-TSS (NM_001195104)	18
NM_015029	POP1	POP1 homolog, ribonuclease P/MRP subunit(POP1)	chr8	99129801	99130298	87.09	promoter-TSS (NM_005836)	-19
NM_032667	BSCL2	BSCL2, seipin lipid droplet biogenesis associated(BSCL2)	chr11	62473634	62473978	54.68	promoter-TSS (NM_032667)	-19
NR_125730	RNU6-2	RNA, U6 small nuclear 2(RNU6-2)	chr15	68132074	68132652	154.26	promoter-TSS (NR_125730).5	20
NR_125970	LOC101928977	uncharacterized LOC101928977(LOC101928977)	chr1	116519694	116520141	71.17	promoter-TSS (NR_125970)	-20
NM_012289	KEAP1	kelch like ECH associated protein 1(KEAP1)	chr19	10613128	10613876	648.88	promoter-TSS (NM_012289)	-21
NR_027451	NORAD	non-coding RNA activated by DNA damage(NORAD)	chr20	34638459	34639263	564.01	promoter-TSS (NR_027451)	21
NM_002798	PSMB6	proteasome subunit beta 6(PSMB6)	chr17	4699087	4699749	296.08	promoter-TSS (NM_002798)	-21
NM_004632	DAP3	death associated protein 3(DAP3)	chr1	155658662	155659150	78.51	promoter-TSS (NM_001199850)	21
NM_001160094	ACOT13	acyl-CoA thioesterase 13(ACOT13)	chr6	24666908	24667667	125.54	promoter-TSS (NM_001160094)	24
NM_001098523	HTATIP2	HIV-1 Tat interactive protein 2(HTATIP2)	chr11	20385236	20386189	467.67	promoter-TSS (NM_001098523)	25
NM_006331	EMG1	EMG1, N1-specific pseudouridine methyltransferase(EMG1)	chr12	7079673	7080266	126.32	promoter-TSS (NM_001267700)	25
NM_021237	SELENOK	selenoprotein K(SELENOK)	chr3	53925730	53926198	91	promoter-TSS (NM_021237)	25
NM_001258393	CLPB	ClpB homolog, mitochondrial AAA ATPase chaperonin(CLPB)	chr11	72145391	72146013	270.99	promoter-TSS (NM_001258393)	26
NR_039634	MIR4435-1	microRNA 4435-1(MIR4435-1)	chr2	87928923	87929572	280.97	promoter-TSS (NR_039636).2	-27
NM_001035534	FAM129B	family with sequence similarity 129 member B(FAM129B)	chr9	130340899	130341728	106.55	promoter-TSS (NM_001035534)	-27
NR_110434	RTCA-AS1	RTCA antisense RNA 1(RTCA-AS1)	chr1	100731513	100732002	81.08	promoter-TSS (NM_001130841)	-27
NM_001256008	PNPLA8	patatin like phospholipase domain containing 8(PNPLA8)	chr7	108166568	108166903	72.96	promoter-TSS (NM_001256009)	27
NM_001199179	ATP2C1	ATPase secretory pathway Ca2+ transporting 1(ATP2C1)	chr3	130612615	130613001	54.28	promoter-TSS (NM_001199183)	-27
NR_046570	ABCC5-AS1	ABCC5 antisense RNA 1(ABCC5-AS1)	chr3	183723797	183724512	412.15	promoter-TSS (NR_046570)	28
NM_014330	PPP1R15A	protein phosphatase 1 regulatory subunit 15A(PPP1R15A)	chr19	49375420	49375822	54.28	promoter-TSS (NM_014330)	-28
NM_001146160	TATDN1	TatD DNase domain containing 1(TATDN1)	chr8	125550941	125551660	251.98	promoter-TSS (NM_005005)	29
NM_001252152	SLC39A9	solute carrier family 39 member 9(SLC39A9)	chr14	69864871	69865379	87.61	promoter-TSS (NM_004450)	29
NM_001136232	SEC13	SEC13 homolog, nuclear pore and COPII coat complex component(SEC13)	chr3	10362446	10362944	89.23	promoter-TSS (NM_001136232)	30
NR_034040	LGALS8-AS1	LGALS8 antisense RNA 1(LGALS8-AS1)	chr1	236687615	236688061	63.33	promoter-TSS (NR_034040)	-30
NM_024345	DCAF10	DDB1 and CUL4 associated factor 10(DCAF10)	chr9	37800625	37801002	56.21	promoter-TSS (NM_024345)	30
NM_134425	SLC26A1	solute carrier family 26 member 1(SLC26A1)	chr4	986913	987605	182.47	promoter-TSS (NM_213613)	-31
NM_006938	SNRPD1	small nuclear ribonucleoprotein D1 polypeptide(SNRPD1)	chr18	19192024	19192498	54.47	promoter-TSS (NM_006938)	31
NR_106721	MIR6073	microRNA 6073(MIR6073)	chr11	15990817	15991453	201.72	promoter-TSS (NR_106721)	32
NM_003170	SUPT6H	SPT6 homolog, histone chaperone(SUPT6H)	chr17	26989051	26989618	111.76	promoter-TSS (NM_006923)	32
NM_004446	EPRS	glutamyl-prolyl-tRNA synthetase(EPRS)	chr1	220219886	220220179	59.45	promoter-TSS (NM_004446)	-32
NR_045962	KRT8	keratin 8(KRT8)	chr12	53343423	53343814	51.29	promoter-TSS (NM_001256293)	32
NM_003302	TRIP6	thyroid hormone receptor interactor 6(TRIP6)	chr7	100464665	100465169	122.61	promoter-TSS (NM_003302)	-33
NM_001292030	TTC39C	tetratricopeptide repeat domain 39C(TTC39C)	chr18	21693013	21693555	102.78	promoter-TSS (NM_001292030)	-33
NM_004888	ATP6V1G1	ATPase H+ transporting V1 subunit G1(ATP6V1G1)	chr9	117349739	117350178	76.93	promoter-TSS (NM_004888)	-36
NM_001316772	GARS	glycyl-tRNA synthetase(GARS)	chr7	30634120	30634656	205.43	promoter-TSS (NM_001316772)	37
NM_147202	FAM219A	family with sequence similarity 219 member A(FAM219A)	chr9	34458164	34458890	418.76	promoter-TSS (NM_001281428)	41
NM_030938	VMP1	vacuole membrane protein 1(VMP1)	chr17	57784525	57785119	266.31	promoter-TSS (NM_030938)	-41
NR_132119	GTF2IP20	general transcription factor IIi pseudogene 20(GTF2IP20)	chr1	224180073	224180538	129.64	promoter-TSS (NR_132119)	41
NR_002579	SNORD74	small nucleolar RNA, C/D box 74(SNORD74)	chr1	173836584	173837100	71.32	promoter-TSS (NR_003941)	41
NR_026704	VTRNA1-2	vault RNA 1-2(VTRNA1-2)	chr5	140098190	140098749	289.56	promoter-TSS (NR_026704)	-42
NM_013375	ABT1	activator of basal transcription 1(ABT1)	chr6	26596873	26597385	81.88	promoter-TSS (NM_013375)	-42
NR_038955	LINC00963	long intergenic non-protein coding RNA 963(LINC00963)	chr9	132250760	132251202	59.5	promoter-TSS (NR_038955)	42
NM_032940	POLR2C	RNA polymerase II subunit C(POLR2C)	chr16	57496352	57496835	52.05	promoter-TSS (NM_032940)	42
NR_026592	BMS1P4	BMS1, ribosome biogenesis factor pseudogene 4(BMS1P4)	chr10	75489944	75490515	102.66	promoter-TSS (NR_026592)	43
NM_145206	VTI1A	vesicle transport through interaction with t-SNAREs 1A(VTI1A)	chr10	114206472	114207127	64.16	promoter-TSS (NM_145206)	43
NR_110067	LOC101927021	uncharacterized LOC101927021(LOC101927021)	chr7	1199696	1200412	307.41	promoter-TSS (NM_182491)	44
NR_046220	KLHL7-AS1	KLHL7 antisense RNA 1 (head to head)(KLHL7-AS1)	chr7	23145034	23145522	94.24	promoter-TSS (NR_046220)	44
NM_004849	ATG5	autophagy related 5(ATG5)	chr6	106773453	106773850	57.99	promoter-TSS (NM_004849)	44
NM_177966	PDE12	phosphodiesterase 12(PDE12)	chr3	57541794	57542080	55	promoter-TSS (NM_177966)	-44
NM_001102421	ZFAND5	zinc finger AN1-type containing 5(ZFAND5)	chr9	74979868	74980366	281.88	promoter-TSS (NM_001102420)	46
NM_001164346	ZBTB20	zinc finger and BTB domain containing 20(ZBTB20)	chr3	114343551	114344128	354.66	promoter-TSS (NM_001164347)	-47
NM_001284303	TBC1D22A	TBC1 domain family member 22A(TBC1D22A)	chr22	47158194	47158738	218.1	promoter-TSS (NM_014346)	-48
NM_004968	ICA1	islet cell autoantigen 1(ICA1)	chr7	8302057	8302523	59.55	promoter-TSS (NM_001136020)	-48
NM_080489	SDCBP2	syndecan binding protein 2(SDCBP2)	chr20	1309563	1310096	96.99	promoter-TSS (NM_080489)	50
NR_037193	SLC3A2	solute carrier family 3 member 2(SLC3A2)	chr11	62648980	62649463	82.96	promoter-TSS (NR_037193)	50
NM_002874	RAD23B	RAD23 homolog B, nucleotide excision repair protein(RAD23B)	chr9	110045168	110045968	520.94	promoter-TSS (NM_002874)	51
NM_020869	DCDC5	doublecortin domain containing 5(DCDC5)	chr11	31013932	31014432	103.81	promoter-TSS (NM_020869)	51
NR_040047	SDCBP2-AS1	SDCBP2 antisense RNA 1(SDCBP2-AS1)	chr20	1305814	1306263	77.61	promoter-TSS (NR_040049)	51
NM_020696	KIAA1143	KIAA1143(KIAA1143)	chr3	44802925	44803319	58	promoter-TSS (NM_020696)	51
NM_019852	mettl3	methyltransferase like 3(METTL3)	chr14	21979162	21979768	106.2	promoter-TSS (NM_019852)	52
NM_001037330	TRIM16L	tripartite motif containing 16-like(TRIM16L)	chr17	18624983	18625716	431.35	promoter-TSS (NM_001037330)	-53
NM_016470	OSER1	oxidative stress responsive serine rich 1(OSER1)	chr20	42839146	42839840	268.87	promoter-TSS (NM_016470)	53
NM_005614	RHEB	Ras homolog enriched in brain(RHEB)	chr7	151216585	151217325	275.38	promoter-TSS (NM_005614)	55
NR_125982	LOC101929541	uncharacterized LOC101929541(LOC101929541)	chr1	212407723	212408322	221.57	promoter-TSS (NR_125982)	56
NM_032711	MAFG	MAF bZIP transcription factor G(MAFG)	chr17	79881055	79881948	1022.83	promoter-TSS (NM_032711)	-57
NM_018310	BRF2	BRF2, RNA polymerase III transcription initiation factor 50 kDa subunit(BRF2)	chr8	37706999	37707750	484.62	promoter-TSS (NM_018310)	57
NM_002756	MAP2K3	mitogen-activated protein kinase kinase 3(MAP2K3)	chr17	21191209	21191602	86.57	promoter-TSS (NM_002756)	57
NM_001170721	BCAR1	BCAR1, Cas family scaffolding protein(BCAR1)	chr16	75272872	75273203	55.3	promoter-TSS (NM_001170721)	-57
NR_003042	Snord45c	small nucleolar RNA, C/D box 45C(SNORD45C)	chr1	76252669	76252959	52.28	promoter-TSS (NR_002749)	57
NR_003063	TUBA4B	tubulin alpha 4b(TUBA4B)	chr2	220117791	220118255	62.65	promoter-TSS (NR_003063)	58
NR_103549	LUCAT1	lung cancer associated transcript 1 (non-protein coding)(LUCAT1)	chr5	90609950	90610609	241.51	promoter-TSS (NR_103548)	-60
NM_001256766	TMEM161A	transmembrane protein 161A(TMEM161A)	chr19	19248995	19249504	280.55	promoter-TSS (NM_001256766)	61
NM_001300728	ATMIN	ATM interactor(ATMIN)	chr16	81070371	81071082	78.07	promoter-TSS (NM_001300728)	-61
NR_109855	LINC-PINT	long intergenic non-protein coding RNA, p53 induced transcript(LINC-PINT)	chr7	130794262	130795212	665.67	promoter-TSS (NM_001145354)	-62
NM_001242675	AHCYL1	adenosylhomocysteinase like 1(AHCYL1)	chr1	110546277	110546988	270.53	promoter-TSS (NM_001242676)	62
NM_004073	PLK3	polo like kinase 3(PLK3)	chr1	45265595	45266076	96.48	promoter-TSS (NM_004073)	-62
NM_001270733	BCL2L13	BCL2 like 13(BCL2L13)	chr22	18189213	18189761	123.02	promoter-TSS (NM_001270733)	63
NM_004953	EIF4G1	eukaryotic translation initiation factor 4 gamma 1(EIF4G1)	chr3	184037823	184038253	79.69	promoter-TSS (NM_004953)	-63
NM_172070	UBR3	ubiquitin protein ligase E3 component n-recognin 3 (putative)(UBR3)	chr2	170683827	170684342	110.34	promoter-TSS (NM_172070)	66
NR_003677	MCTS2P	malignant T-cell amplified sequence 2, pseudogene(MCTS2P)	chr20	30134870	30135368	74.59	promoter-TSS (NR_003677)	-66
NM_019044	CCDC93	coiled-coil domain containing 93(CCDC93)	chr2	118771551	118772059	58.09	promoter-TSS (NM_019044)	-66
NM_021133	RNASEL	ribonuclease L(RNASEL)	chr1	182558109	182558546	72.31	promoter-TSS (NM_021133)	67
NM_031901	MRPS21	mitochondrial ribosomal protein S21(MRPS21)	chr1	150266018	150266372	57.38	promoter-TSS (NM_018997)	-67
NM_001660	ARF4	ADP ribosylation factor 4(ARF4)	chr3	57582947	57583620	121.01	promoter-TSS (NM_001660)	-68
NM_012252	TFEC	transcription factor EC(TFEC)	chr7	115670729	115671141	57.19	promoter-TSS (NM_012252)	-68
NR_028024	CREBZF	CREB/ATF bZIP transcription factor(CREBZF)	chr11	85375749	85376753	429.8	promoter-TSS (NR_028027)	-69
NR_125961	LOC101927765	uncharacterized LOC101927765(LOC101927765)	chr1	234508971	234509566	96.99	promoter-TSS (NM_001012985)	71
NM_174909	TMEM167A	transmembrane protein 167A(TMEM167A)	chr5	82372914	82373489	66.39	promoter-TSS (NM_022550)	71
NM_001302632	CAPNS1	calpain small subunit 1(CAPNS1)	chr19	36630741	36631176	52.02	promoter-TSS (NM_001302632)	-71
NM_014480	ZNF544	zinc finger protein 544(ZNF544)	chr19	58739912	58740372	87.57	promoter-TSS (NM_014480)	72
NR_027449	TBC1D15	TBC1 domain family member 15(TBC1D15)	chr12	72233304	72233817	117	promoter-TSS (NM_022771)	73
NM_017676	GIN1	gypsy retrotransposon integrase 1(GIN1)	chr5	102455461	102456078	67.74	promoter-TSS (NM_001281471)	73
NM_015710	GLTSCR2	glioma tumor suppressor candidate region gene 2(GLTSCR2)	chr19	48248532	48248908	60.45	promoter-TSS (NM_015710)	-73
NM_001190823	SMAD7	SMAD family member 7(SMAD7)	chr18	46469069	46469436	67.88	promoter-TSS (NM_001190823)	-75
NM_014641	MDC1	mediator of DNA damage checkpoint 1(MDC1)	chr6	30685238	30685831	212.62	promoter-TSS (NM_014641).7	-76
NM_001270686	josd2	Josephin domain containing 2(JOSD2)	chr19	51014268	51014716	60.68	promoter-TSS (NM_138334)	-76
NM_001127216	GFI1	growth factor independent 1 transcriptional repressor(GFI1)	chr1	92951315	92951789	55.17	promoter-TSS (NM_001127216)	76
NM_201380	PLEC	plectin(PLEC)	chr8	145024834	145025409	100.58	promoter-TSS (NM_201380)	-77
NM_001278292	ZNF3	zinc finger protein 3(ZNF3)	chr7	99679179	99679750	99.17	promoter-TSS (NM_032924)	-77
NM_001282436	BLOC1S2	biogenesis of lysosomal organelles complex 1 subunit 2(BLOC1S2)	chr10	102045832	102046950	634.48	promoter-TSS (NM_173809)	78
NR_026791	HCG27	HLA complex group 27 (non-protein coding)(HCG27)	chr6	31165190	31165728	133.31	promoter-TSS (NR_026791)	-78
NM_017647	FTSJ3	FtsJ homolog 3(FTSJ3)	chr17	61904540	61905365	330.95	promoter-TSS (NM_001199163)	79
NM_033647	HELB	DNA helicase B(HELB)	chr12	66696109	66696720	58.33	promoter-TSS (NM_033647)	79
NM_001024855	ZNF197	zinc finger protein 197(ZNF197)	chr3	44666408	44666772	50.84	promoter-TSS (NM_006991)	79
NM_001799	CDK7	cyclin dependent kinase 7(CDK7)	chr5	68530274	68530811	108.78	promoter-TSS (NM_001799)	-80
NM_001256405	KDM2A	lysine demethylase 2A(KDM2A)	chr11	67007268	67007907	257.15	promoter-TSS (NM_001256405)	81
NM_012265	RHBDD3	rhomboid domain containing 3(RHBDD3)	chr22	29663580	29664087	254.98	promoter-TSS (NM_005243)	81
NM_001039675	UNC45A	unc-45 myosin chaperone A(UNC45A)	chr15	91473157	91473826	140.42	promoter-TSS (NM_001039675)	81
NR_027051	THAP7-AS1	THAP7 antisense RNA 1(THAP7-AS1)	chr22	21355765	21356493	303.41	promoter-TSS (NR_027052)	-82
NM_001201576	PLSCR3	phospholipid scramblase 3(PLSCR3)	chr17	7297994	7298494	53.39	promoter-TSS (NM_020360)	-82
NM_012328	DNAJB9	DnaJ heat shock protein family (Hsp40) member B9(DNAJB9)	chr7	108209835	108210377	192.17	promoter-TSS (NM_182529)	-83
NM_019000	fam134b	family with sequence similarity 134 member B(FAM134B)	chr5	16508923	16509457	124.59	promoter-TSS (NM_019000)	-83
NM_001291879	TACC2	transforming acidic coiled-coil containing protein 2(TACC2)	chr10	123872173	123872770	91.68	promoter-TSS (NM_001291879)	-83
NM_001193314	VIPAS39	VPS33B interacting protein, apical-basolateral polarity regulator, spe-39 homolog(VIPAS39)	chr14	77923868	77924266	96.07	promoter-TSS (NM_001193317)	-84
NM_000852	GSTP1	glutathione S-transferase pi 1(GSTP1)	chr11	67350808	67351497	428.42	promoter-TSS (NM_000852)	86
NM_001282691	LRRFIP2	LRR binding FLII interacting protein 2(LRRFIP2)	chr3	37216528	37217061	73.91	promoter-TSS (NM_006309)	-88
NM_001261444	GNAL	G protein subunit alpha L(GNAL)	chr18	11856984	11857712	331	promoter-TSS (NM_001261444)	-89
NM_001030007	AP1G1	adaptor related protein complex 1 gamma 1 subunit(AP1G1)	chr16	71842545	71843229	243.53	promoter-TSS (NM_001128)	89
NM_001199779	PSMB2	proteasome subunit beta 2(PSMB2)	chr1	36106707	36107415	283.76	promoter-TSS (NM_001199779)	91
NM_001171993	HPD	4-hydroxyphenylpyruvate dioxygenase(HPD)	chr12	122326187	122326663	108.16	promoter-TSS (NM_001171993)	92
NM_182981	OSGIN1	oxidative stress induced growth inhibitor 1(OSGIN1)	chr16	83986400	83987068	449.43	promoter-TSS (NM_182981)	-93
NM_001305456	MED20	mediator complex subunit 20(MED20)	chr6	41888555	41888993	51.97	promoter-TSS (NM_004053)	-93
NM_005973	PRCC	papillary renal cell carcinoma (translocation-associated)(PRCC)	chr1	156737079	156737658	77.74	promoter-TSS (NM_005973)	94
NR_046851	ZNRF3-AS1	ZNRF3 antisense RNA 1(ZNRF3-AS1)	chr22	29427317	29427802	153.64	promoter-TSS (NR_046851)	-95
NM_001198806	MSANTD3	Myb/SANT DNA binding domain containing 3(MSANTD3)	chr9	103191459	103191943	115.06	promoter-TSS (NM_001198806)	-95
NM_152990	PXT1	peroxisomal, testis specific 1(PXT1)	chr6	36410527	36410998	61.38	promoter-TSS (NM_152990)	-96
NR_073428	CWC25	CWC25 spliceosome associated protein homolog(CWC25)	chr17	36981291	36982111	345.97	promoter-TSS (NR_039880)	-98
NM_015412	NEPRO	nucleolus and neural progenitor protein(NEPRO)	chr3	112738222	112738691	75.56	promoter-TSS (NR_027794)	99
NM_004751	GCNT3	glucosaminyl (N-acetyl) transferase 3, mucin type(GCNT3)	chr15	59903873	59904294	85.99	5' UTR (NM_004751, exon 1 of 3)	101
NM_001082534	CA10	carbonic anhydrase 10(CA10)	chr17	50237129	50237423	54.28	promoter-TSS (NM_001082533)	101
NR_125730	RNU6-2	RNA, U6 small nuclear 2(RNU6-2)	chr19	893407	893763	51.21	promoter-TSS (NM_005481)	101
NR_104194	PSMB3	proteasome subunit beta 3(PSMB3)	chr17	36908537	36909192	223.26	promoter-TSS (NR_104195)	-102
NM_001909	CTSD	cathepsin D(CTSD)	chr11	1784836	1785404	115.67	5' UTR (NM_001909, exon 1 of 9)	102
NM_001307977	WDR74	WD repeat domain 74(WDR74)	chr11	62606884	62607175	52.96	exon (NM_001307977, exon 1 of 10)	102
NM_002809	PSMD3	proteasome 26S subunit, non-ATPase 3(PSMD3)	chr17	38136745	38137504	641.96	5' UTR (NM_002809, exon 1 of 12)	103
NM_182729	TXNRD1	thioredoxin reductase 1(TXNRD1)	chr12	104680115	104681012	431.99	5' UTR (NM_182743, exon 1 of 14)	103
NM_017599	VEZT	vezatin, adherens junctions transmembrane protein(VEZT)	chr12	95611332	95611918	118.49	promoter-TSS (NM_018351)	103
NM_016060	MED31	mediator complex subunit 31(MED31)	chr17	6554610	6555090	98.38	promoter-TSS (NM_001105520)	104
NM_001083893	STRN3	striatin 3(STRN3)	chr14	31495439	31495983	52.05	promoter-TSS (NM_014574)	-104
NM_001118890	GLRX	glutaredoxin(GLRX)	chr5	95158468	95158898	63.8	promoter-TSS (NM_001118890)	-106
NM_181696	PRDX1	peroxiredoxin 1(PRDX1)	chr1	45987400	45988034	447.87	promoter-TSS (NM_002574)	-107
NM_001286509	SLC35B2	solute carrier family 35 member B2(SLC35B2)	chr6	44225069	44225762	139.58	promoter-TSS (NM_001286520)	-107
NM_000245	MET	MET proto-oncogene, receptor tyrosine kinase(MET)	chr7	116312137	116312568	59.73	promoter-TSS (NM_000245)	-107
NM_001098	ACO2	aconitase 2(ACO2)	chr22	41864983	41865492	109.4	promoter-TSS (NM_032758)	108
NM_021079	NMT1	N-myristoyltransferase 1(NMT1)	chr17	43138482	43139071	157.52	promoter-TSS (NM_024819)	109
NM_183001	SHC1	SHC adaptor protein 1(SHC1)	chr1	154943057	154943608	94.52	promoter-TSS (NM_001130040)	-109
NR_034124	LINC01270	long intergenic non-protein coding RNA 1270(LINC01270)	chr20	48909031	48909704	594.4	non-coding (NR_034124, exon 1 of 5)	110
NM_001270363	RAD23A	RAD23 homolog A, nucleotide excision repair protein(RAD23A)	chr19	13056443	13057034	172.27	non-coding (NR_072976, exon 1 of 8)	110
NR_027701	LINC00346	long intergenic non-protein coding RNA 346(LINC00346)	chr13	111522475	111523057	121.2	promoter-TSS (NR_027701)	-111
NM_004786	TXNL1	thioredoxin like 1(TXNL1)	chr18	54305497	54306117	288.71	non-coding (NR_024546, exon 1 of 9)	113
NM_002802	PSMC1	proteasome 26S subunit, ATPase 1(PSMC1)	chr14	90722661	90723353	224.52	intron (NM_002802, intron 1 of 10)	113
NM_000169	GLA	galactosidase alpha(GLA)	chrX	100662635	100663142	97.23	promoter-TSS (NM_001032393)	113
NM_001167619	MLH1	mutL homolog 1(MLH1)	chr3	37034877	37035434	70.44	promoter-TSS (NM_014805)	-113
NM_001017530	PRR5	proline rich 5(PRR5)	chr22	45072462	45073143	297.1	5' UTR (NM_001198721, exon 1 of 10)	114
NM_002080	GOT2	glutamic-oxaloacetic transaminase 2(GOT2)	chr16	58768102	58768650	174.57	promoter-TSS (NM_002080)	-115
NM_001136035	TRMT1	tRNA methyltransferase 1(TRMT1)	chr19	13227448	13227908	109.54	promoter-TSS (NM_001136035)	-115
NR_132373	PCSK6-AS1	PCSK6 antisense RNA 1(PCSK6-AS1)	chr15	101874358	101874697	54.02	promoter-TSS (NR_132373)	-115
NM_080725	SRXN1	sulfiredoxin 1(SRXN1)	chr20	633752	634513	803.86	promoter-TSS (NM_080725)	-118
NR_027058	SNHG20	small nucleolar RNA host gene 20(SNHG20)	chr17	75084562	75085124	225.11	promoter-TSS (NM_001204410)	118
NM_012381	ORC3	origin recognition complex subunit 3(ORC3)	chr6	88299665	88300141	77.01	promoter-TSS (NM_020320)	118
NR_132380	LINC01596	long intergenic non-protein coding RNA 1596(LINC01596)	chr4	190802304	190802797	425.51	promoter-TSS (NR_132380)	-120
NM_172200	IL15RA	interleukin 15 receptor subunit alpha(IL15RA)	chr10	6019363	6020025	97.49	promoter-TSS (NM_172200)	-120
NR_125730	RNU6-2	RNA, U6 small nuclear 2(RNU6-2)	chr19	1021409	1021873	72.79	promoter-TSS (NM_001033026)	120
NM_001308312	AP4B1	adaptor related protein complex 4 beta 1 subunit(AP4B1)	chr1	114447152	114447696	88.39	promoter-TSS (NM_022836)	121
NM_001312673	PCYT1A	phosphate cytidylyltransferase 1, choline, alpha(PCYT1A)	chr3	196014328	196015163	649.8	promoter-TSS (NM_005017)	-122
NM_001099222	IFT74	intraflagellar transport 74(IFT74)	chr9	26946845	26947532	433	promoter-TSS (NM_001099222)	-122
NM_001282604	PTGES3	prostaglandin E synthase 3(PTGES3)	chr12	57081714	57082425	524.48	promoter-TSS (NR_104219)	123
NM_002793	PSMB1	proteasome subunit beta 1(PSMB1)	chr6	170861938	170862650	299.14	exon (NM_002793, exon 1 of 6)	123
NM_001276319	NOL3	nucleolar protein 3(NOL3)	chr16	67204239	67204809	418.59	TTS (NM_001040667)	124
NR_039634	MIR4435-1	microRNA 4435-1(MIR4435-1)	chr2	112078512	112079074	349.33	promoter-TSS (NR_039636)	-125
NM_152731	BEND6	BEN domain containing 6(BEND6)	chr6	56819272	56820022	398.59	promoter-TSS (NM_152731)	-126
NM_001193514	SLC30A6	solute carrier family 30 member 6(SLC30A6)	chr2	32390656	32391416	376.81	intron (NM_001193515, intron 1 of 12)	126
NM_001168370	CUL7	cullin 7(CUL7)	chr6	43021321	43021793	114.8	TTS (NM_001300848)	126
NM_001404	EEF1G	eukaryotic translation elongation factor 1 gamma(EEF1G)	chr11	62341114	62341554	62.17	5' UTR (NM_001404, exon 1 of 10)	126
NM_001145413	NFE2L2	nuclear factor, erythroid 2 like 2(NFE2L2)	chr2	178128341	178129122	449.59	5' UTR (NM_001145413, exon 1 of 5)	128
NM_021009	UBC	ubiquitin C(UBC)	chr12	125399284	125400147	292.97	promoter-TSS (NM_021009)	-128
NM_001145294	NGLY1	N-glycanase 1(NGLY1)	chr3	25831146	25831657	95.47	promoter-TSS (NM_017897)	129
NM_002787	PSMA2	proteasome subunit alpha 2(PSMA2)	chr7	42971398	42971954	90.61	promoter-TSS (NM_031903)	129
NR_125730	RNU6-2	RNA, U6 small nuclear 2(RNU6-2)	chr14	32672099	32672589	103.81	TTS (NR_125730).3	131
NM_024953	NAA25	N(alpha)-acetyltransferase 25, NatB auxiliary subunit(NAA25)	chr12	112546159	112546845	173.67	intron (NM_024953, intron 1 of 23)	133
NM_001099856	IKBKG	inhibitor of kappa light polypeptide gene enhancer in B-cells, kinase gamma(IKBKG)	chrX	153770062	153770589	114.07	promoter-TSS (NM_001099856)	-134
NM_177528	SULT1A2	sulfotransferase family 1A member 2(SULT1A2)	chr16	28607730	28608141	109.17	promoter-TSS (NM_177528)	-134
NM_022744	c16orf58	chromosome 16 open reading frame 58(C16orf58)	chr16	31519617	31520133	81.25	promoter-TSS (NM_022744)	-135
NM_006503	PSMC4	proteasome 26S subunit, ATPase 4(PSMC4)	chr19	40476784	40477312	144.19	5' UTR (NM_006503, exon 1 of 11)	136
NR_103825	LOC729218	uncharacterized LOC729218(LOC729218)	chr4	119550663	119551234	127.27	promoter-TSS (NR_103825)	-136
NM_012203	GRHPR	glyoxylate and hydroxypyruvate reductase(GRHPR)	chr9	37422398	37422745	70.93	promoter-TSS (NM_012203)	-136
NM_015702	MMADHC	methylmalonic aciduria and homocystinuria, cblD type(MMADHC)	chr2	150443960	150444429	57.42	non-coding (NR_110240, exon 1 of 3)	136
NM_194442	LBR	lamin B receptor(LBR)	chr1	225615966	225616872	494.88	promoter-TSS (NM_002296)	138
NM_145168	SDR42E1	short chain dehydrogenase/reductase family 42E, member 1(SDR42E1)	chr16	82044576	82045335	265.24	intron (NM_145168, intron 1 of 2)	138
NM_001282770	KIAA1217	KIAA1217(KIAA1217)	chr10	24755219	24755926	114.34	5' UTR (NM_001282770, exon 1 of 12)	138
NM_001256721	CCT4	chaperonin containing TCP1 subunit 4(CCT4)	chr2	62115717	62116172	65.04	promoter-TSS (NM_006430)	-138
NR_119377	DLGAP1-AS2	DLGAP1 antisense RNA 2(DLGAP1-AS2)	chr18	3603374	3603820	58.01	promoter-TSS (NR_119377)	-138
NR_108074	LINC00706	long intergenic non-protein coding RNA 706(LINC00706)	chr10	6821096	6821467	51.77	promoter-TSS (NR_038291)	-139
NM_001271781	PSMD6	proteasome 26S subunit, non-ATPase 6(PSMD6)	chr3	64008695	64009322	181.58	exon (NM_001271779, exon 1 of 9)	140
NM_014331	SLC7A11	solute carrier family 7 member 11(SLC7A11)	chr4	139163374	139163912	131.08	promoter-TSS (NM_014331)	-140
NM_002721	PPP6C	protein phosphatase 6 catalytic subunit(PPP6C)	chr9	127951882	127952275	70.87	5' UTR (NM_001123355, exon 1 of 8)	140
NR_034059	PSMD1	proteasome 26S subunit, non-ATPase 1(PSMD1)	chr2	231921191	231922247	925.88	non-coding (NR_034059, exon 1 of 24)	141
NM_004859	CLTC	clathrin heavy chain(CLTC)	chr17	57696377	57697440	996.87	promoter-TSS (NM_004859)	-142
NM_001040118	ARAP1	ArfGAP with RhoGAP domain, ankyrin repeat and PH domain 1(ARAP1)	chr11	72463391	72463764	53.18	promoter-TSS (NM_001040118)	-143
NM_175932	PSMD13	proteasome 26S subunit, non-ATPase 13(PSMD13)	chr11	236684	237221	119.94	promoter-TSS (NM_001017524)	144
NR_125796	ZFPM2-AS1	ZFPM2 antisense RNA 1(ZFPM2-AS1)	chr8	107072021	107073150	438.28	intron (NR_125796, intron 1 of 7)	146
NM_001017368	RFFL	ring finger and FYVE like domain containing E3 ubiquitin protein ligase(RFFL)	chr17	33390450	33391362	289.92	promoter-TSS (NM_001017368)	-147
NM_005953	MT2A	metallothionein 2A(MT2A)	chr16	56642139	56642522	60.02	promoter-TSS (NM_005953)	-148
NM_001222	CAMK2G	calcium/calmodulin dependent protein kinase II gamma(CAMK2G)	chr10	75633964	75634437	82.68	exon (NM_001222, exon 1 of 19)	149
NR_026703	VTRNA1-1	vault RNA 1-1(VTRNA1-1)	chr5	140090469	140090949	202.79	promoter-TSS (NR_026703)	-152
NR_028415	LINC00942	long intergenic non-protein coding RNA 942(LINC00942)	chr12	1609208	1609803	152.04	promoter-TSS (NR_028415)	-152
NM_001276468	B4GALNT1	beta-1,4-N-acetyl-galactosaminyltransferase 1(B4GALNT1)	chr12	58025966	58026657	233.67	intron (NM_001276469, intron 1 of 5)	153
NM_001300769	LYPLAL1	lysophospholipase like 1(LYPLAL1)	chr1	219347107	219347546	69.44	promoter-TSS (NM_001300771)	153
NM_016243	CYB5R1	cytochrome b5 reductase 1(CYB5R1)	chr1	202936048	202936455	51.77	intron (NM_016243, intron 1 of 8)	153
NR_033752	NMRAL2P	NmrA like redox sensor 2, pseudogene(NMRAL2P)	chr3	185677336	185677873	116.03	promoter-TSS (NR_033752)	-154
NM_001130021	ATP6V0A1	ATPase H+ transporting V0 subunit a1(ATP6V0A1)	chr17	40610536	40610878	65.75	promoter-TSS (NM_001130021)	-155
NM_021187	CYP4F11	cytochrome P450 family 4 subfamily F member 11(CYP4F11)	chr19	16045475	16046190	334.06	promoter-TSS (NM_021187)	-156
NM_002796	PSMB4	proteasome subunit beta 4(PSMB4)	chr1	151371837	151372558	223.84	exon (NM_002796, exon 1 of 7)	156
NM_012388	BLOC1S6	biogenesis of lysosomal organelles complex 1 subunit 6(BLOC1S6)	chr15	45879253	45879704	94.06	promoter-TSS (NM_001311256)	157
NM_001199298	UIMC1	ubiquitin interaction motif containing 1(UIMC1)	chr5	176433606	176434300	90.83	promoter-TSS (NM_001199297)	-158
NM_002799	PSMB7	proteasome subunit beta 7(PSMB7)	chr9	127177216	127177971	614.43	intron (NM_002799, intron 1 of 7)	159
NM_005194	CEBPB	CCAAT/enhancer binding protein beta(CEBPB)	chr20	48806953	48807606	137.22	5' UTR (NM_001285879, exon 1 of 1)	159
NM_001100418	c19orf60	chromosome 19 open reading frame 60(C19orf60)	chr19	18699309	18700002	654.17	exon (NM_001100419, exon 1 of 5)	160
NM_183240	TMEM37	transmembrane protein 37(TMEM37)	chr2	120189054	120189519	141.64	promoter-TSS (NM_183240)	-160
NM_152637	METTL7B	methyltransferase like 7B(METTL7B)	chr12	56074842	56075499	116.35	promoter-TSS (NM_152637)	-160
NM_000386	BLMH	bleomycin hydrolase(BLMH)	chr17	28618685	28619361	272.39	5' UTR (NM_000386, exon 1 of 12)	161
NM_031229	RBCK1	RANBP2-type and C3HC4-type zinc finger containing 1(RBCK1)	chr20	388672	389069	57.34	5' UTR (NM_031229, exon 1 of 12)	161
NM_001199772	PSMA5	proteasome subunit alpha 5(PSMA5)	chr1	109968537	109969277	389.07	intron (NM_001199774, intron 1 of 8)	163
NM_001286548	CAPS2	calcyphosine 2(CAPS2)	chr12	75784297	75784781	59.58	promoter-TSS (NM_001270396)	163
NM_175573	ADRM1	adhesion regulating molecule 1(ADRM1)	chr20	60877444	60878132	781.39	promoter-TSS (NM_001281438)	-164
NM_001127718	LAMA3	laminin subunit alpha 3(LAMA3)	chr18	21452635	21453005	56.94	promoter-TSS (NM_001127718)	-164
NM_001287802	TBCE	tubulin folding cofactor E(TBCE)	chr1	235530280	235530741	147.46	promoter-TSS (NM_003193)	-165
NM_014614	PSME4	proteasome activator subunit 4(PSME4)	chr2	54197941	54198344	90.53	promoter-TSS (NM_014614)	-165
NM_001198696	AIFM2	apoptosis inducing factor, mitochondria associated 2(AIFM2)	chr10	71892167	71892879	478.98	5' UTR (NM_032797, exon 1 of 9)	167
NR_120309	LOC102724467	uncharacterized LOC102724467(LOC102724467)	chr16	87812194	87812979	94.52	non-coding (NR_120309, exon 1 of 4)	168
NM_152374	c1orf216	chromosome 1 open reading frame 216(C1orf216)	chr1	36184393	36184850	72.52	5' UTR (NM_152374, exon 1 of 2)	169
NM_002811	PSMD7	proteasome 26S subunit, non-ATPase 7(PSMD7)	chr16	74330449	74331237	667.71	exon (NM_002811, exon 1 of 7)	170
NM_001024382	HMBS	hydroxymethylbilane synthase(HMBS)	chr11	118958279	118958776	172.28	promoter-TSS (NM_001024382)	-170
NR_034137	ZBED5-AS1	ZBED5 antisense RNA 1(ZBED5-AS1)	chr11	10879729	10880140	60.35	promoter-TSS (NM_001143667)	170
NM_018557	LRP1B	LDL receptor related protein 1B(LRP1B)	chr2	142888871	142889328	121.66	5' UTR (NM_018557, exon 1 of 91)	171
NR_133575	PRH1	proline rich protein HaeIII subfamily 1(PRH1)	chr12	11323683	11324417	139.5	non-coding (NR_133575, exon 1 of 4)	172
NM_201595	GTF2A1	general transcription factor IIA subunit 1(GTF2A1)	chr14	81687504	81687991	112.98	promoter-TSS (NM_201595)	-172
NM_001290193	MYADM	myeloid associated differentiation marker(MYADM)	chr19	54368410	54368917	101.11	promoter-TSS (NM_001020820)	-175
NM_177530	SULT1A1	sulfotransferase family 1A member 1(SULT1A1)	chr16	28620599	28621050	72.92	promoter-TSS (NM_177530)	-175
NM_001145771	ADGRG1	adhesion G protein-coupled receptor G1(ADGRG1)	chr16	57662065	57662564	97.42	5' UTR (NM_001145773, exon 1 of 14)	176
NM_153698	AAED1	AhpC/TSA antioxidant enzyme domain containing 1(AAED1)	chr9	99417599	99417951	53.4	promoter-TSS (NM_153698)	-176
NR_038907	ALKBH3-AS1	ALKBH3 antisense RNA 1(ALKBH3-AS1)	chr11	43942100	43942535	55.89	TTS (NM_139178)	177
NR_003574	ABCA17P	ATP binding cassette subfamily A member 17, pseudogene(ABCA17P)	chr16	2390875	2391328	59.88	promoter-TSS (NM_001089)	178
NM_001282292	ABCB8	ATP binding cassette subfamily B member 8(ABCB8)	chr7	150725467	150725908	59.73	exon (NM_001282293, exon 1 of 15)	178
NM_013438	UBQLN1	ubiquilin 1(UBQLN1)	chr9	86322526	86323452	735.45	5' UTR (NM_053067, exon 1 of 10)	179
NM_003137	SRPK1	SRSF protein kinase 1(SRPK1)	chr6	35888823	35889450	187.94	promoter-TSS (NM_003137)	-179
NR_120586	LOC101928069	uncharacterized LOC101928069(LOC101928069)	chr11	66247677	66248124	59.17	promoter-TSS (NR_120586)	-180
NM_001155	ANXA6	annexin A6(ANXA6)	chr5	150537012	150537512	102.49	5' UTR (NM_001155, exon 1 of 26)	181
NM_002810	PSMD4	proteasome 26S subunit, non-ATPase 4(PSMD4)	chr1	151227053	151227705	380.09	intron (NM_002810, intron 1 of 9)	182
NM_181571	CREM	cAMP responsive element modulator(CREM)	chr10	35416230	35416909	238.55	intron (NM_183060, intron 1 of 5)	184
NM_001174102	PRR7	proline rich 7, synaptic(PRR7)	chr5	176874835	176875448	277.15	promoter-TSS (NM_001174102)	-185
NM_001035247	UFD1L	ubiquitin fusion degradation 1 like (yeast)(UFD1L)	chr22	19466204	19466901	288.37	promoter-TSS (NM_001178010)	186
NM_002823	PTMA	prothymosin, alpha(PTMA)	chr2	232572851	232573244	62.78	promoter-TSS (NM_002823)	-188
NM_001135919	SLC46A3	solute carrier family 46 member 3(SLC46A3)	chr13	29292695	29293228	123.23	5' UTR (NM_181785, exon 1 of 6)	189
NM_002791	PSMA6	proteasome subunit alpha 6(PSMA6)	chr14	35761323	35762103	297.18	exon (NM_002791, exon 1 of 7)	190
NM_006068	TLR6	toll like receptor 6(TLR6)	chr4	38858297	38858959	92.01	promoter-TSS (NM_006068)	-190
NM_001242948	EPDR1	ependymin related 1(EPDR1)	chr7	37960952	37961271	57.3	intron (NM_001242948, intron 1 of 2)	190
NM_198597	SEC24C	SEC24 homolog C, COPII coat complex component(SEC24C)	chr10	75503715	75504165	125.56	promoter-TSS (NM_004922)	-191
NM_033257	DGCR6L	DiGeorge syndrome critical region gene 6-like(DGCR6L)	chr22	20307473	20308168	357.27	promoter-TSS (NM_033257)	-192
NM_001172663	RAB40C	RAB40C, member RAS oncogene family(RAB40C)	chr16	639017	639313	68.41	promoter-TSS (NM_001172664)	-192
NM_207459	TEX19	testis expressed 19(TEX19)	chr17	80316527	80317332	464.89	promoter-TSS (NM_207459)	-194
NM_016454	EMC4	ER membrane protein complex subunit 4(EMC4)	chr15	34516787	34517217	78.12	promoter-TSS (NM_001286420)	-196
NR_126161	FAM157C	family with sequence similarity 157 member C(FAM157C)	chr16	90168580	90169158	58.96	intron (NR_126161, intron 1 of 3)	197
NM_001163545	SYNRG	synergin gamma(SYNRG)	chr17	35969372	35969996	156.62	promoter-TSS (NM_001163545)	-198
NM_013366	ANAPC2	anaphase promoting complex subunit 2(ANAPC2)	chr9	140082933	140083579	430.71	promoter-TSS (NM_013366)	-199
NM_006304	SHFM1	split hand/foot malformation (ectrodactyly) type 1(SHFM1)	chr7	96338626	96339378	318.4	exon (NM_006304, exon 1 of 3)	201
NM_002806	PSMC6	proteasome 26S subunit, ATPase 6(PSMC6)	chr14	53173752	53174444	308.61	intron (NM_002806, intron 1 of 13)	202
NM_001305	CLDN4	claudin 4(CLDN4)	chr7	73245097	73245696	152.13	5' UTR (NM_001305, exon 1 of 1)	203
NM_006328	RBM14	RNA binding motif protein 14(RBM14)	chr11	66384021	66384498	60.72	exon (NM_006328, exon 1 of 3)	206
NR_039860	MIR4710	microRNA 4710(MIR4710)	chr14	105143834	105144753	767.65	promoter-TSS (NR_039860)	-207
NM_001199209	cyp4f3	cytochrome P450 family 4 subfamily F member 3(CYP4F3)	chr19	15751169	15751829	130.84	promoter-TSS (NM_000896)	-208
NM_013254	TBK1	TANK binding kinase 1(TBK1)	chr12	64845742	64846357	335.97	intron (NM_013254, intron 1 of 20)	209
NM_001278081	LOC388282	uncharacterized LOC388282(LOC388282)	chr16	57844054	57844626	199.45	promoter-TSS (NM_001278081)	-209
NM_004528	MGST3	microsomal glutathione S-transferase 3(MGST3)	chr1	165600013	165600625	101.04	5' UTR (NM_004528, exon 1 of 6)	209
NR_024195	TOM1	target of myb1 membrane trafficking protein(TOM1)	chr22	35695679	35696339	75.82	intron (NR_024194, intron 1 of 14)	212
NM_001195304	BBIP1	BBSome interacting protein 1(BBIP1)	chr10	112678587	112679237	60.53	promoter-TSS (NM_001195306)	212
NM_002804	PSMC3	proteasome 26S subunit, ATPase 3(PSMC3)	chr11	47447503	47448117	412.41	exon (NM_002804, exon 1 of 12)	214
NM_001256727	USP39	ubiquitin specific peptidase 39(USP39)	chr2	85839254	85839627	54.12	promoter-TSS (NM_001013649)	214
NM_017553	INO80	INO80 complex subunit(INO80)	chr15	41408250	41409069	274.43	promoter-TSS (NM_017553)	-215
NM_019116	UBFD1	ubiquitin family domain containing 1(UBFD1)	chr16	23568822	23569334	77.81	promoter-TSS (NM_001083614)	216
NM_145306	C10orf35	chromosome 10 open reading frame 35(C10orf35)	chr10	71389869	71390571	334.3	intron (NM_145306, intron 1 of 3)	217
NM_003811	TNFSF9	tumor necrosis factor superfamily member 9(TNFSF9)	chr19	6530409	6531175	264.04	promoter-TSS (NM_003811)	-218
NR_103765	CAND1.11	uncharacterized LOC100130460(CAND1.11)	chr11	10329395	10329888	146.43	promoter-TSS (NR_103765)	-219
NM_014106	ZNF770	zinc finger protein 770(ZNF770)	chr15	35280283	35281150	86.12	promoter-TSS (NM_014106)	-219
NR_034080	USP3-AS1	USP3 antisense RNA 1(USP3-AS1)	chr15	63892572	63893034	77.15	non-coding (NR_034080, exon 1 of 3)	223
NM_001018102	polr2m	RNA polymerase II subunit M(POLR2M)	chr15	57998733	57999153	86.18	5' UTR (NM_001018102, exon 1 of 4)	224
NM_001135745	ALS2	ALS2, alsin Rho guanine nucleotide exchange factor(ALS2)	chr2	202645393	202645943	74.99	5' UTR (NM_020919, exon 1 of 34)	227
NR_003934	GTF2IRD1P1	GTF2I repeat domain containing 1 pseudogene 1(GTF2IRD1P1)	chr7	66309757	66310326	141.23	promoter-TSS (NR_003934)	-228
NM_015059	TLN2	talin 2(TLN2)	chr15	62939502	62939974	137.5	intron (NM_015059, intron 1 of 55)	228
NM_019037	EXOSC4	exosome component 4(EXOSC4)	chr8	145132923	145133664	248.07	promoter-TSS (NM_019037)	-229
NM_002812	PSMD8	proteasome 26S subunit, non-ATPase 8(PSMD8)	chr19	38865167	38865674	196.53	exon (NM_002812, exon 1 of 7)	230
NM_020202	NIT2	nitrilase family member 2(NIT2)	chr3	100053438	100054147	176.35	intron (NM_020202, intron 1 of 9)	230
NR_110259	LOC101929596	uncharacterized LOC101929596(LOC101929596)	chr2	38742376	38742926	138.45	non-coding (NR_110259, exon 1 of 5)	231
NM_001270482	PSMD11	proteasome 26S subunit, non-ATPase 11(PSMD11)	chr17	30771315	30772114	880.07	intron (NM_002815, intron 1 of 13)	233
NM_007359	CASC3	cancer susceptibility candidate 3(CASC3)	chr17	38296017	38296531	77.49	promoter-TSS (NM_007359)	-233
NR_125908	LOC101928942	uncharacterized LOC101928942(LOC101928942)	chr4	82085622	82086101	53.9	promoter-TSS (NR_125908)	-233
NR_103764	LOC100507506	uncharacterized LOC100507506(LOC100507506)	chr6	4136348	4136730	50.12	promoter-TSS (NM_206836)	233
NM_002061	GCLM	glutamate-cysteine ligase modifier subunit(GCLM)	chr1	94374430	94375398	637.13	5' UTR (NM_002061, exon 1 of 7)	240
NM_002789	PSMA4	proteasome subunit alpha 4(PSMA4)	chr15	78832620	78833360	216.87	intron (NM_001102668, intron 1 of 7)	243
NM_001265605	MORF4L1	mortality factor 4 like 1(MORF4L1)	chr15	79165259	79165892	195.01	intron (NM_001265604, intron 1 of 11)	244
NR_073562	RABGGTB	Rab geranylgeranyltransferase beta subunit(RABGGTB)	chr1	76251870	76252379	91.88	promoter-TSS (NR_003042)	245
NM_002792	PSMA7	proteasome subunit alpha 7(PSMA7)	chr20	60717864	60718672	311.38	promoter-TSS (NR_125981)	246
NM_004969	IDE	insulin degrading enzyme(IDE)	chr10	94333226	94333982	348	intron (NM_004969, intron 1 of 24)	248
NM_001006941	ALG3	ALG3, alpha-1,3- mannosyltransferase(ALG3)	chr3	183966588	183967542	315.06	promoter-TSS (NM_032331)	248
NM_020947	TLDC1	TBC/LysM-associated domain containing 1(TLDC1)	chr16	84538254	84538819	103.18	promoter-TSS (NM_020947)	-248
NM_001303614	SAMD4B	sterile alpha motif domain containing 4B(SAMD4B)	chr19	39832472	39833228	170.15	promoter-TSS (NM_018028)	-249
NM_001099271	POC5	POC5 centriolar protein(POC5)	chr5	75012669	75013458	321.58	intron (NM_001099271, intron 1 of 11)	250
NM_003481	USP5	ubiquitin specific peptidase 5(USP5)	chr12	6961369	6961713	50.61	promoter-TSS (NM_031299)	250
NM_001287245	ZNF621	zinc finger protein 621(ZNF621)	chr3	40565787	40566447	164.84	promoter-TSS (NM_001098414)	-252
NM_001261385	UEVLD	UEV and lactate/malate dehyrogenase domains(UEVLD)	chr11	18600450	18601166	275.9	intron (NM_001261382, intron 1 of 10)	257
NM_001144932	PSMB5	proteasome subunit beta 5(PSMB5)	chr14	23503466	23504726	451.89	5' UTR (NM_001144932, exon 1 of 4)	258
NM_184041	ALDOA	aldolase, fructose-bisphosphate A(ALDOA)	chr16	30076435	30077037	332.12	promoter-TSS (NM_184041)	-258
NM_001300867	MIA3	MIA family member 3, ER export factor(MIA3)	chr1	222817048	222817724	223.77	promoter-TSS (NM_001300867)	-259
NM_015332	NUDCD3	NudC domain containing 3(NUDCD3)	chr7	44529955	44530292	57.4	exon (NM_015332, exon 1 of 6)	262
NR_039810	MIR4664	microRNA 4664(MIR4664)	chr8	144814598	144815523	379.74	TTS (NR_039810)	263
NM_203390	RBM12B	RNA binding motif protein 12B(RBM12B)	chr8	94752500	94753423	232.39	TTS (NR_027259)	263
NM_016579	CD320	CD320 molecule(CD320)	chr19	8372802	8373151	108.97	intron (NM_016579, intron 1 of 4)	264
NM_033318	SMDT1	single-pass membrane protein with aspartate rich tail 1(SMDT1)	chr22	42475796	42476125	51.69	TTS (NM_001002034)	265
NM_003900	SQSTM1	sequestosome 1(SQSTM1)	chr5	179247187	179247966	593.29	promoter-TSS (NM_003900)	-266
NR_033934	MRPL45P2	mitochondrial ribosomal protein L45 pseudogene 2(MRPL45P2)	chr17	45569483	45569958	57.48	intron (NR_033934, intron 1 of 5)	266
NM_004712	HGS	hepatocyte growth factor-regulated tyrosine kinase substrate(HGS)	chr17	79650747	79651714	247.1	promoter-TSS (NM_001040025)	268
NM_015681	B9D1	B9 domain containing 1(B9D1)	chr17	19265479	19266075	72.21	intron (NM_001243475, intron 1 of 6)	269
NR_132346	LOC100652758	uncharacterized LOC100652758(LOC100652758)	chr5	151150446	151151153	803.15	promoter-TSS (NM_005754)	270
NM_001204453	PSMC2	proteasome 26S subunit, ATPase 2(PSMC2)	chr7	102987887	102988595	215.23	intron (NM_002803, intron 1 of 11)	270
NM_001301062	ZNF114	zinc finger protein 114(ZNF114)	chr19	48776516	48776958	69.86	promoter-TSS (NM_001301062)	-270
NM_001301163	TMEM209	transmembrane protein 209(TMEM209)	chr7	129845368	129845848	68.55	promoter-TSS (NM_032842)	-270
NM_002395	ME1	malic enzyme 1(ME1)	chr6	84140452	84141966	891.96	promoter-TSS (NM_002395)	-271
NM_001286137	NQO1	NAD(P)H quinone dehydrogenase 1(NQO1)	chr16	69760258	69761433	730.44	promoter-TSS (NM_001025434)	-274
NM_001134870	PPP1R18	protein phosphatase 1 regulatory subunit 18(PPP1R18)	chr6	30655195	30655540	66.02	promoter-TSS (NM_001134870)	-274
NM_032154	PCGF6	polycomb group ring finger 6(PCGF6)	chr10	105110351	105110884	59.1	exon (NM_032154, exon 1 of 7)	274
NM_002808	PSMD2	proteasome 26S subunit, non-ATPase 2(PSMD2)	chr3	184016821	184017504	433.37	exon (NM_002808, exon 1 of 21)	276
NM_001145809	MYH14	myosin heavy chain 14(MYH14)	chr19	50706930	50707395	83.23	intron (NM_024729, intron 1 of 40)	277
NM_025132	WDR19	WD repeat domain 19(WDR19)	chr4	39183537	39183955	88.44	promoter-TSS (NM_025132)	-278
NM_001195098	ANKRD28	ankyrin repeat domain 28(ANKRD28)	chr3	15839189	15839638	64.44	intron (NM_015199, intron 1 of 27)	278
NM_139071	SMARCD1	SWI/SNF related, matrix associated, actin dependent regulator of chromatin, subfamily d, member 1(SMARCD1)	chr12	50478448	50478961	110.34	promoter-TSS (NM_003076)	-279
NR_106879	MIR6821	microRNA 6821(MIR6821)	chr22	50355991	50356474	121.23	promoter-TSS (NR_106879)	-282
NM_000140	FECH	ferrochelatase(FECH)	chr18	55253854	55254653	584.23	promoter-TSS (NM_000140)	-284
NM_201544	LGALS8	galectin 8(LGALS8)	chr1	236687142	236687482	53.86	non-coding (NR_034040, exon 1 of 1)	285
NR_046082	UBE2L3	ubiquitin conjugating enzyme E2 L3(UBE2L3)	chr22	21921866	21922745	147.62	non-coding (NR_046082, exon 1 of 4)	286
NM_016141	DYNC1LI1	dynein cytoplasmic 1 light intermediate chain 1(DYNC1LI1)	chr3	32612360	32612949	199.95	promoter-TSS (NM_016141)	-288
NM_001260491	SLC9A8	solute carrier family 9 member A8(SLC9A8)	chr20	48429294	48429784	109.91	intron (NM_015266, intron 1 of 15)	289
NM_001101662	NRDC	nardilysin convertase(NRDC)	chr1	52344519	52345280	496.3	promoter-TSS (NM_002525)	-290
NM_024529	CDC73	cell division cycle 73(CDC73)	chr1	193090529	193091066	54.57	promoter-TSS (NM_024529)	-291
NM_015932	POMP	proteasome maturation protein(POMP)	chr13	29233027	29233839	224.9	intron (NM_015932, intron 1 of 5)	292
NM_001278278	E2F6	E2F transcription factor 6(E2F6)	chr2	11605604	11606415	433.09	non-coding (NR_103490, exon 1 of 5)	294
NM_001303494	CBX6	chromobox 6(CBX6)	chr22	39268331	39268940	152.65	promoter-TSS (NM_014292)	-296
NM_015171	XPO6	exportin 6(XPO6)	chr16	28223304	28223768	100.65	promoter-TSS (NM_001270940)	-297
NM_018358	ABCF3	ATP binding cassette subfamily F member 3(ABCF3)	chr3	183903162	183903967	223.77	promoter-TSS (NM_018358)	-299
NM_020438	DOLPP1	dolichyldiphosphatase 1(DOLPP1)	chr9	131843447	131843919	69.19	intron (NM_020438, intron 1 of 7)	300
NR_104025	ATG4D	autophagy related 4D cysteine peptidase(ATG4D)	chr19	10654020	10654513	68.31	promoter-TSS (NM_001281504)	-304
NM_182899	CREB5	cAMP responsive element binding protein 5(CREB5)	chr7	28338427	28338845	58.46	promoter-TSS (NM_182899)	-304
NM_018169	KIAA1551	KIAA1551(KIAA1551)	chr12	32111799	32112296	106.48	promoter-TSS (NM_018169)	-306
NM_001134422	CDV3	CDV3 homolog(CDV3)	chr3	133291915	133292339	59.08	promoter-TSS (NM_001282762)	-307
NM_005805	PSMD14	proteasome 26S subunit, non-ATPase 14(PSMD14)	chr2	162164693	162165499	1128.13	5' UTR (NM_005805, exon 1 of 12)	310
NM_024686	TTLL7	tubulin tyrosine ligase like 7(TTLL7)	chr1	84464320	84464727	52.32	intron (NM_024686, intron 1 of 20)	310
NM_001243076	E2F3	E2F transcription factor 3(E2F3)	chr6	20403947	20404497	50.22	intron (NM_001243076, intron 1 of 6)	312
NR_028342	LINC01098	long intergenic non-protein coding RNA 1098(LINC01098)	chr4	178649325	178649863	170.92	promoter-TSS (NR_028342)	-317
NM_030939	c6orf62	chromosome 6 open reading frame 62(C6orf62)	chr6	24719457	24719987	54.93	promoter-TSS (NM_030939)	-319
NM_001244938	TXN	thioredoxin(TXN)	chr9	113018872	113019608	728.89	promoter-TSS (NM_003329)	-320
NM_006608	PHTF1	putative homeodomain transcription factor 1(PHTF1)	chr1	114301817	114302382	100.83	promoter-TSS (NM_006608)	-322
NM_001159587	CD109	CD109 molecule(CD109)	chr6	74405336	74405636	56.28	promoter-TSS (NM_001159587)	-322
NM_001303473	GPR146	G protein-coupled receptor 146(GPR146)	chr7	1083666	1084106	58.43	promoter-TSS (NM_001303473)	-323
NM_003592	CUL1	cullin 1(CUL1)	chr7	148395914	148396600	72.2	intron (NM_003592, intron 1 of 21)	324
NM_001005467	OR8B3	olfactory receptor family 8 subfamily B member 3(OR8B3)	chr11	124266697	124267143	95.03	exon (NM_001005467, exon 1 of 1)	327
NM_001145775	FKBP5	FK506 binding protein 5(FKBP5)	chr6	35695810	35696250	117.98	non-coding (NR_027117, exon 9 of 10)	330
NM_005791	MPHOSPH10	M-phase phosphoprotein 10(MPHOSPH10)	chr2	71357518	71358030	97.12	promoter-TSS (NM_032601)	330
NM_001284240	CCSER2	coiled-coil serine rich protein 2(CCSER2)	chr10	86087835	86088196	53.71	promoter-TSS (NM_018999)	-330
NR_048543	LARS2-AS1	LARS2 antisense RNA 1(LARS2-AS1)	chr3	45550467	45550942	84.62	intron (NR_048543, intron 1 of 3)	333
NM_001025780	ABHD17B	abhydrolase domain containing 17B(ABHD17B)	chr9	74525611	74526020	54.93	promoter-TSS (NM_182505)	333
NM_016643	ZNF771	zinc finger protein 771(ZNF771)	chr16	30418838	30419303	91.42	intron (NM_001142305, intron 1 of 2)	335
NM_001288976	XRCC6	X-ray repair cross complementing 6(XRCC6)	chr22	42017497	42017869	52.3	promoter-TSS (NM_015704)	337
NM_003662	PIR	pirin(PIR)	chrX	15511036	15511710	256.52	5' UTR (NM_003662, exon 1 of 10)	338
NR_023343	RNU4ATAC	RNA, U4atac small nuclear (U12-dependent splicing)(RNU4ATAC)	chr2	122288507	122289081	87.61	TTS (NR_023343)	338
NM_002786	PSMA1	proteasome subunit alpha 1(PSMA1)	chr11	14541143	14542159	681.29	intron (NM_148976, intron 2 of 10)	340
NM_170693	SGK2	SGK2, serine/threonine kinase 2(SGK2)	chr20	42187141	42187450	61.54	promoter-TSS (NM_170693)	-340
NM_001042581	SNUPN	snurportin 1(SNUPN)	chr15	75917880	75918328	82.53	5' UTR (NM_005701, exon 1 of 9)	342
NM_001277074	CCDC12	coiled-coil domain containing 12(CCDC12)	chr3	47018351	47018849	67.27	promoter-TSS (NM_001277074)	-343
NM_001127176	MRO	maestro(MRO)	chr18	48345757	48346422	122.04	intron (NM_031939, intron 1 of 7)	345
NM_001198995	NADK	NAD kinase(NADK)	chr1	1690173	1690689	219.17	promoter-TSS (NM_001198995)	-350
NM_033224	PURB	purine rich element binding protein B(PURB)	chr7	44925086	44925585	245	promoter-TSS (NM_033224)	-351
NM_022779	DDX31	DEAD-box helicase 31(DDX31)	chr9	135545897	135546388	65.99	promoter-TSS (NM_138620)	-354
NM_001288611	HN1	hematological and neurological expressed 1(HN1)	chr17	73150759	73151512	76.34	promoter-TSS (NM_001002033)	-357
NM_001166212	CLCF1	cardiotrophin-like cytokine factor 1(CLCF1)	chr11	67141708	67142307	187.49	promoter-TSS (NM_013246)	-359
NM_012395	CDK14	cyclin dependent kinase 14(CDK14)	chr7	90338079	90338628	147	promoter-TSS (NM_012395)	-359
NM_001127196	CNBP	CCHC-type zinc finger nucleic acid binding protein(CNBP)	chr3	128902314	128902588	53.54	intron (NM_001127192, intron 1 of 4)	359
NM_000454	SOD1	superoxide dismutase 1, soluble(SOD1)	chr21	33032013	33032583	155.22	intron (NM_000454, intron 1 of 4)	363
NM_005996	TBX3	T-box 3(TBX3)	chr12	115122179	115122490	50.41	promoter-TSS (NM_005996)	-365
NM_201566	SLC16A13	solute carrier family 16 member 13(SLC16A13)	chr17	6938810	6939247	77.21	promoter-TSS (NM_201566)	-366
NM_022836	DCLRE1B	DNA cross-link repair 1B(DCLRE1B)	chr1	114448130	114448437	54.02	promoter-TSS (NM_001253853)	368
NR_038333	LOC100505658	uncharacterized LOC100505658(LOC100505658)	chr5	140937281	140937738	64.8	promoter-TSS (NR_038333)	-369
NM_006571	DCTN6	dynactin subunit 6(DCTN6)	chr8	30013949	30014417	89.07	intron (NM_006571, intron 1 of 6)	370
NR_047669	FAM173B	family with sequence similarity 173 member B(FAM173B)	chr5	10249453	10249844	87.04	promoter-TSS (NM_012073)	373
NM_001170808	LARP4	La ribonucleoprotein domain family member 4(LARP4)	chr12	50794727	50795206	137.05	intron (NM_199188, intron 1 of 15)	374
NM_023079	UBE2Z	ubiquitin conjugating enzyme E2 Z(UBE2Z)	chr17	46984954	46985753	106.48	promoter-TSS (NM_023079)	-378
NM_001665	RHOG	ras homolog family member G(RHOG)	chr11	3862333	3862849	65.66	promoter-TSS (NM_001665)	-378
NM_014394	GHITM	growth hormone inducible transmembrane protein(GHITM)	chr10	85899182	85899947	212.05	intron (NM_014394, intron 1 of 8)	379
NM_019606	MEPCE	methylphosphate capping enzyme(MEPCE)	chr7	100026621	100027123	56.19	promoter-TSS (NM_017984)	-382
NM_001276414	UNKL	unkempt family like zinc finger(UNKL)	chr16	1428702	1429899	1395.6	intron (NM_001193388, intron 10 of 14)	384
NM_001013632	TCTEX1D4	Tctex1 domain containing 4(TCTEX1D4)	chr1	45272813	45273869	163.81	promoter-TSS (NM_001136537)	-384
NM_001199764	PTPRN	protein tyrosine phosphatase, receptor type N(PTPRN)	chr2	220173016	220173668	187.98	intron (NM_001199763, intron 1 of 21)	387
NM_024683	TEFM	transcription elongation factor, mitochondrial(TEFM)	chr17	29232686	29233113	52.21	intron (NM_024683, intron 1 of 3)	387
NM_007126	VCP	valosin containing protein(VCP)	chr9	35071692	35073004	730.46	exon (NM_007126, exon 1 of 17)	391
NM_001311345	HPS1	HPS1, biogenesis of lysosomal organelles complex 3 subunit 1(HPS1)	chr10	100206122	100206537	54.04	intron (NM_001311345, intron 1 of 18)	391
NM_001127184	CFLAR	CASP8 and FADD like apoptosis regulator(CFLAR)	chr2	201981068	201981477	62	intron (NM_001202517, intron 1 of 8)	395
NM_152132	PSMA3	proteasome subunit alpha 3(PSMA3)	chr14	58711511	58712329	305.06	intron (NR_038123, intron 1 of 9)	397
NM_152727	CPNE2	copine 2(CPNE2)	chr16	57126613	57127094	50.37	intron (NM_152727, intron 1 of 15)	398
NM_017904	TTC22	tetratricopeptide repeat domain 22(TTC22)	chr1	55267119	55267565	72.36	promoter-TSS (NM_001114108)	-401
NM_004756	NUMBL	NUMB like, endocytic adaptor protein(NUMBL)	chr19	41196666	41197267	512.5	promoter-TSS (NM_001289979)	-403
NM_007248	TREX1	three prime repair exonuclease 1(TREX1)	chr3	48506895	48507755	208.01	TTS (NM_130384)	406
NR_046853	HM13-AS1	HM13 antisense RNA 1(HM13-AS1)	chr20	30160471	30160850	61.1	non-coding (NR_046853, exon 2 of 3)	406
NM_001256799	GAPDH	glyceraldehyde-3-phosphate dehydrogenase(GAPDH)	chr12	6644564	6645019	59.26	intron (NM_001256799, intron 1 of 7)	406
NM_014891	PDAP1	PDGFA associated protein 1(PDAP1)	chr7	99005684	99006106	56.04	promoter-TSS (NM_003910)	410
NM_003801	GPAA1	glycosylphosphatidylinositol anchor attachment 1(GPAA1)	chr8	145136842	145137384	59.81	promoter-TSS (NM_003801)	-411
NM_024857	ATAD5	ATPase family, AAA domain containing 5(ATAD5)	chr17	29158306	29158841	110.8	promoter-TSS (NM_024857)	-415
NM_003932	ST13	suppression of tumorigenicity 13 (colon carcinoma) (Hsp70 interacting protein)(ST13)	chr22	41252322	41252866	154.15	promoter-TSS (NM_022098)	418
NM_052950	WDFY2	WD repeat and FYVE domain containing 2(WDFY2)	chr13	52157934	52158198	55.19	promoter-TSS (NM_052950)	-418
NM_003204	NFE2L1	nuclear factor, erythroid 2 like 1(NFE2L1)	chr17	46124882	46125653	220.44	promoter-TSS (NM_003204)	-419
NM_033452	TRIM47	tripartite motif containing 47(TRIM47)	chr17	73874723	73875433	281.04	promoter-TSS (NM_033452)	-422
NM_001300779	DERA	deoxyribose-phosphate aldolase(DERA)	chr12	16063372	16063995	106.21	promoter-TSS (NM_001300779)	-423
NM_172206	CAMKK1	calcium/calmodulin dependent protein kinase kinase 1(CAMKK1)	chr17	3793243	3793984	277.51	intron (NM_032294, intron 1 of 15)	424
NM_002583	PAWR	pro-apoptotic WT1 regulator(PAWR)	chr12	80084895	80085536	126.73	promoter-TSS (NM_002583)	-425
NM_001166131	EME1	essential meiotic structure-specific endonuclease 1(EME1)	chr17	48450652	48451360	65.62	promoter-TSS (NM_016504)	425
NM_207412	C8orf86	chromosome 8 open reading frame 86(C8orf86)	chr8	38385512	38385997	69.91	intron (NM_207412, intron 1 of 2)	426
NM_001130107	KLC1	kinesin light chain 1(KLC1)	chr14	104094455	104095740	351.47	promoter-TSS (NM_001130107)	-428
NM_018188	ATAD3A	ATPase family, AAA domain containing 3A(ATAD3A)	chr1	1446880	1447306	121.8	promoter-TSS (NM_018188)	-430
NM_001278243	ZFAND5	zinc finger AN1-type containing 5(ZFAND5)	chr9	74978747	74979407	229.76	intron (NM_001102420, intron 1 of 6)	431
NR_002999	SCARNA20	small Cajal body-specific RNA 20(SCARNA20)	chr17	58309046	58309833	76.53	promoter-TSS (NR_002999)	-433
NM_004860	FXR2	FMR1 autosomal homolog 2(FXR2)	chr17	7518472	7518825	71.71	promoter-TSS (NM_004860)	-433
NR_126394	ACYP1	acylphosphatase 1(ACYP1)	chr14	75535386	75536110	273.69	promoter-TSS (NM_024643)	438
NM_004034	ANXA7	annexin A7(ANXA7)	chr10	75173010	75173786	222.94	intron (NM_001156, intron 1 of 12)	443
NM_015092	SMG1	SMG1, nonsense mediated mRNA decay associated PI3K related kinase(SMG1)	chr16	18937076	18937488	118.52	exon (NM_015092, exon 1 of 63)	444
NR_038925	LOC100288181	uncharacterized LOC100288181(LOC100288181)	chr8	143807543	143808347	268.29	promoter-TSS (NM_016647)	446
NM_006531	IFT88	intraflagellar transport 88(IFT88)	chr13	21140468	21141057	143.67	promoter-TSS (NM_006531)	-446
NM_001040060	SPP1	secreted phosphoprotein 1(SPP1)	chr4	88895960	88896750	242.91	promoter-TSS (NM_001040058)	-447
NM_012479	YWHAG	tyrosine 3-monooxygenase/tryptophan 5-monooxygenase activation protein gamma(YWHAG)	chr7	75988551	75989044	192.9	promoter-TSS (NM_012479)	-455
NM_001167971	TRMT2B	tRNA methyltransferase 2 homolog B(TRMT2B)	chrX	100306420	100306870	67.93	5' UTR (NM_001167970, exon 2 of 14)	460
NR_023361	AP3S2	adaptor related protein complex 3 sigma 2 subunit(AP3S2)	chr15	90436916	90437397	101.12	non-coding (NR_023361, exon 1 of 7)	461
NM_003314	TTC1	tetratricopeptide repeat domain 1(TTC1)	chr5	159436366	159436784	53.24	intron (NM_003314, intron 1 of 7)	468
NM_004760	STK17A	serine/threonine kinase 17a(STK17A)	chr7	43622913	43623425	51.54	intron (NM_004760, intron 1 of 6)	477
NM_001381	DOK1	docking protein 1(DOK1)	chr2	74781707	74782273	86.07	promoter-TSS (NM_032603)	478
NM_148910	TIRAP	TIR domain containing adaptor protein(TIRAP)	chr11	126153131	126153791	150.86	intron (NM_148910, intron 1 of 4)	479
NR_046748	ARHGAP31-AS1	ARHGAP31 antisense RNA 1(ARHGAP31-AS1)	chr3	119041850	119042327	65.59	promoter-TSS (NR_046748)	-481
NM_006005	WFS1	wolframin ER transmembrane glycoprotein(WFS1)	chr4	6271879	6272237	51.1	intron (NM_001145853, intron 1 of 7)	481
NM_001040125	PQLC2	PQ loop repeat containing 2(PQLC2)	chr1	19639051	19639393	57.96	promoter-TSS (NM_003689)	482
NM_017921	NPLOC4	NPL4 homolog, ubiquitin recognition factor(NPLOC4)	chr17	79603060	79604330	873.71	promoter-TSS (NM_001290212)	484
NM_001012	RPS8	ribosomal protein S8(RPS8)	chr1	45240389	45241124	170.68	promoter-TSS (NR_000015)	-490
NM_138448	ACYP2	acylphosphatase 2(ACYP2)	chr2	54342497	54343306	641.17	intron (NM_138448, intron 1 of 3)	491
NM_006088	TUBB4B	tubulin beta 4B class IVb(TUBB4B)	chr9	140135932	140136477	61.78	exon (NM_006088, exon 2 of 4)	493
NM_001163673	WDR81	WD repeat domain 81(WDR81)	chr17	1619641	1621003	814.11	promoter-TSS (NR_028505)	505
NM_021109	TMSB4X	thymosin beta 4, X-linked(TMSB4X)	chrX	12992561	12992877	51.34	promoter-TSS (NM_021109)	-507
NM_174871	PSMD12	proteasome 26S subunit, non-ATPase 12(PSMD12)	chr17	65361441	65363025	430.05	intron (NM_001316341, intron 1 of 12)	510
NM_001145425	NR1D2	nuclear receptor subfamily 1 group D member 2(NR1D2)	chr3	23987900	23988348	64.7	intron (NM_001145425, intron 1 of 7)	512
NM_183048	ZMYND8	zinc finger MYND-type containing 8(ZMYND8)	chr20	45985811	45986485	366.32	promoter-TSS (NM_183048)	-515
NM_031412	GABARAPL1	GABA type A receptor associated protein like 1(GABARAPL1)	chr12	10365655	10366356	302.72	intron (NM_031412, intron 1 of 3)	516
NM_177401	MIDN	midnolin(MIDN)	chr19	1248788	1249349	53.96	intron (NM_177401, intron 1 of 7)	516
NR_027440	LOC100272217	uncharacterized LOC100272217(LOC100272217)	chr9	133454127	133454598	69.36	promoter-TSS (NM_003934)	519
NM_001085481	MAP1LC3B2	microtubule associated protein 1 light chain 3 beta 2(MAP1LC3B2)	chr12	116997451	116997967	98.92	intron (NM_001085481, intron 1 of 1)	523
NM_004134	HSPA9	heat shock protein family A (Hsp70) member 9(HSPA9)	chr5	137910453	137911135	232.61	intron (NM_004134, intron 1 of 16)	524
NM_031412	GABARAPL1	GABA type A receptor associated protein like 1(GABARAPL1)	chr12	10364687	10365238	139.88	promoter-TSS (NM_031412)	-527
NM_001283148	TANGO2	transport and golgi organization 2 homolog(TANGO2)	chr22	20008912	20009335	57.38	intron (NM_152906, intron 1 of 8)	531
NR_046733	PLCXD2-AS1	PLCXD2 antisense RNA 1(PLCXD2-AS1)	chr3	111395523	111395974	87.73	non-coding (NR_046733, exon 2 of 2)	532
NM_001048210	CLCC1	chloride channel CLIC like 1(CLCC1)	chr1	109505373	109505795	59.41	intron (NM_015127, intron 1 of 11)	537
NM_080655	MSANTD3	Myb/SANT DNA binding domain containing 3(MSANTD3)	chr9	103188724	103189191	135.39	promoter-TSS (NM_001198807)	-538
NM_001098512	PRKG1	protein kinase, cGMP-dependent, type I(PRKG1)	chr10	52750082	52750658	185.49	promoter-TSS (NM_001098512)	-541
NM_001282564	TMEM57	transmembrane protein 57(TMEM57)	chr1	25756518	25757096	111.56	promoter-TSS (NM_001282564)	-542
NM_177552	SULT1A3	sulfotransferase family 1A member 3(SULT1A3)	chr16	29471464	29472038	93.61	intron (NM_001017390, intron 1 of 7)	544
NR_039918	MIR4761	microRNA 4761(MIR4761)	chr22	19950530	19950927	90.11	promoter-TSS (NR_039918)	-548
NM_001037283	EIF3B	eukaryotic translation initiation factor 3 subunit B(EIF3B)	chr7	2393687	2394155	64.87	promoter-TSS (NM_001037283)	-553
NR_033759	ATP5L	ATP synthase, H+ transporting, mitochondrial Fo complex subunit G(ATP5L)	chr11	118271316	118271774	62.59	promoter-TSS (NR_033759)	-559
NM_022073	EGLN3	egl-9 family hypoxia inducible factor 3(EGLN3)	chr14	34420603	34421092	93.78	promoter-TSS (NM_022073)	-563
NM_007355	HSP90AB1	heat shock protein 90 alpha family class B member 1(HSP90AB1)	chr6	44214942	44215579	154.77	intron (NM_001271971, intron 1 of 11)	565
NM_001308068	FLYWCH1	FLYWCH-type zinc finger 1(FLYWCH1)	chr16	2962378	2962713	52.19	intron (NM_001308068, intron 1 of 9)	565
NM_001100169	IMMT	inner membrane mitochondrial protein(IMMT)	chr2	86422074	86422569	75.56	intron (NM_001100169, intron 1 of 14)	572
NM_001286082	TRMT112	tRNA methyltransferase 11-2 homolog (S. cerevisiae)(TRMT112)	chr11	64084731	64085227	77.65	promoter-TSS (NM_181652)	577
NM_001286135	RBM4B	RNA binding motif protein 4B(RBM4B)	chr11	66445669	66446271	82.31	promoter-TSS (NM_001286135)	-578
NM_001236	cbr3	carbonyl reductase 3(CBR3)	chr21	37506451	37506918	85.87	promoter-TSS (NM_001236)	-579
NM_022818	MAP1LC3B	microtubule associated protein 1 light chain 3 beta(MAP1LC3B)	chr16	87426133	87426629	54.64	promoter-TSS (NM_001282683)	580
NR_103559	CDRT8	CMT1A duplicated region transcript 8(CDRT8)	chr17	15009818	15010372	152.18	promoter-TSS (NR_103559)	-591
NM_001040199	CLDND1	claudin domain containing 1(CLDND1)	chr3	98240992	98241640	73.17	intron (NM_019895, intron 1 of 5)	594
NM_170711	DAZAP1	DAZ associated protein 1(DAZAP1)	chr19	1406791	1407156	56.63	promoter-TSS (NM_018959)	-595
NM_001024649	CANX	calnexin(CANX)	chr5	179124979	179125680	494.29	promoter-TSS (NM_001024649)	-601
NM_003541	hist1h4k	histone cluster 1 H4 family member k(HIST1H4K)	chr6	27798523	27798886	50.39	TTS (NM_003541)	601
NM_000430	PAFAH1B1	platelet activating factor acetylhydrolase 1b regulatory subunit 1(PAFAH1B1)	chr17	2497218	2497834	116.65	intron (NM_000430, intron 1 of 10)	603
NM_020122	KCMF1	potassium channel modulatory factor 1(KCMF1)	chr2	85198461	85199210	299.99	intron (NM_020122, intron 1 of 6)	604
NM_001276275	MAZ	MYC associated zinc finger protein(MAZ)	chr16	29816604	29817010	62.48	promoter-TSS (NM_001276275)	-610
NM_001113182	BRD2	bromodomain containing 2(BRD2)	chr6	32937613	32938484	661.52	promoter-TSS (NM_001291986).2	-617
NM_001251888	ASPSCR1	ASPSCR1, UBX domain containing tether for SLC2A4(ASPSCR1)	chr17	79935775	79936317	123.77	intron (NR_045351, intron 1 of 14)	620
NM_001312871	cox20	COX20, cytochrome c oxidase assembly factor(COX20)	chr1	244997553	244998415	314.87	promoter-TSS (NM_001312873)	-624
NM_014597	DNTTIP2	deoxynucleotidyltransferase terminal interacting protein 2(DNTTIP2)	chr1	94343881	94344377	246.63	intron (NM_014597, intron 1 of 6)	633
NR_027691	PANX2	pannexin 2(PANX2)	chr22	50608263	50608792	135.29	promoter-TSS (NR_027691)	-633
NM_020888	KIAA1522	KIAA1522(KIAA1522)	chr1	33207948	33208343	50.69	intron (NM_020888, intron 1 of 6)	633
NM_144998	CENPX	centromere protein X(CENPX)	chr17	79979821	79980479	141.86	intron (NM_144998, intron 1 of 3)	635
NR_045675	ARHGAP22	Rho GTPase activating protein 22(ARHGAP22)	chr10	49863461	49863889	91.57	non-coding (NR_045675, exon 1 of 11)	635
NM_032704	TUBA1C	tubulin alpha 1c(TUBA1C)	chr12	49659176	49659661	81.6	intron (NM_032704, intron 1 of 3)	636
NM_024577	SH3TC2	SH3 domain and tetratricopeptide repeats 2(SH3TC2)	chr5	148441808	148442392	189.17	promoter-TSS (NR_122044)	637
NR_021487	PSMG3-AS1	PSMG3 antisense RNA 1 (head to head)(PSMG3-AS1)	chr7	1610115	1610585	59.16	promoter-TSS (NM_001134340)	641
NM_173853	KRTCAP3	keratinocyte associated protein 3(KRTCAP3)	chr2	27665535	27666218	95.97	TTS (NM_013392)	643
NR_037903	BHLHE40-AS1	BHLHE40 antisense RNA 1(BHLHE40-AS1)	chr3	5022028	5022551	87.83	promoter-TSS (NR_125916)	-643
NM_001146068	CAPN2	calpain 2(CAPN2)	chr1	223888303	223889000	127.11	promoter-TSS (NM_001146068)	-644
NM_145235	fank1	fibronectin type III and ankyrin repeat domains 1(FANK1)	chr10	127584141	127584783	90.43	promoter-TSS (NM_145235)	-646
NM_138795	ARL8A	ADP ribosylation factor like GTPase 8A(ARL8A)	chr1	202112972	202113468	73.8	intron (NM_138795, intron 1 of 6)	651
NM_005190	CCNC	cyclin C(CCNC)	chr6	100015781	100016285	79.25	intron (NM_001013399, intron 1 of 11)	657
NM_001297740	TBCA	tubulin folding cofactor A(TBCA)	chr5	77071310	77071735	77.15	intron (NM_001297740, intron 1 of 2)	663
NM_032546	TRIM54	tripartite motif containing 54(TRIM54)	chr2	27505722	27506202	92.37	intron (NM_032546, intron 1 of 9)	665
NM_014521	SH3BP4	SH3 domain binding protein 4(SH3BP4)	chr2	235861139	235861448	52.47	intron (NM_014521, intron 1 of 5)	665
NM_031219	HDHD3	haloacid dehalogenase like hydrolase domain containing 3(HDHD3)	chr9	116137506	116137844	60.61	intron (NM_001304511, intron 1 of 1)	666
NM_017926	GPATCH2L	G-patch domain containing 2 like(GPATCH2L)	chr14	76618652	76619148	90.92	intron (NM_017926, intron 1 of 9)	672
NR_109815	FAM83C-AS1	FAM83C antisense RNA 1(FAM83C-AS1)	chr20	33873567	33873889	76.49	TTS (NR_109815)	674
NR_002710	ALOX12P2	arachidonate 12-lipoxygenase pseudogene 2(ALOX12P2)	chr17	6756984	6758163	486.2	non-coding (NR_002710, exon 2 of 14)	678
NR_047493	LINC00563	long intergenic non-protein coding RNA 563(LINC00563)	chr13	46871028	46871575	113.19	non-coding (NR_047493, exon 1 of 1)	678
NM_198443	NRN1L	neuritin 1 like(NRN1L)	chr16	67919300	67919626	62.71	intron (NM_198443, intron 1 of 2)	682
NM_001267727	ARSG	arylsulfatase G(ARSG)	chr17	66288109	66288529	75.79	promoter-TSS (NM_004694)	683
NM_001190819	ORC1	origin recognition complex subunit 1(ORC1)	chr1	52869244	52869672	82.43	promoter-TSS (NM_032864)	685
NM_001302862	SLC22A18AS	solute carrier family 22 member 18 antisense(SLC22A18AS)	chr11	2924201	2924775	141.43	exon (NM_001315501, exon 2 of 11)	687
NM_002359	MAFG	MAF bZIP transcription factor G(MAFG)	chr17	79884421	79885377	528.72	promoter-TSS (NR_015454)	688
NR_036623	DBF4B	DBF4 zinc finger B(DBF4B)	chr17	42784903	42785661	271.33	promoter-TSS (NR_036623)	-694
NM_016099	GOLGA7	golgin A7(GOLGA7)	chr8	41347206	41347569	73.95	promoter-TSS (NM_016099)	-694
NM_001316307	RAC3	ras-related C3 botulinum toxin substrate 3 (rho family, small GTP binding protein Rac3)(RAC3)	chr17	79988472	79989186	56.64	promoter-TSS (NM_005052)	-703
NM_183412	FBXO44	F-box protein 44(FBXO44)	chr1	11713393	11714060	161.25	promoter-TSS (NM_183412)	-706
NM_005022	PFN1	profilin 1(PFN1)	chr17	4852880	4853295	60.64	promoter-TSS (NM_005022)	-706
NR_037713	RFFL	ring finger and FYVE like domain containing E3 ubiquitin protein ligase(RFFL)	chr17	33416724	33417403	104.11	promoter-TSS (NR_037713)	-715
NR_002557	LOC613038	SAGA complex associated factor 29 pseudogene(LOC613038)	chr16	29479352	29479879	52.7	promoter-TSS (NR_002557)	-716
NR_033884	HTATSF1P2	HIV-1 Tat specific factor 1 pseudogene 2(HTATSF1P2)	chr6	3023945	3024624	352.27	promoter-TSS (NR_132750)	721
NM_002093	GSK3B	glycogen synthase kinase 3 beta(GSK3B)	chr3	119813754	119814216	78.49	promoter-TSS (NM_001146156)	-721
NM_001142555	COQ8B	coenzyme Q8B(COQ8B)	chr19	41221456	41222016	96.26	promoter-TSS (NM_001142555)	-725
NM_001145144	slc1a5	solute carrier family 1 member 5(SLC1A5)	chr19	47289443	47290196	155.73	intron (NM_005628, intron 1 of 7)	726
NM_032020	FUCA2	fucosidase, alpha-L- 2, plasma(FUCA2)	chr6	143832043	143832538	84.87	intron (NM_032020, intron 1 of 6)	730
NM_006196	PCBP1	poly(rC) binding protein 1(PCBP1)	chr2	70315127	70315516	63.01	exon (NM_006196, exon 1 of 1)	736
NM_021134	MRPL23	mitochondrial ribosomal protein L23(MRPL23)	chr11	1969072	1969408	60.96	intron (NM_021134, intron 1 of 4)	738
NR_028092	LPAL2	lipoprotein(a) like 2, pseudogene(LPAL2)	chr6	160931238	160931596	84.38	intron (NR_028092, intron 1 of 9)	739
NM_014165	NDUFAF4	NADH:ubiquinone oxidoreductase complex assembly factor 4(NDUFAF4)	chr6	97346183	97346856	332.1	promoter-TSS (NM_014165)	-752
NM_016466	ankrd39	ankyrin repeat domain 39(ANKRD39)	chr2	97522745	97523246	55.26	intron (NM_016466, intron 1 of 3)	761
NM_001113492	42987	septin 9(SEPT9)	chr17	75282877	75283546	140.64	promoter-TSS (NM_001113492)	-762
NR_036158	MIR3190	microRNA 3190(MIR3190)	chr19	47729235	47729638	67.3	promoter-TSS (NR_036158)	-763
NM_001130028	CLK3	CDC like kinase 3(CLK3)	chr15	74907860	74908338	59.05	exon (NM_001130028, exon 1 of 13)	764
NM_003087	SNCG	synuclein gamma(SNCG)	chr10	88718798	88719315	145.55	intron (NM_003087, intron 1 of 4)	768
NM_015294	TRIM37	tripartite motif containing 37(TRIM37)	chr17	57183258	57183738	65.35	intron (NM_015294, intron 1 of 23)	768
NM_032878	ALKBH6	alkB homolog 6(ALKBH6)	chr19	36504077	36504668	98.35	intron (NM_032878, intron 1 of 6)	769
NM_001168344	RREB1	ras responsive element binding protein 1(RREB1)	chr6	7106779	7107333	175.37	promoter-TSS (NM_001168344)	-774
NM_001284295	chpf2	chondroitin polymerizing factor 2(CHPF2)	chr7	150930078	150930651	156.69	5' UTR (NM_019015, exon 1 of 4)	789
NR_132101	LINC01063	long intergenic non-protein coding RNA 1063(LINC01063)	chr3	196358438	196358898	89.4	intron (NR_132101, intron 1 of 1)	790
NR_037934	SEPSECS-AS1	SEPSECS antisense RNA 1 (head to head)(SEPSECS-AS1)	chr4	25162872	25163300	73.22	promoter-TSS (NM_016955)	792
NM_000264	PTCH1	patched 1(PTCH1)	chr9	98271434	98271812	56.81	promoter-TSS (NM_000264)	-792
NM_153649	TPM3	tropomyosin 3(TPM3)	chr1	154154685	154155179	59.4	intron (NM_152263, intron 2 of 9)	793
NM_004720	LPAR2	lysophosphatidic acid receptor 2(LPAR2)	chr19	19739650	19740034	63.67	promoter-TSS (NM_004720)	-803
NM_020390	EIF5A2	eukaryotic translation initiation factor 5A2(EIF5A2)	chr3	170627046	170627422	59.36	promoter-TSS (NM_020390)	-808
NM_003945	ATP6V0E1	ATPase H+ transporting V0 subunit e1(ATP6V0E1)	chr5	172411342	172411805	66.23	intron (NM_003945, intron 1 of 3)	810
NR_110168	LINC01213	long intergenic non-protein coding RNA 1213(LINC01213)	chr3	149955332	149955658	54.58	promoter-TSS (NR_110167)	-811
NM_024940	DOCK5	dedicator of cytokinesis 5(DOCK5)	chr8	25042873	25043326	82.85	intron (NM_024940, intron 1 of 51)	812
NM_152667	NANP	N-acetylneuraminic acid phosphatase(NANP)	chr20	25603611	25604061	57.07	promoter-TSS (NR_126465)	812
NM_152397	IQCF1	IQ motif containing F1(IQCF1)	chr3	51937895	51938512	135.96	promoter-TSS (NM_152397)	-817
NM_205842	NCKAP1	NCK associated protein 1(NCKAP1)	chr2	183902499	183903040	84.18	exon (NM_013436, exon 1 of 31)	817
NM_031232	NECAB3	N-terminal EF-hand calcium binding protein 3(NECAB3)	chr20	32261257	32261638	60.08	intron (NM_031231, intron 1 of 12)	817
NR_049771	OSBPL10-AS1	OSBPL10 antisense RNA 1(OSBPL10-AS1)	chr3	31746311	31746736	90.72	intron (NR_049771, intron 1 of 4)	818
NM_001291921	RXRA	retinoid X receptor alpha(RXRA)	chr9	137298958	137299536	392.28	5' UTR (NM_001291921, exon 1 of 9)	819
NM_153828	RTN4	reticulon 4(RTN4)	chr2	55278334	55278785	50.68	promoter-TSS (NM_207520)	-825
NM_003388	CLIP2	CAP-Gly domain containing linker protein 2(CLIP2)	chr7	73704454	73704813	55.59	intron (NM_032421, intron 1 of 15)	828
NR_002557	LOC613038	SAGA complex associated factor 29 pseudogene(LOC613038)	chr16	30218789	30219370	75.6	promoter-TSS (NR_002556)	-831
NM_130900	RAET1L	retinoic acid early transcript 1L(RAET1L)	chr6	150347219	150347782	59.28	promoter-TSS (NM_130900)	-832
NM_177543	PLPP2	phospholipid phosphatase 2(PLPP2)	chr19	290049	290623	147.5	intron (NM_177526, intron 1 of 5)	833
NM_020228	PRDM10	PR/SET domain 10(PRDM10)	chr11	129873364	129873762	63.2	promoter-TSS (NM_020228)	-833
NR_117099	CASC21	cancer susceptibility candidate 21 (non-protein coding)(CASC21)	chr8	128257418	128258015	113.93	intron (NR_117099, intron 1 of 3)	834
NM_001297662	TTC39A	tetratricopeptide repeat domain 39A(TTC39A)	chr1	51796768	51797372	84.91	promoter-TSS (NM_001297662)	-834
NM_018289	VPS53	VPS53, GARP complex subunit(VPS53)	chr17	618649	619224	120.52	promoter-TSS (NM_001128159)	-840
NM_002105	H2AFX	H2A histone family member X(H2AFX)	chr11	118965113	118965556	52.63	3' UTR (NM_002105, exon 1 of 1)	843
NM_001291133	CTNNA3	catenin alpha 3(CTNNA3)	chr10	69426034	69426554	89.94	promoter-TSS (NM_001127384)	-851
NM_017614	BHMT2	betaine--homocysteine S-methyltransferase 2(BHMT2)	chr5	78366166	78366633	84.36	promoter-TSS (NM_013391)	852
NM_032547	SCOC	short coiled-coil protein(SCOC)	chr4	141177346	141177825	77.15	promoter-TSS (NM_032547)	-855
NM_144579	SFXN5	sideroflexin 5(SFXN5)	chr2	73297796	73298384	200.28	intron (NM_144579, intron 1 of 13)	875
NM_022060	ABHD4	abhydrolase domain containing 4(ABHD4)	chr14	23067722	23068326	102	intron (NM_022060, intron 1 of 6)	877
NM_206866	BACH1	BTB domain and CNC homolog 1(BACH1)	chr21	30672355	30672885	78.15	intron (NM_206866, intron 1 of 4)	883
NM_014607	UBXN4	UBX domain protein 4(UBXN4)	chr2	136499695	136500455	176.74	intron (NM_014607, intron 1 of 12)	886
NM_016224	SNX9	sorting nexin 9(SNX9)	chr6	158244760	158245423	114.43	intron (NM_016224, intron 1 of 17)	888
NM_002293	LAMC1	laminin subunit gamma 1(LAMC1)	chr1	182991403	182992000	124.59	promoter-TSS (NM_002293)	-894
NR_029494	MIR22	microRNA 22(MIR22)	chr17	1617916	1618437	152.9	promoter-TSS (NR_029494)	-895
NM_001083617	RB1CC1	RB1 inducible coiled-coil 1(RB1CC1)	chr8	53625954	53626307	56.16	intron (NM_014781, intron 1 of 23)	896
NM_014173	BABAM1	BRISC and BRCA1 A complex member 1(BABAM1)	chr19	17378786	17379384	60.13	intron (NM_014173, intron 1 of 8)	900
NM_021149	COTL1	coactosin like F-actin binding protein 1(COTL1)	chr16	84652326	84652885	89.6	promoter-TSS (NM_021149)	-903
NM_001300741	NUDT12	nudix hydrolase 12(NUDT12)	chr5	102897362	102897822	61.16	intron (NM_001300741, intron 1 of 6)	910
NM_020247	COQ8A	coenzyme Q8A(COQ8A)	chr1	227126620	227127431	170.8	promoter-TSS (NM_020247)	-913
NR_033344	SLC38A6	solute carrier family 38 member 6(SLC38A6)	chr14	61448609	61449150	186.38	intron (NR_033344, intron 1 of 16)	914
NM_170663	MINK1	misshapen like kinase 1(MINK1)	chr17	4735480	4735954	63.76	promoter-TSS (NM_015716)	-918
NR_030725	RCC1	regulator of chromosome condensation 1(RCC1)	chr1	28831198	28831855	86.8	promoter-TSS (NR_036473)	-929
NM_018407	LAPTM4B	lysosomal protein transmembrane 4 beta(LAPTM4B)	chr8	98788535	98788948	79.96	intron (NM_018407, intron 1 of 6)	932
NM_173573	LMNTD2	lamin tail domain containing 2(LMNTD2)	chr11	559630	560054	99.46	intron (NM_173573, intron 1 of 13)	937
NM_018210	NAXD	NAD(P)HX dehydratase(NAXD)	chr13	111268629	111269116	68.81	intron (NM_018210, intron 1 of 9)	941
NM_031889	ENAM	enamelin(ENAM)	chr4	71493313	71493715	51.72	promoter-TSS (NM_031889)	-947
NM_025194	ITPKC	inositol-trisphosphate 3-kinase C(ITPKC)	chr19	41223664	41224270	190.98	exon (NM_025194, exon 1 of 7)	959
NM_003223	TFAP4	transcription factor AP-4(TFAP4)	chr16	4321723	4322356	347.32	intron (NM_003223, intron 1 of 6)	962
NM_015074	KIF1B	kinesin family member 1B(KIF1B)	chr1	10271550	10271905	58.65	intron (NM_183416, intron 1 of 20)	963
NR_049820	MIR5188	microRNA 5188(MIR5188)	chr12	125400826	125401290	67.67	TTS (NR_049820)	965
NM_001242885	LOC100287036	uncharacterized LOC100287036(LOC100287036)	chr16	89385976	89387166	156.38	promoter-TSS (NM_001242885)	-970
NM_023945	MS4A5	membrane spanning 4-domains A5(MS4A5)	chr11	60195880	60196275	73.99	promoter-TSS (NM_023945)	-985
NR_126018	LYRM4-AS1	LYRM4 antisense RNA 1(LYRM4-AS1)	chr6	5031029	5031356	54.1	intron (NR_126018, intron 1 of 1)	986
NM_016143	NSFL1C	NSFL1 cofactor(NSFL1C)	chr20	1446903	1447787	877.86	intron (NM_016143, intron 1 of 8)	992
NM_024945	RMI1	RecQ mediated genome instability 1(RMI1)	chr9	86596364	86596898	80.52	intron (NM_024945, intron 1 of 2)	994
NM_002969	MAPK12	mitogen-activated protein kinase 12(MAPK12)	chr22	50700849	50701521	83.33	promoter-TSS (NM_002969)	-997
NM_001143780	SLC25A39	solute carrier family 25 member 39(SLC25A39)	chr17	42403068	42403363	59.69	promoter-TSS (NM_001143780)	-998
NR_046284	NEBL-AS1	NEBL antisense RNA 1(NEBL-AS1)	chr10	21463976	21464487	164.93	TTS (NR_046284)	1000
NM_012263	TTLL1	tubulin tyrosine ligase like 1(TTLL1)	chr22	43486182	43486694	89.11	Intergenic	-1004
NM_007159	SLMAP	sarcolemma associated protein(SLMAP)	chr3	57741719	57742226	115.51	Intergenic	-1011
NM_001253790	SMIM22	small integral membrane protein 22(SMIM22)	chr16	4837094	4837634	115.02	intron (NM_144605, intron 2 of 9)	-1034
NM_001645	apoc1	apolipoprotein C1(APOC1)	chr19	45416582	45417185	125.91	Intergenic	-1038
NR_130724	TLX1NB	TLX1 neighbor(TLX1NB)	chr10	102901701	102902427	128.96	Intergenic	-1041
NM_000382	ALDH3A2	aldehyde dehydrogenase 3 family member A2(ALDH3A2)	chr17	19550709	19551326	221.16	Intergenic	-1047
NM_001124	ADM	adrenomedullin(ADM)	chr11	10325261	10325700	75.95	Intergenic	-1047
NM_014045	LRP10	LDL receptor related protein 10(LRP10)	chr14	23341810	23342224	78.34	intron (NM_014045, intron 2 of 6)	1057
NM_016156	MTMR2	myotubularin related protein 2(MTMR2)	chr11	95658120	95658769	294.58	Intergenic	-1073
NM_005003	NDUFAB1	NADH:ubiquinone oxidoreductase subunit AB1(NDUFAB1)	chr16	23608368	23609061	237.64	Intergenic	-1075
NM_015915	ATL1	atlastin GTPase 1(ATL1)	chr14	51027568	51028074	81.03	intron (NM_015915, intron 1 of 13)	1078
NM_001276318	PPP1R3E	protein phosphatase 1 regulatory subunit 3E(PPP1R3E)	chr14	23770730	23771228	80.32	exon (NM_001276318, exon 2 of 5)	1078
NM_001145249	FAM157B	family with sequence similarity 157 member B(FAM157B)	chr9	141107473	141107957	72.47	intron (NM_001145249, intron 2 of 6)	1078
NM_005675	dgcr6	DiGeorge syndrome critical region gene 6(DGCR6)	chr22	18892308	18893007	124.37	Intergenic	-1079
NR_033851	SERPINB9P1	serpin family B member 9 pseudogene 1(SERPINB9P1)	chr6	2877557	2878093	230.2	Intergenic	-1081
NM_005689	ABCB6	ATP binding cassette subfamily B member 6 (Langereis blood group)(ABCB6)	chr2	220082377	220082879	296.63	intron (NM_005689, intron 1 of 18)	1084
NR_024206	CYTOR	cytoskeleton regulator RNA(CYTOR)	chr2	87755838	87756289	72.45	intron (NR_024206, intron 1 of 1)	1089
NM_013254	TBK1	TANK binding kinase 1(TBK1)	chr12	64846654	64847209	89.26	intron (NM_013254, intron 1 of 20)	1091
NM_001303241	CNOT6	CCR4-NOT transcription complex subunit 6(CNOT6)	chr5	179920107	179920506	53.51	Intergenic	-1093
NM_001428	ENO1	enolase 1(ENO1)	chr1	8939907	8940604	384.33	TTS (NR_038351)	-1104
NM_001193489	SECISBP2L	SECIS binding protein 2 like(SECISBP2L)	chr15	49339740	49340006	55.05	Intergenic	-1113
NR_000025	SNORD15B	small nucleolar RNA, C/D box 15B(SNORD15B)	chr11	75114069	75114623	71.71	intron (NM_001260507, intron 3 of 5)	-1119
NR_024586	KMT2E-AS1	KMT2E antisense RNA 1 (head to head)(KMT2E-AS1)	chr7	104652992	104653943	181.01	non-coding (NR_024586, exon 1 of 1)	1121
NM_001300856	fosl1	FOS like 1, AP-1 transcription factor subunit(FOSL1)	chr11	65666551	65667197	342.26	intron (NM_001300855, intron 1 of 3)	1123
NM_002178	IGFBP6	insulin like growth factor binding protein 6(IGFBP6)	chr12	53492308	53492812	73.38	intron (NM_002178, intron 1 of 3)	1124
NR_104480	KCTD20	potassium channel tetramerization domain containing 20(KCTD20)	chr6	36409114	36409681	108.69	intron (NM_152990, intron 1 of 4)	-1147
NM_175038	CNTN1	contactin 1(CNTN1)	chr12	41300833	41301192	50.73	intron (NM_001256064, intron 1 of 15)	-1147
NM_018096	NLE1	notchless homolog 1(NLE1)	chr17	33470324	33470647	56.62	Intergenic	-1151
NM_002823	PTMA	prothymosin, alpha(PTMA)	chr2	232571893	232572263	67.52	Intergenic	-1157
NM_004483	GCSH	glycine cleavage system protein H(GCSH)	chr16	81130844	81131451	111.57	Intergenic	-1167
NM_152443	RDH12	retinol dehydrogenase 12 (all-trans/9-cis/11-cis)(RDH12)	chr14	68167156	68167712	156.34	Intergenic	-1169
NR_073573	PLEKHH3	pleckstrin homology, MyTH4 and FERM domain containing H3(PLEKHH3)	chr17	40829951	40830483	97.18	Intergenic	-1169
NM_000585	IL15	interleukin 15(IL15)	chr4	142558736	142559100	60.25	intron (NR_037840, intron 1 of 7)	1169
NM_012118	NOCT	nocturnin(NOCT)	chr4	139935508	139935974	57.87	Intergenic	-1172
NM_006082	TUBA1B	tubulin alpha 1b(TUBA1B)	chr12	49523855	49524400	116.03	intron (NM_006082, intron 1 of 3)	1177
NR_039887	MIR4734	microRNA 4734(MIR4734)	chr17	36856985	36857828	87.92	Intergenic	1178
NM_032470	TNXB	tenascin XB(TNXB)	chr6	32014828	32015350	69.59	intron (NM_019105, intron 30 of 43).3	-1184
NM_006598	SLC12A7	solute carrier family 12 member 7(SLC12A7)	chr5	1113146	1113576	50.91	Intergenic	-1189
NM_001258413	SLC5A11	solute carrier family 5 member 11(SLC5A11)	chr16	24855624	24856353	199.72	Intergenic	-1196
NM_001080398	KIAA0368	KIAA0368(KIAA0368)	chr9	114245284	114246368	307.89	intron (NM_001080398, intron 3 of 50)	1199
NR_015395	MIR4435-2HG	MIR4435-2 host gene(MIR4435-2HG)	chr2	112251288	112251694	81.28	intron (NR_024373, intron 1 of 1)	1201
NR_125892	LOC101928279	uncharacterized LOC101928279(LOC101928279)	chr4	4764318	4765063	477.8	intron (NR_125892, intron 1 of 2)	1203
NM_020940	FAM160B1	family with sequence similarity 160 member B1(FAM160B1)	chr10	116582462	116582953	73.97	intron (NM_020940, intron 1 of 16)	1204
NR_126375	LINC01336	long intergenic non-protein coding RNA 1336(LINC01336)	chr5	74349487	74349862	54.31	Intergenic	-1206
NM_004844	SH3BP5	SH3 domain binding protein 5(SH3BP5)	chr3	15375040	15375649	195.69	intron (NM_001018009, intron 1 of 8)	-1208
NM_002444	MSN	moesin(MSN)	chrX	64888503	64888974	77.19	intron (NM_002444, intron 1 of 12)	1227
NM_000713	BLVRB	biliverdin reductase B(BLVRB)	chr19	40970258	40970737	139.83	intron (NM_000713, intron 1 of 4)	1228
NM_002314	LIMK1	LIM domain kinase 1(LIMK1)	chr7	73499104	73499575	56.67	intron (NM_002314, intron 1 of 15)	1232
NM_032116	KATNAL1	katanin catalytic subunit A1 like 1(KATNAL1)	chr13	30882598	30883122	159.19	Intergenic	-1236
NM_001289412	FAM104A	family with sequence similarity 104 member A(FAM104A)	chr17	71224873	71225317	243.98	intron (NM_032837, intron 1 of 2)	-1239
NR_107014	MIR7974	microRNA 7974(MIR7974)	chr19	11607425	11607929	97.17	intron (NM_138783, intron 2 of 8)	-1240
NM_182557	BCL9L	B-cell CLL/lymphoma 9-like(BCL9L)	chr11	118782556	118783162	102.29	Intergenic	-1246
NM_016332	MSRB1	methionine sulfoxide reductase B1(MSRB1)	chr16	1991735	1992362	87.37	intron (NM_016332, intron 1 of 3)	1246
NM_022755	IPPK	inositol-pentakisphosphate 2-kinase(IPPK)	chr9	95433380	95434225	461.25	Intergenic	-1255
NM_001039783	TXNRD3NB	thioredoxin reductase 3 neighbor(TXNRD3NB)	chr3	126325901	126326385	108.92	3' UTR (NM_052883, exon 16 of 16)	1255
NM_001304347	OLFM2	olfactomedin 2(OLFM2)	chr19	10025285	10025993	386.86	intron (NM_058164, intron 1 of 5)	-1258
NM_004695	SLC16A5	solute carrier family 16 member 5(SLC16A5)	chr17	73085090	73085511	55.68	5' UTR (NM_004695, exon 2 of 7)	1264
NM_005121	MED13	mediator complex subunit 13(MED13)	chr17	60141096	60141659	51.48	intron (NM_005121, intron 1 of 29)	1266
NR_026562	c20orf24	chromosome 20 open reading frame 24(C20orf24)	chr20	35235204	35235608	53.48	intron (NR_026562, intron 1 of 4)	1269
NR_039933	MIR4774	microRNA 4774(MIR4774)	chr2	169440497	169440954	69.41	intron (NM_001256126, intron 3 of 10)	1272
NM_001303050	MAPRE3	microtubule associated protein RP/EB family member 3(MAPRE3)	chr2	27238603	27239203	152.41	intron (NM_001303050, intron 1 of 6)	1281
NM_001130020	ATP6V0A1	ATPase H+ transporting V0 subunit a1(ATP6V0A1)	chr17	40611903	40612399	90.16	intron (NM_005177, intron 1 of 20)	1289
NM_003128	SPTBN1	spectrin beta, non-erythrocytic 1(SPTBN1)	chr2	54684487	54685004	211.87	intron (NM_003128, intron 1 of 35)	1291
NM_015179	RRP12	ribosomal RNA processing 12 homolog(RRP12)	chr10	99159492	99160162	120.34	intron (NM_015179, intron 2 of 33)	1300
NR_030296	MIR570	microRNA 570(MIR570)	chr3	195424559	195425368	113.39	intron (NR_122105, intron 2 of 4)	-1309
NM_003971	SPAG9	sperm associated antigen 9(SPAG9)	chr17	49199110	49199962	123.03	Intergenic	-1310
NM_000146	FTL	ferritin light chain(FTL)	chr19	49466887	49467613	682.94	Intergenic	-1316
NM_001291593	NPHP4	nephrocystin 4(NPHP4)	chr1	6053574	6054124	103.81	intron (NM_001199861, intron 1 of 15)	-1316
NM_207311	BICDL1	BICD family like cargo adaptor 1(BICDL1)	chr12	120425957	120426699	126.8	Intergenic	-1320
NM_032145	FBXO30	F-box protein 30(FBXO30)	chr6	146134312	146134874	188.11	intron (NM_032145, intron 1 of 2)	1328
NM_018439	IMPACT	impact RWD domain protein(IMPACT)	chr18	22007689	22008189	67.5	exon (NM_018439, exon 2 of 11)	1330
NM_032211	LOXL4	lysyl oxidase like 4(LOXL4)	chr10	100029053	100029626	62.71	Intergenic	-1332
NM_006705	GADD45G	growth arrest and DNA damage inducible gamma(GADD45G)	chr9	92220970	92221566	168.61	3' UTR (NM_006705, exon 4 of 4)	1341
NM_001100878	MROH6	maestro heat like repeat family member 6(MROH6)	chr8	144656052	144656486	63.59	TTS (NM_145201)	-1341
NM_006437	PARP4	poly(ADP-ribose) polymerase family member 4(PARP4)	chr13	25085171	25086038	237.4	intron (NM_006437, intron 1 of 33)	1344
NM_001164711	AMT	aminomethyltransferase(AMT)	chr3	49458396	49459066	192.05	intron (NR_028435, intron 3 of 8)	1380
NM_000485	APRT	adenine phosphoribosyltransferase(APRT)	chr16	88876671	88877243	57.57	exon (NM_001030018, exon 3 of 5)	1385
NR_126028	NCRNA00250	non-protein coding RNA 250(NCRNA00250)	chr8	135851498	135851896	52.67	intron (NR_126028, intron 1 of 2)	1385
NM_003900	SQSTM1	sequestosome 1(SQSTM1)	chr5	179245963	179246947	616.46	intron (NM_001142299, intron 2 of 8)	-1387
NM_015187	SEL1L3	SEL1L family member 3(SEL1L3)	chr4	25863003	25863515	109.98	intron (NM_001297592, intron 1 of 23)	1394
NM_014614	PSME4	proteasome activator subunit 4(PSME4)	chr2	54196403	54196759	71.12	intron (NM_014614, intron 1 of 46)	1396
NM_021972	SPHK1	sphingosine kinase 1(SPHK1)	chr17	74379015	74379557	153.53	Intergenic	-1404
NM_001134456	NXPE3	neurexophilin and PC-esterase domain family member 3(NXPE3)	chr3	101499402	101499981	164.23	intron (NM_001134456, intron 1 of 7)	1405
NM_001128214	KCTD6	potassium channel tetramerization domain containing 6(KCTD6)	chr3	58479018	58479460	59.85	intron (NM_001128214, intron 1 of 2)	1416
NM_001199663	PMF1-BGLAP	PMF1-BGLAP readthrough(PMF1-BGLAP)	chr1	156183906	156184512	84.89	intron (NM_001199664, intron 1 of 4)	1430
NR_029779	mir200c	microRNA 200c(MIR200C)	chr12	7070974	7071880	431.51	TTS (NM_002831)	-1435
NM_001011699	HAUS8	HAUS augmin like complex subunit 8(HAUS8)	chr19	17184713	17185102	75.23	intron (NM_033417, intron 1 of 10)	1436
NM_007034	DNAJB4	DnaJ heat shock protein family (Hsp40) member B4(DNAJB4)	chr1	78468945	78469445	177.32	Intergenic	-1441
NM_001251980	RCAN3	RCAN family member 3(RCAN3)	chr1	24842036	24842465	62.03	intron (NM_001251985, intron 1 of 1)	1446
NR_028379	FTX	FTX transcript, XIST regulator (non-protein coding)(FTX)	chrX	73511734	73512182	108.87	intron (NR_028379, intron 1 of 6)	1451
NM_001145425	NR1D2	nuclear receptor subfamily 1 group D member 2(NR1D2)	chr3	23988854	23989273	53.08	intron (NM_001145425, intron 1 of 7)	1451
NM_183381	RNF13	ring finger protein 13(RNF13)	chr3	149531736	149532130	77.27	intron (NM_007282, intron 2 of 10)	1458
NM_016333	SRRM2	serine/arginine repetitive matrix 2(SRRM2)	chr16	2800715	2801029	52.48	intron (NR_027275, intron 1 of 5)	-1458
NR_047031	SLC25A30-AS1	SLC25A30 antisense RNA 1(SLC25A30-AS1)	chr13	45990676	45991002	50.41	intron (NM_001286807, intron 1 of 9)	-1458
NR_029854	MIR365A	microRNA 365a(MIR365A)	chr16	14404220	14404982	248.27	intron (NR_132983, intron 1 of 1)	1459
NM_005388	PDCL	phosducin like(PDCL)	chr9	125589266	125589687	125.23	intron (NM_005388, intron 1 of 3)	1459
NR_048569	ACTR6	ARP6 actin-related protein 6 homolog(ACTR6)	chr12	100595803	100596243	62.17	intron (NR_048568, intron 1 of 10)	1468
NM_001204898	TM4SF19	transmembrane 4 L six family member 19(TM4SF19)	chr3	196066387	196067138	320.04	Intergenic	-1471
NM_001282300	SLC35G4	solute carrier family 35 member G4(SLC35G4)	chr18	11607780	11608384	217.56	Intergenic	-1475
NM_000334	SCN4A	sodium voltage-gated channel alpha subunit 4(SCN4A)	chr17	62051482	62052025	64.61	Intergenic	-1475
NM_016538	SIRT7	sirtuin 7(SIRT7)	chr17	79874251	79874903	53.87	intron (NM_016538, intron 3 of 9)	1481
NM_007026	DUSP14	dual specificity phosphatase 14(DUSP14)	chr17	35848136	35848784	257	Intergenic	-1491
NM_001033925	TIAL1	TIA1 cytotoxic granule associated RNA binding protein like 1(TIAL1)	chr10	121354721	121355351	125.16	intron (NM_003252, intron 1 of 11)	1505
NM_014365	HSPB8	heat shock protein family B (small) member 8(HSPB8)	chr12	119617510	119618708	423.77	intron (NM_014365, intron 1 of 2)	1514
NM_002081	GPC1	glypican 1(GPC1)	chr2	241373305	241373898	136.12	Intergenic	-1514
NM_003544	Hist1h4b	histone cluster 1 H4 family member b(HIST1H4B)	chr6	26025691	26026241	124.02	Intergenic	1514
NM_001099409	EHBP1L1	EH domain binding protein 1 like 1(EHBP1L1)	chr11	65344781	65345265	79.67	intron (NM_001099409, intron 1 of 18)	1514
NM_002953	RPS6KA1	ribosomal protein S6 kinase A1(RPS6KA1)	chr1	26857593	26857952	57.16	intron (NM_002953, intron 1 of 21)	1523
NM_014322	OPN3	opsin 3(OPN3)	chr1	241805052	241805400	55.19	Intergenic	-1525
NM_014408	TRAPPC3	trafficking protein particle complex 3(TRAPPC3)	chr1	36616396	36616888	59.99	intron (NM_001270895, intron 1 of 4)	-1527
NM_000875	IGF1R	insulin like growth factor 1 receptor(IGF1R)	chr15	99190015	99190464	73.86	non-coding (NR_126453, exon 1 of 1)	-1529
NM_000392	ABCC2	ATP binding cassette subfamily C member 2(ABCC2)	chr10	101543598	101544179	96.96	intron (NM_000392, intron 1 of 31)	1533
NR_033361	TMCC1	transmembrane and coiled-coil domain family 1(TMCC1)	chr3	129405762	129406304	191.17	intron (NM_001128224, intron 3 of 5)	1542
NM_001172173	CSRNP3	cysteine and serine rich nuclear protein 3(CSRNP3)	chr2	166324365	166324837	66.37	Intergenic	-1556
NM_000805	GAST	gastrin(GAST)	chr17	39866834	39867208	67.57	Intergenic	-1557
NM_001242894	ZKSCAN3	zinc finger with KRAB and SCAN domains 3(ZKSCAN3)	chr6	28319050	28319467	73.01	intron (NM_001242894, intron 2 of 6)	1567
NM_006825	CKAP4	cytoskeleton associated protein 4(CKAP4)	chr12	106639952	106640335	68.5	intron (NM_006825, intron 1 of 1)	1570
NM_020335	VANGL2	VANGL planar cell polarity protein 2(VANGL2)	chr1	160368583	160368992	56.86	Intergenic	-1577
NR_030350	MIR619	microRNA 619(MIR619)	chr12	109232083	109232646	180.27	intron (NM_018984, intron 2 of 14)	-1582
NM_002628	PFN2	profilin 2(PFN2)	chr3	149686791	149687508	280.74	intron (NM_002628, intron 1 of 2)	1592
NM_006401	ANP32B	acidic nuclear phosphoprotein 32 family member B(ANP32B)	chr9	100746911	100747274	64.29	intron (NM_006401, intron 1 of 6)	1603
NM_014851	KLHL21	kelch like family member 21(KLHL21)	chr1	6661032	6661671	178.4	intron (NM_014851, intron 1 of 3)	1607
NM_001080123	PRNP	prion protein(PRNP)	chr20	4668581	4668949	58.46	intron (NM_001080123, intron 1 of 1)	1608
NR_049765	ZBTB7B	zinc finger and BTB domain containing 7B(ZBTB7B)	chr1	154973154	154973830	265.76	Intergenic	-1614
NM_001289745	GAPDH	glyceraldehyde-3-phosphate dehydrogenase(GAPDH)	chr12	6641531	6642382	330.93	TTS (NM_014865)	-1615
NM_022361	POPDC3	popeye domain containing 3(POPDC3)	chr6	105625951	105626508	120.57	intron (NM_022361, intron 1 of 3)	1629
NR_033320	Miat	myocardial infarction associated transcript (non-protein coding)(MIAT)	chr22	27054766	27055394	236.45	intron (NR_033319, intron 1 of 3)	1634
NM_002966	S100A10	S100 calcium binding protein A10(S100A10)	chr1	151964799	151965346	59.06	intron (NM_002966, intron 1 of 2)	1642
NM_018330	SHTN1	shootin 1(SHTN1)	chr10	118766485	118766988	54.26	intron (NM_001258300, intron 2 of 17)	-1648
NR_104606	LOC101929412	uncharacterized LOC101929412(LOC101929412)	chr5	10504183	10504821	217.21	Intergenic	-1662
NM_138994	CNTNAP4	contactin associated protein like 4(CNTNAP4)	chr16	76345144	76345650	95.35	intron (NM_138994, intron 1 of 22)	1662
NM_001145416	TMEM205	transmembrane protein 205(TMEM205)	chr19	11455042	11455595	125.19	intron (NM_033408, intron 3 of 3)	1663
NR_036446	ACTG1P17	actin gamma 1 pseudogene 17(ACTG1P17)	chr15	83406677	83407039	64.92	intron (NR_036446, intron 2 of 2)	1674
NR_108028	LINC01485	long intergenic non-protein coding RNA 1485(LINC01485)	chr5	173215956	173216582	92.63	intron (NR_108028, intron 2 of 3)	1676
NM_003565	ULK1	unc-51 like autophagy activating kinase 1(ULK1)	chr12	132380588	132381324	363.96	intron (NM_003565, intron 3 of 27)	1677
NR_026769	PPBPP2	pro-platelet basic protein pseudogene 2(PPBPP2)	chr4	74922225	74923364	358.32	Intergenic	-1678
NM_001257180	SLC20A2	solute carrier family 20 member 2(SLC20A2)	chr8	42360386	42360946	124.5	intron (NM_006749, intron 1 of 10)	-1688
NM_001206799	PKM	pyruvate kinase, muscle(PKM)	chr15	72520123	72520611	63.85	intron (NM_001206798, intron 1 of 10)	1696
NM_005929	MELTF	melanotransferrin(MELTF)	chr3	196758139	196758644	83.97	Intergenic	-1704
NM_001261410	BCAR3	breast cancer anti-estrogen resistance 3(BCAR3)	chr1	94081162	94081656	99.22	intron (NM_003567, intron 3 of 11)	-1707
NM_006510	TRIM27	tripartite motif containing 27(TRIM27)	chr6	28889833	28890285	73.71	intron (NM_006510, intron 1 of 7).4	1709
NM_001924	GADD45A	growth arrest and DNA damage inducible alpha(GADD45A)	chr1	68152327	68152823	59.5	intron (NM_001924, intron 3 of 3)	1715
NM_138340	ABHD3	abhydrolase domain containing 3(ABHD3)	chr18	19282758	19283337	103.26	intron (NM_138340, intron 2 of 8)	1719
NM_030939	c6orf62	chromosome 6 open reading frame 62(C6orf62)	chr6	24720920	24721338	53.01	Intergenic	-1726
NM_001310136	NPIPB8	nuclear pore complex interacting protein family member B8(NPIPB8)	chr16	28647780	28648130	59.12	Intergenic	-1727
NM_006861	RAB35	RAB35, member RAS oncogene family(RAB35)	chr12	120556050	120556703	247.41	Intergenic	-1733
NM_001258456	TNIP1	TNFAIP3 interacting protein 1(TNIP1)	chr5	150442661	150443199	163.62	intron (NM_006058, intron 3 of 17)	1762
NM_001969	EIF5	eukaryotic translation initiation factor 5(EIF5)	chr14	103798377	103798775	55.5	Intergenic	-1763
NM_030765	B3GNT4	UDP-GlcNAc:betaGal beta-1,3-N-acetylglucosaminyltransferase 4(B3GNT4)	chr12	122689751	122690237	68.61	intron (NM_030765, intron 2 of 2)	1766
NR_030287	MIR561	microRNA 561(MIR561)	chr2	189163718	189164259	84.64	intron (NR_045563, intron 2 of 12)	1769
NM_020416	PPP2R2C	protein phosphatase 2 regulatory subunit Bgamma(PPP2R2C)	chr4	6472178	6472929	543.27	intron (NM_001206994, intron 2 of 9)	1773
NM_018270	MRGBP	MRG domain binding protein(MRGBP)	chr20	61429255	61429914	96.91	intron (NM_018270, intron 2 of 4)	1779
NM_001376	DYNC1H1	dynein cytoplasmic 1 heavy chain 1(DYNC1H1)	chr14	102428820	102429337	126.4	Intergenic	-1787
NM_020362	PITHD1	PITH domain containing 1(PITHD1)	chr1	24106376	24106984	151.29	intron (NM_020362, intron 3 of 5)	1804
NM_001165931	RRM2	ribonucleotide reductase regulatory subunit M2(RRM2)	chr2	10260668	10261114	67.73	Intergenic	-1804
NM_001300794	EML3	echinoderm microtubule associated protein like 3(EML3)	chr11	62381811	62382275	51.21	TTS (NM_001288721)	-1806
NM_012287	ACAP2	ArfGAP with coiled-coil, ankyrin repeat and PH domains 2(ACAP2)	chr3	195161718	195162280	84.13	intron (NM_012287, intron 1 of 22)	1818
NM_002276	KRT19	keratin 19(KRT19)	chr17	39686208	39686778	68.46	Intergenic	-1852
NM_012424	RPS6KC1	ribosomal protein S6 kinase C1(RPS6KC1)	chr1	213222447	213222993	116.68	Intergenic	-1855
NM_001256720	CLEC19A	C-type lectin domain family 19 member A(CLEC19A)	chr16	19294944	19295554	169.47	Intergenic	-1856
NM_005293	GPR20	G protein-coupled receptor 20(GPR20)	chr8	142378974	142379498	57.95	Intergenic	-1871
NR_126336	LOC101927481	uncharacterized LOC101927481(LOC101927481)	chr18	68004331	68004777	85.25	intron (NR_126336, intron 3 of 3)	1879
NM_001190463	CTH	cystathionine gamma-lyase(CTH)	chr1	70874792	70875238	116.18	Intergenic	-1886
NM_001184694	MEPE	matrix extracellular phosphoglycoprotein(MEPE)	chr4	88740338	88740989	224.56	Intergenic	-1887
NM_001256064	CNTN1	contactin 1(CNTN1)	chr12	41223332	41223924	159.45	intron (NM_001256064, intron 1 of 15)	1888
NM_001740	CALB2	calbindin 2(CALB2)	chr16	71394383	71394651	54.96	intron (NM_007088, intron 1 of 8)	1901
NM_001166005	EPB41	erythrocyte membrane protein band 4.1(EPB41)	chr1	29211426	29211960	204.3	Intergenic	-1910
NM_001293285	SPATS2	spermatogenesis associated serine rich 2(SPATS2)	chr12	49762291	49762927	114.3	intron (NM_001293286, intron 1 of 12)	1921
NM_004631	LRP8	LDL receptor related protein 8(LRP8)	chr1	53791545	53792247	481.75	intron (NM_017522, intron 2 of 15)	1925
NM_198679	RAPGEF1	Rap guanine nucleotide exchange factor 1(RAPGEF1)	chr9	134582989	134583588	129.64	intron (NM_001304275, intron 1 of 23)	1941
NM_001242907	TCEB3CL2	transcription elongation factor B subunit 3C like 2(TCEB3CL2)	chr18	44551512	44553455	75.05	intron (NM_031303, intron 1 of 14)	-1949
NR_049817	MIR5094	microRNA 5094(MIR5094)	chr15	90391871	90392136	53.24	intron (NR_037582, intron 4 of 5)	1950
NM_172225	DMBX1	diencephalon/mesencephalon homeobox 1(DMBX1)	chr1	46974399	46974857	50.43	intron (NM_172225, intron 1 of 3)	1960
NM_001190472	MTRNR2L3	MT-RNR2-like 3(MTRNR2L3)	chr20	55936600	55937091	111.12	intron (NM_003610, intron 4 of 11)	-1967
NR_049820	MIR5188	microRNA 5188(MIR5188)	chr12	125401679	125402460	151.93	Intergenic	1976
NM_001161331	SSH1	slingshot protein phosphatase 1(SSH1)	chr12	109219124	109219577	68.02	intron (NM_018984, intron 2 of 14)	1977
NM_004282	BAG2	BCL2 associated athanogene 2(BAG2)	chr6	57038730	57039435	203.22	intron (NM_004282, intron 1 of 2)	1978
NM_001199954	ACTG1	actin gamma 1(ACTG1)	chr17	79481636	79482141	77.14	Intergenic	-1996
NR_034152	LOC149950	uncharacterized LOC149950(LOC149950)	chr20	31177077	31177479	83.55	intron (NR_034152, intron 1 of 2)	1997
