# Supplementary material for: The transcription factor NRF1 (NFE2L1) activates aggrephagy by inducing p62 and GABARAPL1 after proteasome inhibition to maintain proteostasis
Source: Sci Rep. 2023 Sep 1;13:14405. doi: 10.1038/s41598-023-41492-9 (PMC10474156; doi:10.1038/s41598-023-41492-9)
Supplement: Supplementary file 4 — Supplementary Table S3. [file 41598_2023_41492_MOESM4_ESM.xlsx]

## Sheet: table
Table S3. Gene ontology analysis of candidate taget genes of NRF1 derived from integrated analysis using DNA microarray and ChIP-sequencing data.
Term	p-value	-Log(p-value)	Gene count	Gene symbol
protein localization	0.00108931	2.96285	4	ALS2, ULK1, AP4B1, SQSTM1
mitophagy	0.00240426	2.61902	3	GABARAPL1, ULK1, SQSTM1
autophagosome assembly	0.00517318	2.28624	3	GABARAPL1, ULK1, CTSD
macroautophagy	0.00581078	2.23577	3	GABARAPL1, ULK1, SQSTM1
endosomal transport	0.00614242	2.21166	3	ALS2, BLOC1S2, SQSTM1
cellular response to oxidative stress	0.00991611	2.00366	3	BRF2, SRXN1, SLC7A11
positive regulation of RNA polymerase II transcriptional preinitiation complex assembly	0.0164331	1.78428	2	PSMC6, PSMC4
positive regulation of apoptotic process	0.0172286	1.76375	4	STK17A, GADD45A, CTSD, SQSTM1
regulation of endosome size	0.0180619	1.74324	2	ALS2, BLOC1S2
regulation of protein complex stability	0.0196881	1.7058	2	SQSTM1, TBX3
autophagy	0.0261072	1.58324	3	GABARAPL1, ULK1, SQSTM1
positive regulation of proteasomal protein catabolic process	0.0309989	1.50865	2	PSMC6, PSMC4
carbohydrate metabolic process	0.03278	1.48439	3	B4GALNT1, SLC3A2, GLA
proteasome-mediated ubiquitin-dependent protein catabolic process	0.0478679	1.31996	3	PSMC6, PSMC4, UBE4B
in utero embryonic development	0.0486787	1.31266	3	ALS2, ZFAND5, TBX3
