# Supplementary material for: The transcription factor NRF1 (NFE2L1) activates aggrephagy by inducing p62 and GABARAPL1 after proteasome inhibition to maintain proteostasis
Source: Sci Rep. 2023 Sep 1;13:14405. doi: 10.1038/s41598-023-41492-9 (PMC10474156; doi:10.1038/s41598-023-41492-9)
Supplement: Supplementary file 5 — Supplementary Table S4. [file 41598_2023_41492_MOESM5_ESM.xlsx]

## Sheet: Sheet1
Table S4. Sequences of siRNAs and PCR primers.
siRNA
Target gene	Sense	Antisense
Control siRNA	UUCUCCGAACGUGUCACGUdTdT	ACGUGACACGUUCGGAAAdTdT
human NRF1 #1	GGGAUUCGGUGAAGAUUUGdTdT	AAACACCACCGAUGAGCUCCdTdT
human NRF1 #2	GACUUAAAUGCCUUCUUAUdTdT	AUAAGAAGGCAUUUAAGUCdCdC
human NRF2	AAGAGTATGAGCTGGAAAAACdTdT	GUUUUUCCAGCUCAUACUCUUdTdT
human NRF3	GGAUCAAAGUGAUUCUGAUdTdT	AUCAGAAUCACUUUGAUCCdAdA
human GABARAPL1	GGACCAUCCCUUUGAGUAUdTdT	AUACUCAAAGGGAUGGUCCdTdT
human ULK1	CCUGAAUCAGUAGAUACUUdTdT	AAGUAUCUACUGAUUCAGGdCdA
mouse Nrf1	GGGAUUCGGUGAAGAUUUGdTdT	AAACACCACCGAUGAGCUCCdTdT
mouse Gabarapl1	GAAAAGAUUAGGAAGAAAUdTdT	AUUUCUUCCUAAUCUUUUCdAdC
RT-qPCR
Target gene	Forward primer	Reverse primer
human NRF1	TGGAACAGCAGTGGCAAGATCTCA	GGCACTGTACAGGATTTCACTTGC
human NRF2	TACTCCCAGGTTGCCCACA	CATCTACAAACGGGAATGTCTGC
human NRF3	CTGACTGGGAGGCAGAAAAG	TCAGGCTGTGATGAAAGCAA
human p62	CCACGGCAGAATCAGCTT	ATGCCCAGAGGGCTAAGG
human ULK1	AGTTCGAGTTCTCCCGCAAG	TTGACGGCGACCTCCAAATC
human MAP1LC3A	GTCCCGGACCATGTCAAC	GCGTGGACACACTCACCA
human MAP1LC3B	AAGACCTTCAAGCAGCGC	TCACCGGGATTTTGGTTG
human MAP1LC3C	CCGCTGGACAAAACCAAG	TTCCGTGGCTCTCAGGAC
human GABARAP	CGGGTGCCGGTGATAGTA	GCATCCTCAGCTCGGAGA
human GABARAPL1	CGGAAGAGAATCCACCTG	CTCTCATCACTGTAGGCC
human GABARAPL2	GAGGACCACTCGCTGGAA	TCCACAATCACCGGAACC
human β-actin	CCAACCGCGAGAAGAT	CCAGAGGCGTACAGGG
ChIP-qPCR
Target region	Forward primer	Reverse primer
human p62 ARE1	CCTTGTGTCCCTCACCCTGCTCAGA	TGGCAGAGGCTGTGGCCTACAGACA
human p62 ARE2	GCACTGGGTACCCCCAACTGAGGA	TGGCACTCATACAGGCCTGGGCTC
human GABARAPL1 ARE	GCTTTTAAAACCCCGTATGCCTGG	TGTGTGGGTTGCTGAGTCACTG
human ULK1 ARE	CTGTCTAGGCCGTGTGTTTG	CCAGCGAGCAGGAGTCTC
PCR Primer
Name
GFP-gwL-F	ATGCCAACTTTGTACAAAAAAGCAGGCTCGACCATGGTGAGCAAGGGCGAGGAGCTGTTCACC
mp62_A170-gwL-R	CTTATAATGCCAACTTTGTACAAGAAAGCTGGGTGATCACAATGGTGGAGGGTGCTTCGAATACTG
attL1-F	GGGCCCCAAATAATGATTTTATTTTGACTGATAGTGACCTGTTCGTTGCAACAAATTGATGAGCAATGCTTTTTTATAATGCCAACTTTGTACAAAAAAG
attL2-R	GGATGGCAAATAATGATTTTATTTTGACTGATAGTGACCTGTTCGTTGCAACAAATTGATAAGCAATGCTTTCTTATAATGCCAACTTTGTACAAGAAAGC
